# Supplementary material for: [1,3-Bis(2,6-diiso­propyl­phen­yl)-1,3-di­hydro-2H-imidazol-2-yl­idene]tri­iodo­borane benzene hemisolvate
Source: IUCrdata. 2020 Jun 30;5(Pt 6):x200863. doi: 10.1107/S2414314620008639 (PMC9462236; doi:10.1107/S2414314620008639)
Supplement: Supplementary file 1 [file x-05-x200863-sup1.cif]

##############################################################################
#                                                                            #
# This CIF contains the data for a data article accepted for                 #
# publication in IUCrData. It conforms to the requirements of                #
# Notes for Authors for IUCrData, and has been                               #
# peer reviewed under the auspices of IUCrData.                              #
#                                                                            #
# Full details of the Crystallographic Information File format               #
# are given in the paper "The Crystallographic Information File (CIF):       #
# a New Standard Archive File for Crystallography" by S. R. Hall, F. H.      #
# Allen and I. D. Brown [Acta Cryst. (1991), A47, 655-685].                  #
#                                                                            #
# The current version of the core CIF dictionary is obtainable from          #
# ftp://ftp.iucr.org/pub/cif_core.dic.                                       #
#                                                                            #
# Software is freely available for graphical display of the structure(s)     #
# in this CIF. For information consult the CIF software page                 #
# http://www.iucr.org/resources/cif/software.                                #
#                                                                            #
# This file may be used for bona fide research purposes within the           #
# scientific community so long as proper attribution is given to the data    # 
# article from which it was obtained.                                        #
#                                                                            #
##############################################################################
data_I
_database_code_depnum_ccdc_archive 'CCDC 2012458'
_audit_creation_method     'SHELXL-2016/6'
_journal_date_recd_electronic     2020-06-24
_journal_date_accepted     2020-06-26
_journal_name_full     'IUCrData'
_journal_year     2020
_journal_volume     5
_journal_issue      1
_journal_page_first     0
_journal_page_last     0
_journal_paper_category     HO
_journal_paper_doi     10.1107/S2414314620008639
_journal_coeditor_code     HB4351
_publ_contact_author_name     'Michael Bolte'
_publ_contact_author_address
;
Institut f\"ur Anorganische und Analytische Chemie
Goethe-Universit\"at Frankfurt
Max-von-Laue-Strasse 7
60438 Frankfurt am Main
Germany
;
_publ_contact_author_email     'bolte@chemie.uni-frankfurt.de'
_publ_contact_author_fax     '+49 69 798 29239'
_publ_contact_author_phone     '+49 69 798 29136'
_publ_section_title
;\
[1,3-Bis(2,6-diisopropylphenyl)-1,3-dihydro-2<i>H</i>-imidazol-2-ylidene]\
triiodoborane benzene hemisolvate
;
loop_
    _publ_author_name
    _publ_author_footnote
    _publ_author_address
    'Sch\"odel, Frauke' .
;
Institut f\"ur Anorganische und Analytische Chemie
Goethe-Universit\"at Frankfurt
Max-von-Laue-Strasse 7
60438 Frankfurt am Main
Germany
;
    'Lerner, Hans-Wolfram' .
;
Institut f\"ur Anorganische und Analytische Chemie
Goethe-Universit\"at Frankfurt
Max-von-Laue-Strasse 7
60438 Frankfurt am Main
Germany
;
    'Bolte, Michael' .
;
Institut f\"ur Anorganische und Analytische Chemie
Goethe-Universit\"at Frankfurt
Max-von-Laue-Strasse 7
60438 Frankfurt am Main
Germany
;
_publ_section_synopsis
;
In the title hemisolvate, the dihedral angles between the central heterocyclic
ring and pendant benzene rings are 82.9 (8) and 88.7 (9)\% and the complete
benzene solvent molecule of crystallization is generated by a crystallographic
centre of inversion. In the crystal, one very weak C---H...I interaction links
the molecules into [001] chains.
;
_chemical_name_systematic
;\
[1,3-Bis(2,6-diisopropylphenyl)-1,3-dihydro-2<i>H</i>-imidazol-2-ylidene]\
triiodoborane benzene hemisolvate
;
_chemical_name_common     ?
_chemical_formula_moiety     'C27 H36 B I3 N2, 0.5(C6 H6)'
_chemical_formula_sum     'C30 H39 B I3 N2'
_chemical_formula_iupac     'C27 H36 B I3 N2, 0.5C6 H6'
_chemical_formula_weight     819.14
_chemical_melting_point     ?
_space_group_crystal_system     monoclinic
_space_group_name_H-M_alt     'P 21/c'
_space_group_name_Hall     '-P 2ybc'
loop_
    _space_group_symop_operation_xyz
    'x, y, z'
    '-x, y+1/2, -z+1/2'
    '-x, -y, -z'
    'x, -y-1/2, z-1/2'
_cell_length_a     16.0100(14)
_cell_length_b     12.5361(11)
_cell_length_c     16.3086(18)
_cell_angle_alpha     90
_cell_angle_beta     90.041(8)
_cell_angle_gamma     90
_cell_volume     3273.2(5)
_cell_formula_units_Z     4
_cell_measurement_reflns_used     13397
_cell_measurement_theta_min     3.48
_cell_measurement_theta_max     25.92
_cell_measurement_temperature     173(2)
_exptl_crystal_description     block
_exptl_crystal_colour     colourless
_exptl_crystal_size_max     0.210
_exptl_crystal_size_mid     0.180
_exptl_crystal_size_min     0.180
_exptl_crystal_density_diffrn     1.662
_exptl_crystal_density_meas     ?
_exptl_crystal_density_method     ?
_exptl_crystal_F_000     1588
_exptl_absorpt_coefficient_mu     2.885
_exptl_absorpt_correction_type     multi-scan
_exptl_absorpt_process_details
;
(X-Area; Stoe & Cie, 2001)
;
_exptl_absorpt_correction_T_min     0.719
_exptl_absorpt_correction_T_max     1.000
_diffrn_ambient_temperature     173(2)
_diffrn_source     'Genix 3D I\mS microfocus X-ray source'
_diffrn_radiation_type     MoK\a
_diffrn_radiation_wavelength     0.71073
_diffrn_measurement_device_type     'STOE IPDS II two-circle-diffractometer'
_diffrn_measurement_method     \w
_diffrn_detector_area_resol_mean     ?
_diffrn_reflns_number     11917
_diffrn_reflns_av_R_equivalents     0.0511
_diffrn_reflns_av_unetI/netI     0.0808
_diffrn_reflns_theta_min     3.482
_diffrn_reflns_theta_max     25.644
_diffrn_reflns_theta_full     25.000
_diffrn_measured_fraction_theta_max     0.966
_diffrn_measured_fraction_theta_full     0.973
_diffrn_reflns_limit_h_min     -19
_diffrn_reflns_limit_h_max     19
_diffrn_reflns_limit_k_min     -15
_diffrn_reflns_limit_k_max     12
_diffrn_reflns_limit_l_min     -16
_diffrn_reflns_limit_l_max     19
_refine_special_details
;
The H atoms were refined using a riding model (C---H = 0.95--1.00
\%A) and with <i>U</i>~iso~(H) = 1.2<i>U</i>~eq~(C) or <i>U</i>~iso~(H) =
1.5<i>U</i>~eq~(C~methyl~).
;
_reflns_number_total     5990
_reflns_number_gt     4253
_reflns_threshold_expression     'I > 2\s(I)'
_refine_ls_structure_factor_coef     Fsqd
_refine_ls_matrix_type     full
_refine_ls_R_factor_all     0.1191
_refine_ls_R_factor_gt     0.0944
_refine_ls_wR_factor_gt     0.2575
_refine_ls_wR_factor_ref     0.2669
_refine_ls_goodness_of_fit_ref     1.134
_refine_ls_restrained_S_all     1.134
_refine_ls_number_reflns     5990
_refine_ls_number_parameters     325
_refine_ls_number_restraints     0
_refine_ls_hydrogen_treatment     constr
_refine_ls_weighting_scheme     calc
_refine_ls_weighting_details
             'w=1/[\s^2^(Fo^2^)+(0.1189P)^2^+68.6175P] where P=(Fo^2^+2Fc^2^)/3'
_atom_sites_solution_hydrogens     geom
_atom_sites_solution_primary     direct
_atom_sites_solution_secondary     ?
_refine_ls_shift/su_max     0.000
_refine_ls_shift/su_mean     0.000
_refine_diff_density_max     6.056
_refine_diff_density_min     -1.702
_refine_ls_extinction_method     none
_refine_ls_extinction_coef     .
loop_
    _atom_type_symbol
    _atom_type_description
    _atom_type_scat_dispersion_real
    _atom_type_scat_dispersion_imag
    _atom_type_scat_source
    'C' 'C' 0.0033 0.0016
                         'International Tables Vol C Tables 4.2.6.8 and 6.1.1.4'
    'H' 'H' 0.0000 0.0000
                         'International Tables Vol C Tables 4.2.6.8 and 6.1.1.4'
    'B' 'B' 0.0013 0.0007
                         'International Tables Vol C Tables 4.2.6.8 and 6.1.1.4'
    'N' 'N' 0.0061 0.0033
                         'International Tables Vol C Tables 4.2.6.8 and 6.1.1.4'
    'I' 'I' -0.4742 1.8119
                         'International Tables Vol C Tables 4.2.6.8 and 6.1.1.4'
_computing_data_collection
;
X-Area (Stoe & Cie, 2001)
;
_computing_cell_refinement
;
X-Area (Stoe & Cie, 2001)
;
_computing_data_reduction
;
X-Area (Stoe & Cie, 2001)
;
_computing_structure_solution
;
SHELXS (Sheldrick, 2008)
;
_computing_structure_refinement
;
<i>SHELXL2016/6</i> (Sheldrick, 2015)
;
_computing_molecular_graphics
;
XP in SHELXTL-Plus (Sheldrick, 2008)
;
_computing_publication_material
;
publcif (Westrip, 2010)
;
loop_
    _atom_site_type_symbol
    _atom_site_label
    _atom_site_fract_x
    _atom_site_fract_y
    _atom_site_fract_z
    _atom_site_U_iso_or_equiv
    _atom_site_adp_type
    _atom_site_calc_flag
    _atom_site_occupancy
    _atom_site_disorder_assembly
    _atom_site_disorder_group
    B B1 0.2324(12) 0.7430(14) 0.2487(11) 0.033(4) Uani d 1 . .
    I I1 0.12197(7) 0.67550(9) 0.18663(6) 0.0363(3) Uani d 1 . .
    I I2 0.25388(8) 0.90540(9) 0.19351(6) 0.0406(3) Uani d 1 . .
    I I3 0.34318(8) 0.63957(11) 0.21405(7) 0.0454(4) Uani d 1 . .
    N N1 0.1868(8) 0.6784(9) 0.3986(7) 0.028(3) Uani d 1 . .
    N N2 0.2796(9) 0.8040(10) 0.3982(7) 0.035(3) Uani d 1 . .
    C C1 0.2319(9) 0.7468(11) 0.3483(8) 0.025(3) Uani d 1 . .
    C C2 0.2103(10) 0.6921(11) 0.4788(8) 0.027(3) Uani d 1 . .
    H H2 0.189436 0.654241 0.524932 0.032 Uiso calc 1 . .
    C C3 0.2693(10) 0.7701(13) 0.4796(8) 0.031(3) Uani d 1 . .
    H H3 0.298079 0.796690 0.526316 0.038 Uiso calc 1 . .
    C C11 0.1170(10) 0.6030(12) 0.3801(8) 0.029(3) Uani d 1 . .
    C C12 0.1357(10) 0.4968(12) 0.3790(9) 0.034(4) Uani d 1 . .
    C C13 0.0698(12) 0.4282(13) 0.3723(10) 0.042(4) Uani d 1 . .
    H H13 0.080143 0.353572 0.371122 0.051 Uiso calc 1 . .
    C C14 -0.0126(13) 0.4652(16) 0.3671(12) 0.051(5) Uani d 1 . .
    H H14 -0.057738 0.416627 0.361099 0.061 Uiso calc 1 . .
    C C15 -0.0266(13) 0.5719(16) 0.3709(11) 0.049(5) Uani d 1 . .
    H H15 -0.082456 0.597269 0.368245 0.059 Uiso calc 1 . .
    C C16 0.0370(10) 0.6443(15) 0.3785(9) 0.038(4) Uani d 1 . .
    C C17 0.2240(12) 0.4532(14) 0.3828(12) 0.046(4) Uani d 1 . .
    H H17 0.264021 0.514429 0.383612 0.055 Uiso calc 1 . .
    C C18 0.0197(11) 0.7668(13) 0.3826(9) 0.036(4) Uani d 1 . .
    H H18 0.069516 0.804400 0.359575 0.043 Uiso calc 1 . .
    C C21 0.3265(10) 0.9006(13) 0.3832(9) 0.032(3) Uani d 1 . .
    C C22 0.4127(12) 0.8955(16) 0.3719(10) 0.047(4) Uani d 1 . .
    C C23 0.4507(14) 0.992(2) 0.3564(12) 0.066(7) Uani d 1 . .
    H H23 0.508706 0.992851 0.343977 0.079 Uiso calc 1 . .
    C C24 0.4077(18) 1.0863(19) 0.3581(14) 0.069(6) Uani d 1 . .
    H H24 0.435766 1.151592 0.347351 0.082 Uiso calc 1 . .
    C C25 0.3235(15) 1.0863(16) 0.3755(12) 0.055(5) Uani d 1 . .
    H H25 0.294598 1.152424 0.376634 0.066 Uiso calc 1 . .
    C C26 0.2808(13) 0.9963(14) 0.3908(9) 0.042(4) Uani d 1 . .
    C C27 0.4606(13) 0.7956(17) 0.3801(11) 0.052(5) Uani d 1 . .
    H H27 0.421405 0.733606 0.376851 0.062 Uiso calc 1 . .
    C C28 0.1927(13) 0.9982(14) 0.4164(11) 0.046(4) Uani d 1 . .
    H H28 0.169521 0.924186 0.413065 0.055 Uiso calc 1 . .
    C C171 0.2336(16) 0.3898(18) 0.4635(13) 0.064(6) Uani d 1 . .
    H H17A 0.220421 0.436203 0.510040 0.095 Uiso calc 1 . .
    H H17B 0.195372 0.328798 0.463031 0.095 Uiso calc 1 . .
    H H17C 0.291254 0.364193 0.468496 0.095 Uiso calc 1 . .
    C C172 0.2441(15) 0.3830(14) 0.3101(13) 0.056(5) Uani d 1 . .
    H H17D 0.301550 0.356578 0.315018 0.084 Uiso calc 1 . .
    H H17E 0.205436 0.322448 0.308768 0.084 Uiso calc 1 . .
    H H17F 0.238512 0.424393 0.259455 0.084 Uiso calc 1 . .
    C C181 0.0110(14) 0.7997(16) 0.4721(12) 0.053(5) Uani d 1 . .
    H H18A 0.060730 0.777301 0.502604 0.080 Uiso calc 1 . .
    H H18B 0.005069 0.877349 0.475562 0.080 Uiso calc 1 . .
    H H18C -0.038561 0.765534 0.495714 0.080 Uiso calc 1 . .
    C C182 -0.0563(12) 0.7999(18) 0.3326(12) 0.054(5) Uani d 1 . .
    H H18D -0.048754 0.777605 0.275433 0.082 Uiso calc 1 . .
    H H18E -0.106342 0.765724 0.355077 0.082 Uiso calc 1 . .
    H H18F -0.062712 0.877539 0.334926 0.082 Uiso calc 1 . .
    C C271 0.5312(15) 0.782(2) 0.3144(17) 0.080(8) Uani d 1 . .
    H H27A 0.506499 0.781796 0.259435 0.120 Uiso calc 1 . .
    H H27B 0.571259 0.840351 0.319159 0.120 Uiso calc 1 . .
    H H27C 0.560099 0.713624 0.323616 0.120 Uiso calc 1 . .
    C C272 0.5046(16) 0.794(2) 0.4622(17) 0.081(8) Uani d 1 . .
    H H27D 0.536418 0.727802 0.467732 0.122 Uiso calc 1 . .
    H H27E 0.542640 0.855189 0.465828 0.122 Uiso calc 1 . .
    H H27F 0.463099 0.798586 0.506255 0.122 Uiso calc 1 . .
    C C281 0.1881(16) 1.0382(18) 0.5090(11) 0.062(6) Uani d 1 . .
    H H28A 0.129747 1.039843 0.526916 0.093 Uiso calc 1 . .
    H H28B 0.219884 0.989359 0.544107 0.093 Uiso calc 1 . .
    H H28C 0.212028 1.109989 0.512931 0.093 Uiso calc 1 . .
    C C282 0.1388(14) 1.0719(16) 0.3653(11) 0.053(5) Uani d 1 . .
    H H28D 0.081148 1.069398 0.385329 0.079 Uiso calc 1 . .
    H H28E 0.160093 1.144959 0.369588 0.079 Uiso calc 1 . .
    H H28F 0.140292 1.049016 0.307829 0.079 Uiso calc 1 . .
    C C31 0.4504(16) 0.514(3) 0.4308(16) 0.082(8) Uani d 1 . .
    H H31 0.416372 0.526785 0.384172 0.098 Uiso calc 1 . .
    C C32 0.4206(16) 0.535(2) 0.5071(19) 0.084(8) Uani d 1 . .
    H H32 0.364101 0.557238 0.512498 0.101 Uiso calc 1 . .
    C C33 0.4704(15) 0.526(2) 0.5791(16) 0.075(7) Uani d 1 . .
    H H33 0.449907 0.547160 0.631386 0.090 Uiso calc 1 . .
loop_
    _atom_site_aniso_label
    _atom_site_aniso_U_11
    _atom_site_aniso_U_22
    _atom_site_aniso_U_33
    _atom_site_aniso_U_12
    _atom_site_aniso_U_13
    _atom_site_aniso_U_23
    B1 0.032(10) 0.033(9) 0.032(9) -0.008(7) 0.001(7) 0.009(7)
    I1 0.0414(6) 0.0459(6) 0.0216(5) -0.0051(5) -0.0054(4) -0.0024(4)
    I2 0.0556(8) 0.0415(6) 0.0247(5) -0.0091(5) -0.0036(4) 0.0046(4)
    I3 0.0407(7) 0.0604(8) 0.0352(6) 0.0203(6) 0.0017(5) -0.0040(5)
    N1 0.044(8) 0.023(6) 0.018(6) -0.007(5) 0.003(5) -0.010(5)
    N2 0.054(9) 0.032(7) 0.020(6) 0.001(6) -0.002(6) 0.013(5)
    C1 0.030(8) 0.024(7) 0.022(7) 0.005(6) 0.000(6) 0.000(5)
    C2 0.037(9) 0.026(7) 0.017(6) 0.005(6) -0.011(6) -0.002(5)
    C3 0.037(9) 0.041(9) 0.015(6) 0.003(7) -0.004(6) -0.006(6)
    C11 0.037(9) 0.037(8) 0.014(6) -0.004(7) -0.005(6) 0.008(6)
    C12 0.040(9) 0.027(8) 0.034(8) -0.003(7) -0.007(7) 0.011(6)
    C13 0.057(12) 0.032(9) 0.038(9) -0.013(8) -0.010(8) -0.005(7)
    C14 0.056(13) 0.050(11) 0.048(11) -0.019(9) -0.009(9) 0.000(9)
    C15 0.051(12) 0.058(12) 0.038(9) -0.004(9) -0.003(8) -0.010(8)
    C16 0.033(9) 0.058(11) 0.023(7) -0.006(8) 0.001(6) -0.003(7)
    C17 0.047(11) 0.026(8) 0.065(12) 0.001(8) -0.007(9) 0.000(8)
    C18 0.040(10) 0.040(9) 0.029(8) 0.000(7) -0.005(7) 0.005(7)
    C21 0.037(9) 0.036(8) 0.021(7) -0.011(7) 0.000(6) 0.003(6)
    C22 0.046(11) 0.064(12) 0.030(8) -0.008(9) -0.004(8) -0.007(8)
    C23 0.053(13) 0.100(19) 0.046(11) -0.045(13) 0.004(9) 0.000(11)
    C24 0.09(2) 0.047(12) 0.065(14) -0.018(13) -0.005(13) -0.001(10)
    C25 0.077(16) 0.043(11) 0.046(11) -0.027(10) 0.000(10) -0.009(8)
    C26 0.066(12) 0.038(9) 0.021(7) -0.005(9) -0.002(7) 0.000(7)
    C27 0.050(11) 0.063(13) 0.042(10) -0.009(10) -0.015(8) -0.014(9)
    C28 0.060(13) 0.027(8) 0.051(10) -0.010(8) 0.006(9) -0.008(8)
    C171 0.076(16) 0.063(14) 0.051(12) 0.021(12) -0.017(11) 0.004(10)
    C172 0.084(16) 0.030(10) 0.055(12) 0.004(9) 0.003(11) -0.001(8)
    C181 0.062(13) 0.044(11) 0.054(11) 0.016(9) -0.002(10) -0.004(9)
    C182 0.043(11) 0.075(14) 0.046(10) 0.011(10) -0.009(9) -0.006(10)
    C271 0.047(14) 0.11(2) 0.086(18) 0.002(14) 0.019(12) -0.016(16)
    C272 0.065(16) 0.087(19) 0.093(19) 0.011(14) -0.012(14) -0.030(15)
    C281 0.095(18) 0.056(13) 0.035(10) 0.025(12) 0.012(10) -0.002(9)
    C282 0.074(14) 0.051(11) 0.033(9) 0.007(10) 0.000(9) 0.006(8)
    C31 0.059(15) 0.12(2) 0.063(15) 0.023(15) -0.017(12) -0.002(15)
    C32 0.045(13) 0.10(2) 0.10(2) 0.016(13) -0.012(14) 0.015(17)
    C33 0.046(13) 0.11(2) 0.068(15) -0.002(13) 0.001(11) -0.011(14)
_geom_special_details
;
 All esds (except the esd in the dihedral angle between two l.s. planes)
 are estimated using the full covariance matrix.  The cell esds are taken
 into account individually in the estimation of esds in distances, angles
 and torsion angles; correlations between esds in cell parameters are only
 used when they are defined by crystal symmetry.  An approximate (isotropic)
 treatment of cell esds is used for estimating esds involving l.s. planes.
;
loop_
    _geom_bond_atom_site_label_1
    _geom_bond_atom_site_label_2
    _geom_bond_site_symmetry_2
    _geom_bond_distance
    _geom_bond_publ_flag
    B1 C1 . 1.63(2) ?
    B1 I1 . 2.205(18) ?
    B1 I2 . 2.252(17) ?
    B1 I3 . 2.27(2) ?
    N1 C2 . 1.373(17) ?
    N1 C1 . 1.389(19) ?
    N1 C11 . 1.494(19) ?
    N2 C1 . 1.326(19) ?
    N2 C3 . 1.404(18) ?
    N2 C21 . 1.45(2) ?
    C2 C3 . 1.36(2) ?
    C2 H2 . 0.9500 ?
    C3 H3 . 0.9500 ?
    C11 C12 . 1.37(2) ?
    C11 C16 . 1.38(2) ?
    C12 C13 . 1.37(2) ?
    C12 C17 . 1.52(2) ?
    C13 C14 . 1.40(3) ?
    C13 H13 . 0.9500 ?
    C14 C15 . 1.36(3) ?
    C14 H14 . 0.9500 ?
    C15 C16 . 1.37(3) ?
    C15 H15 . 0.9500 ?
    C16 C18 . 1.56(2) ?
    C17 C172 . 1.51(3) ?
    C17 C171 . 1.54(3) ?
    C17 H17 . 1.0000 ?
    C18 C182 . 1.52(2) ?
    C18 C181 . 1.52(2) ?
    C18 H18 . 1.0000 ?
    C21 C22 . 1.39(3) ?
    C21 C26 . 1.41(2) ?
    C22 C23 . 1.38(3) ?
    C22 C27 . 1.47(3) ?
    C23 C24 . 1.37(4) ?
    C23 H23 . 0.9500 ?
    C24 C25 . 1.38(3) ?
    C24 H24 . 0.9500 ?
    C25 C26 . 1.34(3) ?
    C25 H25 . 0.9500 ?
    C26 C28 . 1.47(3) ?
    C27 C272 . 1.51(3) ?
    C27 C271 . 1.57(3) ?
    C27 H27 . 1.0000 ?
    C28 C282 . 1.51(3) ?
    C28 C281 . 1.59(3) ?
    C28 H28 . 1.0000 ?
    C171 H17A . 0.9800 ?
    C171 H17B . 0.9800 ?
    C171 H17C . 0.9800 ?
    C172 H17D . 0.9800 ?
    C172 H17E . 0.9800 ?
    C172 H17F . 0.9800 ?
    C181 H18A . 0.9800 ?
    C181 H18B . 0.9800 ?
    C181 H18C . 0.9800 ?
    C182 H18D . 0.9800 ?
    C182 H18E . 0.9800 ?
    C182 H18F . 0.9800 ?
    C271 H27A . 0.9800 ?
    C271 H27B . 0.9800 ?
    C271 H27C . 0.9800 ?
    C272 H27D . 0.9800 ?
    C272 H27E . 0.9800 ?
    C272 H27F . 0.9800 ?
    C281 H28A . 0.9800 ?
    C281 H28B . 0.9800 ?
    C281 H28C . 0.9800 ?
    C282 H28D . 0.9800 ?
    C282 H28E . 0.9800 ?
    C282 H28F . 0.9800 ?
    C31 C32 . 1.36(4) ?
    C31 C33 3_666 1.37(3) ?
    C31 H31 . 0.9500 ?
    C32 C33 . 1.42(3) ?
    C32 H32 . 0.9500 ?
    C33 H33 . 0.9500 ?
loop_
    _geom_angle_atom_site_label_1
    _geom_angle_atom_site_label_2
    _geom_angle_atom_site_label_3
    _geom_angle_site_symmetry_1
    _geom_angle_site_symmetry_3
    _geom_angle
    _geom_angle_publ_flag
    C1 B1 I1 . . 117.7(11) ?
    C1 B1 I2 . . 112.0(11) ?
    I1 B1 I2 . . 106.6(7) ?
    C1 B1 I3 . . 105.6(10) ?
    I1 B1 I3 . . 107.0(8) ?
    I2 B1 I3 . . 107.3(7) ?
    C2 N1 C1 . . 110.1(12) ?
    C2 N1 C11 . . 118.4(12) ?
    C1 N1 C11 . . 131.3(11) ?
    C1 N2 C3 . . 110.5(13) ?
    C1 N2 C21 . . 130.4(12) ?
    C3 N2 C21 . . 118.3(12) ?
    N2 C1 N1 . . 105.7(12) ?
    N2 C1 B1 . . 128.7(14) ?
    N1 C1 B1 . . 125.1(12) ?
    C3 C2 N1 . . 106.8(13) ?
    C3 C2 H2 . . 126.6 ?
    N1 C2 H2 . . 126.6 ?
    C2 C3 N2 . . 106.8(12) ?
    C2 C3 H3 . . 126.6 ?
    N2 C3 H3 . . 126.6 ?
    C12 C11 C16 . . 124.7(15) ?
    C12 C11 N1 . . 117.1(14) ?
    C16 C11 N1 . . 117.4(14) ?
    C11 C12 C13 . . 116.5(16) ?
    C11 C12 C17 . . 123.8(15) ?
    C13 C12 C17 . . 119.7(15) ?
    C12 C13 C14 . . 121.6(16) ?
    C12 C13 H13 . . 119.2 ?
    C14 C13 H13 . . 119.2 ?
    C15 C14 C13 . . 118.6(18) ?
    C15 C14 H14 . . 120.7 ?
    C13 C14 H14 . . 120.7 ?
    C16 C15 C14 . . 122(2) ?
    C16 C15 H15 . . 118.9 ?
    C14 C15 H15 . . 118.9 ?
    C15 C16 C11 . . 116.3(17) ?
    C15 C16 C18 . . 121.6(16) ?
    C11 C16 C18 . . 122.1(15) ?
    C172 C17 C12 . . 112.2(16) ?
    C172 C17 C171 . . 110.3(15) ?
    C12 C17 C171 . . 108.2(17) ?
    C172 C17 H17 . . 108.7 ?
    C12 C17 H17 . . 108.7 ?
    C171 C17 H17 . . 108.7 ?
    C182 C18 C181 . . 111.5(16) ?
    C182 C18 C16 . . 112.7(15) ?
    C181 C18 C16 . . 108.9(13) ?
    C182 C18 H18 . . 107.9 ?
    C181 C18 H18 . . 107.9 ?
    C16 C18 H18 . . 107.9 ?
    C22 C21 C26 . . 124.4(16) ?
    C22 C21 N2 . . 119.9(16) ?
    C26 C21 N2 . . 115.3(15) ?
    C21 C22 C23 . . 115(2) ?
    C21 C22 C27 . . 122.8(18) ?
    C23 C22 C27 . . 122(2) ?
    C24 C23 C22 . . 122(2) ?
    C24 C23 H23 . . 118.9 ?
    C22 C23 H23 . . 118.9 ?
    C23 C24 C25 . . 120(2) ?
    C23 C24 H24 . . 120.1 ?
    C25 C24 H24 . . 120.1 ?
    C26 C25 C24 . . 123(2) ?
    C26 C25 H25 . . 118.7 ?
    C24 C25 H25 . . 118.7 ?
    C25 C26 C21 . . 115.7(19) ?
    C25 C26 C28 . . 121.9(18) ?
    C21 C26 C28 . . 122.4(15) ?
    C272 C27 C22 . . 109.4(17) ?
    C272 C27 C271 . . 105.5(19) ?
    C22 C27 C271 . . 114(2) ?
    C272 C27 H27 . . 109.2 ?
    C22 C27 H27 . . 109.2 ?
    C271 C27 H27 . . 109.2 ?
    C26 C28 C282 . . 113.6(16) ?
    C26 C28 C281 . . 108.5(16) ?
    C282 C28 C281 . . 107.7(16) ?
    C26 C28 H28 . . 109.0 ?
    C282 C28 H28 . . 109.0 ?
    C281 C28 H28 . . 109.0 ?
    C17 C171 H17A . . 109.5 ?
    C17 C171 H17B . . 109.5 ?
    H17A C171 H17B . . 109.5 ?
    C17 C171 H17C . . 109.5 ?
    H17A C171 H17C . . 109.5 ?
    H17B C171 H17C . . 109.5 ?
    C17 C172 H17D . . 109.5 ?
    C17 C172 H17E . . 109.5 ?
    H17D C172 H17E . . 109.5 ?
    C17 C172 H17F . . 109.5 ?
    H17D C172 H17F . . 109.5 ?
    H17E C172 H17F . . 109.5 ?
    C18 C181 H18A . . 109.5 ?
    C18 C181 H18B . . 109.5 ?
    H18A C181 H18B . . 109.5 ?
    C18 C181 H18C . . 109.5 ?
    H18A C181 H18C . . 109.5 ?
    H18B C181 H18C . . 109.5 ?
    C18 C182 H18D . . 109.5 ?
    C18 C182 H18E . . 109.5 ?
    H18D C182 H18E . . 109.5 ?
    C18 C182 H18F . . 109.5 ?
    H18D C182 H18F . . 109.5 ?
    H18E C182 H18F . . 109.5 ?
    C27 C271 H27A . . 109.5 ?
    C27 C271 H27B . . 109.5 ?
    H27A C271 H27B . . 109.5 ?
    C27 C271 H27C . . 109.5 ?
    H27A C271 H27C . . 109.5 ?
    H27B C271 H27C . . 109.5 ?
    C27 C272 H27D . . 109.5 ?
    C27 C272 H27E . . 109.5 ?
    H27D C272 H27E . . 109.5 ?
    C27 C272 H27F . . 109.5 ?
    H27D C272 H27F . . 109.5 ?
    H27E C272 H27F . . 109.5 ?
    C28 C281 H28A . . 109.5 ?
    C28 C281 H28B . . 109.5 ?
    H28A C281 H28B . . 109.5 ?
    C28 C281 H28C . . 109.5 ?
    H28A C281 H28C . . 109.5 ?
    H28B C281 H28C . . 109.5 ?
    C28 C282 H28D . . 109.5 ?
    C28 C282 H28E . . 109.5 ?
    H28D C282 H28E . . 109.5 ?
    C28 C282 H28F . . 109.5 ?
    H28D C282 H28F . . 109.5 ?
    H28E C282 H28F . . 109.5 ?
    C32 C31 C33 . 3_666 120(2) ?
    C32 C31 H31 . . 119.8 ?
    C33 C31 H31 3_666 . 119.8 ?
    C31 C32 C33 . . 123(2) ?
    C31 C32 H32 . . 118.6 ?
    C33 C32 H32 . . 118.6 ?
    C31 C33 C32 3_666 . 117(2) ?
    C31 C33 H33 3_666 . 121.7 ?
    C32 C33 H33 . . 121.7 ?
loop_
    _geom_torsion_atom_site_label_1
    _geom_torsion_atom_site_label_2
    _geom_torsion_atom_site_label_3
    _geom_torsion_atom_site_label_4
    _geom_torsion_site_symmetry_1
    _geom_torsion_site_symmetry_2
    _geom_torsion_site_symmetry_3
    _geom_torsion_site_symmetry_4
    _geom_torsion
    _geom_torsion_publ_flag
    C3 N2 C1 N1 . . . . 3.0(17) ?
    C21 N2 C1 N1 . . . . -166.1(16) ?
    C3 N2 C1 B1 . . . . -169.6(15) ?
    C21 N2 C1 B1 . . . . 21(3) ?
    C2 N1 C1 N2 . . . . -2.5(17) ?
    C11 N1 C1 N2 . . . . 172.8(14) ?
    C2 N1 C1 B1 . . . . 170.5(14) ?
    C11 N1 C1 B1 . . . . -14(2) ?
    I1 B1 C1 N2 . . . . -162.7(13) ?
    I2 B1 C1 N2 . . . . -39(2) ?
    I3 B1 C1 N2 . . . . 77.9(17) ?
    I1 B1 C1 N1 . . . . 26(2) ?
    I2 B1 C1 N1 . . . . 150.2(12) ?
    I3 B1 C1 N1 . . . . -93.3(15) ?
    C1 N1 C2 C3 . . . . 0.9(17) ?
    C11 N1 C2 C3 . . . . -175.0(13) ?
    N1 C2 C3 N2 . . . . 0.9(17) ?
    C1 N2 C3 C2 . . . . -2.5(18) ?
    C21 N2 C3 C2 . . . . 168.1(14) ?
    C2 N1 C11 C12 . . . . -79.4(18) ?
    C1 N1 C11 C12 . . . . 105.6(18) ?
    C2 N1 C11 C16 . . . . 90.4(16) ?
    C1 N1 C11 C16 . . . . -84.6(19) ?
    C16 C11 C12 C13 . . . . 3(2) ?
    N1 C11 C12 C13 . . . . 172.0(13) ?
    C16 C11 C12 C17 . . . . -178.5(15) ?
    N1 C11 C12 C17 . . . . -9(2) ?
    C11 C12 C13 C14 . . . . 0(2) ?
    C17 C12 C13 C14 . . . . -178.8(17) ?
    C12 C13 C14 C15 . . . . -2(3) ?
    C13 C14 C15 C16 . . . . 1(3) ?
    C14 C15 C16 C11 . . . . 2(3) ?
    C14 C15 C16 C18 . . . . 179.9(17) ?
    C12 C11 C16 C15 . . . . -4(2) ?
    N1 C11 C16 C15 . . . . -172.7(13) ?
    C12 C11 C16 C18 . . . . 178.0(14) ?
    N1 C11 C16 C18 . . . . 9(2) ?
    C11 C12 C17 C172 . . . . -122.6(18) ?
    C13 C12 C17 C172 . . . . 56(2) ?
    C11 C12 C17 C171 . . . . 115.4(18) ?
    C13 C12 C17 C171 . . . . -66(2) ?
    C15 C16 C18 C182 . . . . -32(2) ?
    C11 C16 C18 C182 . . . . 145.9(16) ?
    C15 C16 C18 C181 . . . . 91.9(19) ?
    C11 C16 C18 C181 . . . . -89.8(19) ?
    C1 N2 C21 C22 . . . . -102(2) ?
    C3 N2 C21 C22 . . . . 89.3(18) ?
    C1 N2 C21 C26 . . . . 85(2) ?
    C3 N2 C21 C26 . . . . -83.5(18) ?
    C26 C21 C22 C23 . . . . -9(2) ?
    N2 C21 C22 C23 . . . . 178.6(15) ?
    C26 C21 C22 C27 . . . . 167.8(15) ?
    N2 C21 C22 C27 . . . . -4(2) ?
    C21 C22 C23 C24 . . . . 5(3) ?
    C27 C22 C23 C24 . . . . -172.3(19) ?
    C22 C23 C24 C25 . . . . 0(3) ?
    C23 C24 C25 C26 . . . . 0(3) ?
    C24 C25 C26 C21 . . . . -4(3) ?
    C24 C25 C26 C28 . . . . 174.6(19) ?
    C22 C21 C26 C25 . . . . 9(2) ?
    N2 C21 C26 C25 . . . . -178.7(14) ?
    C22 C21 C26 C28 . . . . -169.4(16) ?
    N2 C21 C26 C28 . . . . 3(2) ?
    C21 C22 C27 C272 . . . . -102(2) ?
    C23 C22 C27 C272 . . . . 75(3) ?
    C21 C22 C27 C271 . . . . 140.1(18) ?
    C23 C22 C27 C271 . . . . -43(2) ?
    C25 C26 C28 C282 . . . . 46(2) ?
    C21 C26 C28 C282 . . . . -135.5(16) ?
    C25 C26 C28 C281 . . . . -73(2) ?
    C21 C26 C28 C281 . . . . 104.9(17) ?
    C33 C31 C32 C33 3_666 . . . 5(5) ?
    C31 C32 C33 C31 . . . 3_666 -5(5) ?
loop_
    _geom_hbond_atom_site_label_D
    _geom_hbond_atom_site_label_H
    _geom_hbond_atom_site_label_A
    _geom_hbond_site_symmetry_A
    _geom_hbond_distance_DH
    _geom_hbond_distance_HA
    _geom_hbond_distance_DA
    _geom_hbond_angle_DHA
    C2 H2 I2 4_576 0.95 3.03 3.773(13) 136
_shelx_space_group_comment
;
The symmetry employed for this shelxl refinement is uniquely defined
by the following loop, which should always be used as a source of
symmetry information in preference to the above space-group names.
They are only intended as comments.
;
_shelx_estimated_absorpt_T_min     0.583
_shelx_estimated_absorpt_T_max     0.625
_shelx_hkl_file
;
 -17   2   4    4.04   32.80   0
 -16   0  -8  199.59   25.47   0
 -16   1  -5   62.08   25.36   0
 -16   1  11    1.95   27.22   0
 -16   2   6    7.83   27.45   0
 -15   2   7  106.63   25.32   0
 -14   1  -6  233.13   26.04   0
 -13  -3 -14   12.44   19.62   0
 -13  -1 -11   63.02   18.52   0
 -13   0  -9   18.33   19.64   0
 -13   1  12   -2.09   21.85   0
 -13   2  -2  267.46   35.35   0
 -13   2   8   77.87   19.76   0
 -12  -3 -14   18.89   18.34   0
 -12  -1 -11  271.60   23.97   0
 -12   0  -9    4.26   20.31   0
 -12   1  12   17.53   21.09   0
 -11  -3 -14    1.16   17.30   0
 -11   0  -9   -0.69   19.96   0
 -10  -4 -15   10.38   21.92   0
 -10  -1 -11   35.82   14.87   0
 -10   0  -9    5.27   18.22   0
 -10   1  12   14.85   20.25   0
 -10   2   8   77.86   18.58   0
  -9  -5 -16   22.51   18.17   0
  -9  -4 -15   12.57   16.97   0
  -9  -3 -14   13.37   16.16   0
  -9  -1 -11   28.06   14.64   0
  -9  -1  16   43.33   17.69   0
  -9   0  -9    0.35   13.38   0
  -9   0  14  143.26   18.03   0
  -9   2  -2  105.53   25.33   0
  -9   2   8   92.24   17.99   0
  -8  -5 -16   20.91   19.24   0
  -8  -4 -15  293.14   20.98   0
  -8  -1  16   43.80   16.17   0
  -8   0  14  233.83   18.94   0
  -8   2   7  522.71   24.67   0
  -7  -2 -12   59.15   15.06   0
  -7   1  11  379.07   20.95   0
  -7   2   6   92.42   17.96   0
  -6  -3 -13   58.59   18.66   0
  -6  -2  17   58.91   17.91   0
  -6  -1 -10   79.60   14.93   0
  -6  -1  15  346.30   19.66   0
  -6   0  -8  613.26   26.05   0
  -6   0  13    0.09   14.59   0
  -6   1  10  475.20   21.43   0
  -6   2   4  282.61   23.10   0
  -5  -5 -15   17.04   16.79   0
  -5  -4 -14   51.77   16.51   0
  -5  -3  18  173.66   20.38   0
  -4  -2  16   98.34   17.30   0
  -4  -1  -9  152.10   16.62   0
  -4  -1  14   44.30   14.63   0
  -4   0  12   28.01   16.39   0
  -4   1   8   88.63   16.17   0
  -3  -7 -16  277.53   22.14   0
  -3  -6 -15   59.67   16.79   0
  -3  -4 -13  198.93   18.55   0
  -3  -3  17   57.11   17.16   0
  -3   0  11   -6.18   16.20   0
  -2  -8 -16    6.57   21.68   0
  -2  -3 -11  306.29   17.86   0
  -1  -6 -14  292.93   19.40   0
  -1  -5  18   32.87   19.25   0
  -1   0   8 1085.93   26.02   0
   0  -8 -15   39.70   17.11   0
   0  -4 -11  533.14   20.66   0
   0  -1  -5   56.77   14.64   0
   0  -1  10  426.40   18.32   0
   0   0   5    5.53   13.81   0
   1  -9 -15   27.08   18.29   0
   1  -4  15   -1.51   16.05   0
   1  -1  -3  149.35   19.18   0
   1  -1   8  361.70   17.78   0
   2  -9 -14   15.92   21.02   0
   2  -6  17   68.11   22.89   0
   2  -4  -9  830.32   24.09   0
   2  -4  14   37.13   15.38   0
   2  -2  10  803.40   25.12   0
   3  -4  13  184.12   19.29   0
   3  -2  -2 1441.67   53.22   0
   4  -5  13   81.61   17.36   0
   4  -4  11   -5.18   12.92   0
   5  -9 -11   40.95   20.91   0
   5  -8 -10  137.44   21.71   0
   5  -7  -9   69.55   20.28   0
   5  -6  13  103.00   18.29   0
   5  -5  -6   20.74   16.64   0
   5  -3   4    1.74   15.08   0
   6 -11 -11   36.70   23.54   0
   6  -6  -6   -6.51   18.53   0
   6  -5   9  469.50   21.10   0
   7 -10  -9   23.37   17.93   0
   7  -9  -8  548.92   28.00   0
   7  -8  -7    8.74   18.96   0
   7  -7  11   47.75   20.68   0
   8 -10  -7  210.33   24.03   0
   8  -9  -6  254.39   23.91   0
   8  -8  10   15.19   21.04   0
   8  -7   8   56.00   20.22   0
   8  -6   4  139.14   25.26   0
   9 -12  -6  120.65   28.55   0
   9 -10  10   20.98   21.19   0
   9  -9  -3  178.15   29.22   0
  10 -12  -3    0.01   31.66   0
  10 -11  -2    1.79   33.55   0
  10 -11   8   13.46   26.05   0
  10 -10   1    1.30   11.27   0
 -18   1  -3    7.07   32.82   0
 -17   0  -7   -5.10   24.44   0
 -17   1  -4   70.83   27.61   0
 -17   2   5   33.95   32.40   0
 -16  -1 -10   81.83   19.56   0
 -16   2   7   16.73   29.17   0
 -15  -2 -12   21.44   19.13   0
 -15  -1 -10   53.50   22.76   0
 -15   0  -8    9.19   19.01   0
 -15   1  12   32.04   24.08   0
 -15   2   8   51.43   24.75   0
 -14   1  12  162.83   25.11   0
 -14   2   8   15.85   19.22   0
 -12   0  15   13.37   22.38   0
 -12   2   9   15.84   19.42   0
 -11  -4 -15   19.70   18.02   0
 -11   0  15   14.16   21.14   0
 -11   2   9  437.88   26.98   0
 -10   0  15    0.49   21.85   0
 -10   2   9   55.93   19.77   0
  -9  -2 -12   -4.93   18.29   0
  -9   1  12  178.90   18.74   0
  -8  -2 -12   65.44   15.92   0
  -8   1  12  209.87   22.61   0
  -8   2   8   -1.42   16.59   0
  -7  -6 -16   -2.92   23.04   0
  -7  -3 -13    9.07   16.10   0
  -7  -1 -10  766.43   23.87   0
  -7  -1  16  191.30   20.88   0
  -7   0  -8  -20.04   17.74   0
  -7   0  14  -10.58   17.87   0
  -7   2   7  698.49   26.38   0
  -6  -6 -16   -5.47   17.76   0
  -6  -5 -15  314.86   20.97   0
  -6   1  11   75.14   17.08   0
  -6   2   5  162.71   19.27   0
  -5  -2 -11  636.33   21.45   0
  -5  -2  17  128.60   17.71   0
  -5  -1  15    7.26   16.61   0
  -5   0  -7   -2.37   13.20   0
  -5   0  13    1.87   13.60   0
  -5   1  10  143.82   21.54   0
  -4  -7 -16   10.66   17.79   0
  -4  -3 -12  484.71   20.76   0
  -4  -3  18   10.46   18.78   0
  -4   1   9   37.48   17.32   0
  -3  -5 -14    3.06   15.17   0
  -3  -2 -10   52.77   14.03   0
  -3  -2  16    9.35   19.91   0
  -3  -1  -8  676.08   22.26   0
  -3  -1  14   77.67   15.95   0
  -3   1   7    6.72   12.63   0
  -2  -7 -15   35.29   17.24   0
  -2  -4 -12    9.96   13.76   0
  -2  -4  18  179.20   20.18   0
  -2  -2  -9 2988.48   38.71   0
  -2  -2  15  608.26   21.96   0
  -2  -1  -7  148.54   14.76   0
  -2  -1  13   50.54   14.48   0
  -2   0  10 4633.40   48.92   0
  -2   1   3   42.73   18.08   0
  -1  -3 -10  703.26   21.55   0
  -1  -3  16   57.42   16.18   0
  -1  -2  14  115.98   16.50   0
  -1  -1  -6  316.95   18.68   0
  -1  -1  12 1006.10   24.18   0
   0  -7 -14   10.88   16.29   0
   0  -5 -12  165.39   16.79   0
   0  -5  18   -2.44   21.38   0
   0  -3  -9   72.70   14.13   0
   0  -3  15   51.80   15.32   0
   0  -2  13  106.57   15.65   0
   0   0   6 2947.53   44.75   0
   1  -8 -14   58.70   17.32   0
   1  -7 -13  156.12   16.87   0
   1  -5 -11  371.11   18.84   0
   1  -5  17  224.97   19.29   0
   1  -3  14   28.67   14.56   0
   1  -2  -6   25.70   12.76   0
   1  -2  12   76.05   14.16   0
   1  -1   9  649.99   20.68   0
   2  -8 -13  127.93   19.00   0
   2  -5  16  262.39   19.41   0
   2  -3  13  862.52   25.90   0
   2  -1   6   11.56   15.59   0
   3  -9 -13   36.76   19.00   0
   3  -8 -12  422.58   24.76   0
   3  -5  -9   53.12   14.00   0
   3  -5  15    2.65   15.44   0
   3  -3  11  759.05   22.11   0
   3  -2   8   21.12   14.39   0
   4 -11 -13  260.69   22.72   0
   4  -9 -12   58.12   18.50   0
   4  -8 -11   -0.33   20.12   0
   4  -7 -10  515.64   25.46   0
   4  -7  16    8.55   17.59   0
   4  -6  -9   36.02   15.50   0
   4  -6  15   44.16   17.44   0
   4  -3  -3  704.81   33.34   0
   4  -3   9  111.72   15.65   0
   5 -11 -12    2.82   19.29   0
   5  -3   5  290.79   21.68   0
   6 -10 -10  122.17   23.55   0
   6  -6  12   41.10   19.77   0
   6  -4   6  157.89   17.98   0
   7 -11  -9   10.71   21.39   0
   7  -9  14   13.35   23.20   0
   7  -6  -3  983.08   40.77   0
   7  -5   6  182.16   21.14   0
   8 -12  -8  115.68   25.13   0
   8  -9  12   41.84   22.00   0
   8  -7  -2   44.86   26.01   0
   8  -6   5   98.71   21.39   0
   9 -11  -5    3.12   24.60   0
   9 -10  -4   43.96   27.72   0
   9  -9   9   72.86   20.86   0
   9  -8   7   86.88   19.55   0
  10 -10   7   16.13   25.33   0
  11 -12   4   12.55   44.56   0
 -18   0  -6  119.45   28.19   0
 -17  -1  -9    9.22   24.44   0
 -15   1  -5   -0.66   20.90   0
 -14  -3 -13   -5.20   22.97   0
 -14  -1 -10   67.29   22.34   0
 -14   0  -8   22.07   19.08   0
 -14   2   9    8.27   22.63   0
 -13  -2 -12   58.28   18.45   0
 -13   2   9   13.54   18.17   0
 -12  -2 -12    0.12   17.59   0
 -12   1  -6   48.97   19.56   0
 -12   2  -2  118.30   26.51   0
 -11  -2 -12  205.05   19.67   0
 -11   1  -6   32.46   17.34   0
 -11   2  -2    5.15   23.31   0
 -10  -2 -12  117.67   17.30   0
 -10   1  -6   47.07   14.92   0
 -10   2  -2   77.72   25.36   0
  -9  -1  17   72.09   19.14   0
  -9   0  15    0.42   16.34   0
  -9   2   9  595.03   28.04   0
  -8  -6 -16   -1.52   17.65   0
  -8  -5 -15   55.03   20.35   0
  -8  -4 -14  -12.42   21.30   0
  -8  -3 -13  362.21   19.68   0
  -8  -1  17   24.59   20.85   0
  -8   0  -8 2618.15   42.41   0
  -8   0  15    2.68   17.85   0
  -8   2  -1   61.42   27.45   0
  -7  -5 -15   74.87   17.49   0
  -7  -4 -14  312.04   20.50   0
  -7  -2  18   52.37   17.96   0
  -7   1  12  295.03   20.19   0
  -6  -2 -11   47.39   13.07   0
  -6  -1  16  261.42   18.94   0
  -6   0  14  658.03   22.74   0
  -6   2   6    1.62   15.54   0
  -5  -7 -16  129.19   21.07   0
  -5  -3 -12   14.83   14.39   0
  -4  -6 -15   34.59   17.30   0
  -4  -5 -14  331.69   18.97   0
  -4  -4 -13  111.48   16.93   0
  -4  -2 -10  425.06   20.54   0
  -4  -2  17  104.52   17.13   0
  -4  -1  15   47.42   15.75   0
  -4   0  -6  410.26   20.43   0
  -4   0  13   -2.41   16.87   0
  -3   0  -5    2.52   12.60   0
  -3   0  12  453.23   19.39   0
  -3   1   8  215.88   19.97   0
  -2  -6 -14   61.04   16.38   0
  -2  -5 -13   54.24   15.69   0
  -2  -3  17  399.76   20.75   0
  -2   0  -4  474.54   24.17   0
  -2   0  11   12.07   17.17   0
  -2   1   4 1721.67   41.26   0
  -2   1   5   73.97   17.39   0
  -1  -8 -15   42.44   17.13   0
  -1  -4  18   74.30   19.26   0
  -1  -2  -8  121.38   13.65   0
  -1   0   9    6.13   11.99   0
   0  -2  -7   80.03   13.56   0
   0  -1  11  103.57   14.45   0
   0   0   7    1.76   12.65   0
   1  -9 -14  101.92   21.10   0
   1  -4  16   11.50   15.59   0
   2 -10 -14   29.40   18.37   0
   2  -6 -11    7.51   13.86   0
   2  -4  15   46.91   16.15   0
   2  -2  -4  150.24   18.90   0
   2  -2  11 1196.60   25.85   0
   3 -10 -13   85.43   22.62   0
   3  -6 -10  324.12   17.79   0
   3  -4  -7  221.33   17.39   0
   3  -4  14   75.75   19.09   0
   3  -3  -5   52.01   13.36   0
   4 -10 -12   27.86   21.82   0
   4  -5  14  331.16   18.88   0
   4  -4  12   25.82   13.43   0
   5 -10 -11  125.38   20.16   0
   5  -4  10   42.23   13.06   0
   6  -9  -9  103.38   20.89   0
   6  -8  -8   14.50   19.21   0
   6  -8  15   48.40   21.99   0
   6  -7  -7  139.29   17.41   0
   6  -4   7  230.31   20.21   0
   7  -8  13  486.48   24.23   0
   7  -7  12   13.40   19.83   0
   7  -6  10   21.29   19.15   0
   8 -11  -7    5.49   20.91   0
   8  -8  -4    8.44   20.16   0
   8  -8  11  278.69   23.32   0
   8  -7   9   82.00   20.25   0
   8  -6   6  146.70   21.79   0
   9 -10  11   18.39   22.44   0
  10  -9   3   49.61   35.57   0
  10  -9   4   14.68   30.55   0
 -19   1  -1   49.65   36.38   0
 -17   2   6   11.65   24.99   0
 -16  -1  -9   59.72   23.13   0
 -16   0  -7    3.53   21.34   0
 -16   2   8   12.29   25.25   0
 -15  -2 -11   11.40   21.96   0
 -15   2   0    1.82   38.61   0
 -15   2   9  169.64   26.80   0
 -14   1  13   12.49   24.52   0
 -14   2  -1   33.88   30.58   0
 -13  -3 -13   67.71   18.70   0
 -13  -1 -10   62.68   17.88   0
 -13   0  -8  568.97   28.99   0
 -13   2  10   29.09   21.33   0
 -12  -4 -14   38.21   18.50   0
 -12  -1 -10  564.96   28.21   0
 -12   0  -8   53.28   20.39   0
 -12   2  10  153.39   20.79   0
 -11  -5 -15   13.12   18.00   0
 -11  -4 -14   10.60   20.90   0
 -11  -3 -13    6.17   17.68   0
 -11  -1 -10   18.54   18.97   0
 -11   0  -8  350.97   24.59   0
 -11   0  16  177.49   24.43   0
 -11   2  10   76.44   20.03   0
 -10  -5 -15    2.68   17.71   0
 -10  -4 -14   19.27   17.57   0
 -10  -3 -13   96.47   18.17   0
 -10   0  -8  532.47   29.30   0
 -10   0  16   -3.18   20.65   0
 -10   2  10    7.54   19.63   0
  -9  -5 -15  107.90   17.63   0
  -9  -4 -14  120.62   18.27   0
  -9  -3 -13   57.09   16.14   0
  -9  -1 -10  156.80   16.86   0
  -9   0  -8   61.82   18.20   0
  -9   1  13   30.46   16.18   0
  -8   1  -5    8.82   16.36   0
  -8   1  13  206.27   21.98   0
  -8   2   9  321.49   21.61   0
  -7  -2 -11  385.04   18.29   0
  -7  -1  17   37.10   17.03   0
  -7   0  15   -4.17   15.15   0
  -7   2   8   66.39   14.63   0
  -6  -3 -12  251.22   20.07   0
  -6  -1  -9   31.72   13.32   0
  -6   0  -7    4.48   13.05   0
  -6   1  -4   19.94   15.67   0
  -6   1  12  100.04   19.10   0
  -6   2   7  263.58   21.23   0
  -5  -6 -15  104.19   18.85   0
  -5  -5 -14   19.40   16.08   0
  -5  -4 -13   22.23   15.08   0
  -5  -2  18    7.32   17.35   0
  -5  -1  16   69.70   16.21   0
  -5   0  14   -8.77   15.10   0
  -5   1  11  728.59   21.61   0
  -4  -8 -16   58.62   18.91   0
  -4  -1  -8   23.24   13.91   0
  -4   1  10  204.72   17.31   0
  -3  -7 -15    3.24   17.02   0
  -3  -6 -14  917.16   25.83   0
  -3  -5 -13   -0.21   15.16   0
  -3  -4 -12    0.82   14.13   0
  -3  -2  17  218.65   21.90   0
  -3  -1  15  387.76   19.37   0
  -2  -8 -15   21.30   16.58   0
  -2  -3 -10   45.12   13.02   0
  -2  -2  16   24.65   15.56   0
  -2  -1  14 1465.33   30.21   0
  -2   1   6 2207.13   39.50   0
  -1  -9 -15  102.52   19.03   0
  -1  -5 -12    3.98   14.73   0
  -1  -3  17   29.03   16.67   0
  -1  -2  15  126.63   16.42   0
  -1  -1  13   16.75   13.31   0
  -1   0  10  460.99   18.64   0
   0  -8 -14  155.23   18.17   0
   0  -7 -13   -2.77   19.39   0
   0  -3  16  163.90   17.44   0
   0  -2  14  150.47   16.26   0
   0  -1  12  340.18   19.45   0
   1  -5  18  126.23   19.43   0
   1  -3  15   30.43   16.38   0
   1  -2  13  419.22   18.65   0
   1  -1  10  325.00   17.03   0
   2  -9 -13  177.98   20.02   0
   2  -5  17   14.63   16.89   0
   2  -4  -8 2152.82   35.74   0
   2  -3  14  115.55   18.68   0
   2  -1   7  145.89   14.81   0
   3 -11 -13   19.80   23.13   0
   3  -9 -12   33.64   21.46   0
   3  -6  17   53.59   18.09   0
   3  -5  16  101.34   17.27   0
   3  -3  12   75.99   14.20   0
   3  -2   9   65.75   15.18   0
   4  -9 -11   20.31   19.51   0
   4  -6  16  330.21   19.66   0
   4  -5  -7   16.00   13.13   0
   4  -4  -5   37.83   15.89   0
   4  -3  10   58.45   13.48   0
   4  -2   4   22.31   15.57   0
   5 -11 -11  118.13   24.08   0
   5  -9 -10  116.14   17.89   0
   5  -7  16  159.49   23.16   0
   5  -6  -7  140.79   17.06   0
   5  -5  13  325.35   20.92   0
   5  -4  -3   13.65   17.61   0
   5  -4  11   -0.10   16.33   0
   6 -11 -10   16.29   17.44   0
   6  -7  14   25.23   17.00   0
   7 -12  -9   -8.84   22.52   0
   7 -10  -8   16.30   16.29   0
   7  -9  -7  489.21   26.62   0
   7  -8  -6  142.02   20.09   0
   8 -10  -6  257.89   26.45   0
   8  -9  -5  348.41   28.42   0
   8  -7  10   34.22   19.60   0
   8  -6   7   16.70   19.17   0
   9  -9  10   15.34   20.45   0
  10 -10   8   19.56   21.74   0
  10  -9   5    6.33   26.47   0
 -17   2   7   -4.09   24.81   0
 -16   1  -4   46.88   23.90   0
 -15  -1  -9   48.01   21.09   0
 -15   0  -7    4.05   22.22   0
 -14  -2 -11   19.42   21.24   0
 -14   1  -5   48.82   19.52   0
 -14   2  10   18.30   19.98   0
 -13   1  14    6.31   22.67   0
 -12   1  14   10.68   21.30   0
 -10   1  14   61.63   21.65   0
  -9  -2 -11  114.26   18.86   0
  -9   0  16   67.92   17.60   0
  -9   2  10   37.01   15.35   0
  -8  -2 -11    2.94   13.62   0
  -8  -1  18   98.63   22.92   0
  -8   0  16  350.74   25.69   0
  -7  -7 -16    2.27   18.09   0
  -7  -6 -15    4.64   16.78   0
  -7  -3 -12   80.50   15.69   0
  -7  -1  -9    8.39   16.35   0
  -7   0  -7   -7.05   16.66   0
  -7   1  13  173.56   16.74   0
  -7   2   9  177.97   18.69   0
  -6  -6 -15   16.96   16.80   0
  -6  -5 -14   50.63   16.28   0
  -6  -1  17  151.18   17.94   0
  -6   0  15   -9.19   14.55   0
  -6   2   8  189.59   18.94   0
  -5  -2 -10   42.69   13.74   0
  -5   0  -6   22.92   15.81   0
  -5   2   3 1330.26   44.70   0
  -5   2   5 4411.45   60.51   0
  -4  -7 -15    4.29   17.54   0
  -4  -6 -14   61.25   20.60   0
  -4  -3 -11  895.07   24.27   0
  -4  -2  18   35.43   17.22   0
  -4  -1  16   28.52   15.94   0
  -4   0  14    6.83   15.73   0
  -3  -8 -15   -3.85   20.22   0
  -3  -3  19   97.35   23.32   0
  -3   0  13   -1.52   14.34   0
  -3   1   9  218.25   16.41   0
  -2  -7 -14  398.02   20.75   0
  -2  -4 -11  111.86   16.97   0
  -2  -3  18  -11.63   17.97   0
  -2   0  12 1109.12   24.73   0
  -2   1   7   -2.80   12.28   0
  -1  -8 -14   24.57   19.53   0
  -1  -3  -9    3.45   12.09   0
   0  -9 -14  126.61   21.04   0
   0  -6 -12   43.36   14.40   0
   0  -4  18   33.91   17.41   0
   0  -1  -4 8971.54   88.75   0
   0   0   8  802.80   22.32   0
   1 -10 -14   17.44   17.22   0
   1  -7 -12   24.65   15.37   0
   1  -4  17   64.71   16.91   0
   2  -8 -12   32.70   15.86   0
   2  -5  -9   85.11   17.04   0
   2  -4  16   -5.35   16.23   0
   2  -3  -6  637.52   23.36   0
   2  -2  12  490.51   18.40   0
   2  -1   8  221.10   15.93   0
   3  -8 -11  161.75   22.45   0
   3  -5  -8   65.02   13.98   0
   3  -4  15   34.65   18.45   0
   3  -3  13  121.51   15.39   0
   3  -2  10   40.21   13.67   0
   4 -11 -12   59.79   18.42   0
   4  -8 -10   38.69   19.73   0
   4  -6  -8  884.80   27.50   0
   4  -5  15  112.61   18.56   0
   5  -8  -9  188.65   18.32   0
   5  -6  15  104.85   20.20   0
   5  -5  -5   46.80   16.20   0
   6 -12 -10    3.21   23.02   0
   6 -10  -9   47.20   21.82   0
   6  -7  15   29.19   21.42   0
   7  -8  14   22.92   18.02   0
   7  -7  13   14.90   20.81   0
   7  -6  11    8.40   14.80   0
   7  -5   8  250.10   18.89   0
   8 -12  -7   36.77   21.67   0
   8  -8  12   14.87   17.45   0
   9 -12  -5   12.94   26.09   0
   9  -9  -2   17.73   26.21   0
   9  -9  11    4.00   19.49   0
   9  -8   9   30.07   19.61   0
   9  -7   3   18.11   27.86   0
   9  -7   4  195.90   29.29   0
   9  -7   5  144.37   25.18   0
  10 -12  -2   15.77   31.05   0
  10 -11  -1   88.30   38.73   0
  10 -10   9  104.27   27.28   0
  10  -9   6   42.64   27.54   0
 -18   1  -2   66.34   30.73   0
 -18   2   4   18.37   45.76   0
 -18   2   5  144.94   39.77   0
 -17  -1  -8   59.86   23.52   0
 -17   0  -6   10.66   20.79   0
 -17   1  -3  131.14   28.43   0
 -17   2   8   17.26   24.57   0
 -16  -2 -10    3.50   22.65   0
 -16   2   9    7.31   21.36   0
 -15   2  10   37.25   21.08   0
 -14  -3 -12   22.49   20.37   0
 -14  -1  -9    9.60   20.20   0
 -13  -2 -11  426.19   23.63   0
 -13   1  -5  166.96   21.66   0
 -13   2  11    4.22   20.40   0
 -12  -2 -11  130.70   18.98   0
 -12   1  -5  298.38   25.99   0
 -12   2  11   -5.76   16.58   0
 -11  -2 -11  333.36   22.14   0
 -11   1  -5   21.07   19.02   0
 -11   2  11  448.86   21.29   0
 -10  -6 -15   15.56   21.49   0
 -10  -2 -11  167.74   18.50   0
 -10   1  -5    7.20   17.06   0
 -10   2  11   89.19   17.90   0
  -9  -6 -15    7.69   17.53   0
  -9  -3 -12  201.00   20.81   0
  -9   1  14   15.71   16.10   0
  -9   2  11  323.56   24.17   0
  -8  -6 -15   26.25   17.50   0
  -8  -5 -14   92.78   17.35   0
  -8  -4 -13   15.22   18.71   0
  -8  -3 -12  175.17   18.75   0
  -8  -1  -9  205.55   19.03   0
  -8   1  14   27.08   16.23   0
  -8   2  10   14.49   15.11   0
  -7  -5 -14   29.13   17.00   0
  -7  -4 -13  706.30   24.20   0
  -7  -1  18   12.56   19.13   0
  -7   0  16  298.20   19.67   0
  -6  -2 -10    6.63   15.63   0
  -6   1  13  259.71   17.45   0
  -5  -7 -15   52.93   16.78   0
  -5  -3 -11    8.69   16.24   0
  -5  -1  -8  220.98   16.80   0
  -5  -1  17   85.94   16.83   0
  -5   0  15    6.28   15.01   0
  -5   1  12  304.72   16.90   0
  -5   2   6  491.81   22.37   0
  -5   2   7 4155.43   52.20   0
  -4  -5 -13  128.70   17.76   0
  -4  -4 -12   30.49   14.51   0
  -4   1  11  131.28   14.54   0
  -3  -7 -14   -4.56   18.61   0
  -3  -3 -10  175.23   17.47   0
  -3  -1  16   -1.23   15.57   0
  -3   1  10  278.22   17.16   0
  -2  -9 -15   27.29   17.33   0
  -2  -5 -12  308.85   18.05   0
  -2  -2  -8  167.12   14.21   0
  -2  -2  17  105.49   15.99   0
  -2  -1  -6   17.43   12.38   0
  -2  -1  15  102.82   16.09   0
  -2   1   8  723.72   22.11   0
  -1  -7 -13   65.05   20.35   0
  -1  -3  18   56.33   17.29   0
  -1  -2  -7  140.76   16.70   0
  -1  -2  16   -7.28   14.82   0
  -1  -1  -5    5.89   13.19   0
  -1  -1  14   16.71   15.13   0
  -1   0  11    5.65   12.39   0
   0  -3  -8  197.20   15.12   0
   0  -3  17   -3.80   15.46   0
   0  -2  15   96.94   15.86   0
   0  -1  13  175.62   15.32   0
   0   0   9    7.83   11.43   0
   1  -9 -13   19.62   19.07   0
   1  -6 -11  182.11   16.70   0
   1  -3  16   46.14   15.90   0
   1  -2  -5  689.34   24.99   0
   1  -2  14   13.82   14.95   0
   1  -1  11  496.39   19.06   0
   2 -10 -13   19.03   17.53   0
   2  -6 -10  174.56   15.05   0
   2  -5  18   76.19   17.75   0
   2  -3  15  605.46   21.74   0
   2  -1   9  194.13   16.14   0
   3 -10 -12   22.31   20.95   0
   3  -7 -10   93.03   16.15   0
   3  -6  -9   85.92   13.60   0
   3  -5  17   14.94   16.63   0
   4 -10 -11   28.82   21.79   0
   4  -7  -9  129.04   17.13   0
   4  -4  14   51.08   15.08   0
   4  -2   7 3230.03   47.67   0
   5 -12 -11   68.07   20.50   0
   5 -10 -10    3.35   21.25   0
   5  -5  14   11.94   15.92   0
   5  -4  12  111.46   15.26   0
   5  -3   9  743.48   25.22   0
   6  -9  -8   40.99   20.31   0
   6  -8  -7  111.33   19.84   0
   6  -7  -6  330.15   22.45   0
   6  -6  14    4.89   21.00   0
   6  -5  12   83.75   15.78   0
   6  -4   9  256.69   18.40   0
   7 -11  -8    1.52   20.60   0
   7  -8  15  232.54   25.61   0
   7  -7  -4    9.15   18.49   0
   7  -6  12   33.53   19.19   0
   7  -5   9  560.18   25.25   0
   8 -11  -6   27.56   22.91   0
   8  -7  11  161.03   22.21   0
   8  -6   8  137.44   19.76   0
   9 -11  -4   43.49   23.49   0
   9 -10  -3   28.19   26.12   0
   9  -8  10   57.33   22.85   0
   9  -7   6   11.05   21.04   0
  10  -9   7   16.78   22.10   0
 -18   0  -5    5.25   21.83   0
 -18   2   6   57.91   33.88   0
 -18   2   7  165.99   36.27   0
 -17   2   9    2.35   24.37   0
 -16   2  10   -2.04   23.76   0
 -15   1  -4   47.82   22.07   0
 -15   2  11   48.69   25.30   0
 -14   0  -7    0.01   18.76   0
 -14   2  11   34.05   20.72   0
 -13  -4 -13   -1.93   16.94   0
 -13  -3 -12   28.09   17.83   0
 -13  -1  -9  112.32   21.16   0
 -13   0  -7   17.26   19.37   0
 -13   2  -1  569.93   43.75   0
 -12  -5 -14   76.08   19.35   0
 -12  -4 -13  115.56   18.76   0
 -12  -3 -12   27.48   18.11   0
 -12  -1  -9  123.83   21.06   0
 -12   1  15    8.41   18.64   0
 -12   2  12   13.78   20.58   0
 -11  -4 -13   53.49   19.50   0
 -11  -3 -12  154.45   20.20   0
 -11   2  12   40.96   20.10   0
 -10  -4 -13    5.07   14.68   0
 -10  -3 -12  102.60   18.54   0
 -10  -1  -9   31.65   18.37   0
 -10   1  15   14.84   17.24   0
 -10   2  12   45.38   19.18   0
  -9  -5 -14   10.96   16.70   0
  -9  -4 -13   85.92   16.90   0
  -9  -1  -9   -3.00   13.15   0
  -9   0  -7   -0.61   15.50   0
  -9   0  17   15.61   16.31   0
  -9   1  15   55.61   21.47   0
  -8   0  -7    0.24   13.69   0
  -8   0  17    3.47   16.98   0
  -8   2  11  172.28   17.09   0
  -7  -7 -15   25.59   21.32   0
  -7  -2 -10   27.78   15.73   0
  -7   1  -4   23.63   20.00   0
  -7   1  14  322.22   18.80   0
  -7   2  10   18.07   14.54   0
  -6  -7 -15   35.88   17.40   0
  -6  -6 -14   15.25   18.93   0
  -6  -1  18  182.19   18.56   0
  -6   0  16  328.25   20.67   0
  -6   2   9 1385.25   28.32   0
  -5  -6 -14  149.63   17.32   0
  -5  -4 -12  125.85   15.99   0
  -5   1  13  307.75   17.16   0
  -5   2   8  242.29   20.58   0
  -4  -8 -15   -5.36   16.28   0
  -4  -2  -9 3974.69   48.71   0
  -4  -2  19   19.74   18.19   0
  -4  -1  17   12.76   15.53   0
  -4   0  -5    7.75   12.32   0
  -4   0  15    1.91   15.26   0
  -4   1  12   27.54   12.64   0
  -3  -9 -15   -8.18   16.66   0
  -3  -5 -12  331.10   21.61   0
  -3  -4 -11    4.15   12.69   0
  -3   0  14 1147.36   25.53   0
  -3   1  11   31.56   15.50   0
  -2   0  13    3.69   13.40   0
  -2   1   9  156.38   15.14   0
  -1  -9 -14  190.40   18.21   0
  -1  -6 -12  149.02   15.87   0
  -1  -5 -11  100.43   15.20   0
  -1  -4 -10    7.68   13.29   0
  -1  -2  17  116.48   19.73   0
  -1   0  12 1025.24   23.73   0
   0 -10 -14  105.02   18.64   0
   0  -8 -13   19.79   14.81   0
   0  -7 -12    5.38   18.35   0
   0  -4  -9 1595.42   32.38   0
   0  -4  19   62.50   18.31   0
   0  -2  -6  229.84   16.52   0
   0  -2  16   20.58   14.77   0
   0   0  10 4321.03   42.97   0
   1  -4  18    2.75   17.57   0
   1  -1  12   21.78   13.10   0
   1   0   4 6200.61   73.36   0
   1   0   5   -8.54   14.12   0
   1   0   6 5758.44   58.45   0
   2 -11 -13   56.52   18.70   0
   2  -9 -12   29.76   16.86   0
   2  -4  17    2.69   15.94   0
   2  -2  13  282.15   18.46   0
   2  -1  10    3.53   12.44   0
   3 -11 -12   17.01   21.08   0
   3  -9 -11   58.01   19.61   0
   3  -4  -6   89.67   15.65   0
   3  -4  16   11.14   16.15   0
   3  -3  -4  367.97   22.72   0
   3  -3  14   22.31   14.21   0
   3  -2  11  773.15   22.91   0
   4  -3  12  508.42   18.95   0
   5  -9  -9   48.56   19.65   0
   5  -6  -6 1522.72   34.43   0
   5  -6  16   14.09   16.94   0
   6 -11  -9   12.10   20.74   0
   6  -7  16   16.30   22.27   0
   6  -4  10  155.22   20.18   0
   7 -12  -8    4.45   20.25   0
   7 -10  -7    5.59   19.00   0
   7  -7  14    6.92   20.52   0
   7  -5  10  140.79   20.38   0
   8  -8  -3  313.30   28.58   0
   8  -8  13    7.49   17.32   0
   8  -6   9    8.73   18.22   0
   9  -9  12   21.75   22.70   0
   9  -7   7  178.25   23.20   0
  10 -10  10    7.75   21.68   0
  10  -9   8  101.27   24.65   0
  11 -11   4    6.16   37.24   0
  11 -11   5   14.84   31.93   0
 -18  -1  -7   54.04   22.60   0
 -17  -2  -9  230.09   27.28   0
 -16  -1  -8   28.06   18.13   0
 -16   0  -6  172.49   22.39   0
 -15  -2 -10    5.41   16.76   0
 -14  -2 -10   14.48   20.66   0
 -14   2  12   30.09   22.43   0
 -13   2  12   15.94   16.49   0
 -12   0  -7    8.73   18.52   0
 -11   0  -7    6.22   17.13   0
 -10   0  -7    2.12   13.96   0
  -9   2  -1 1406.92   63.12   0
  -9   2  12    0.58   14.67   0
  -8  -2 -10   12.16   13.63   0
  -8   1  15  163.67   18.58   0
  -8   2  12    5.37   15.90   0
  -7  -6 -14   17.24   16.14   0
  -7   0  17    0.72   16.97   0
  -7   2  11   17.93   15.14   0
  -6  -5 -13  303.54   19.45   0
  -6  -4 -12  240.30   18.67   0
  -6  -3 -11  118.45   14.94   0
  -6  -1  -8  246.64   21.47   0
  -6   0  -6   27.68   13.30   0
  -6   1  14   16.94   15.05   0
  -6   2  10  199.27   15.69   0
  -5  -8 -15   41.27   17.39   0
  -5  -2  -9   93.32   18.14   0
  -5  -1  18   14.51   17.51   0
  -5   0  16   51.80   16.10   0
  -5   2   2  254.20   27.86   0
  -5   2   9  559.92   22.71   0
  -4  -9 -15   23.31   18.62   0
  -4  -7 -14  367.21   20.22   0
  -4  -1  -7  556.40   21.18   0
  -3  -8 -14   41.38   20.35   0
  -3  -2  -8   32.93   14.72   0
  -3  -2  19  349.83   24.60   0
  -3  -1  17   74.54   16.02   0
  -3   0  -4  161.59   17.16   0
  -3   0  15   17.49   18.15   0
  -2  -7 -13    0.98   15.88   0
  -2  -3  -9  102.61   16.03   0
  -2  -2  18   38.40   17.87   0
  -2  -1  16  522.96   20.73   0
  -2   0  -3    2.72   12.99   0
  -2   0  14   55.57   17.51   0
  -2   1  10   30.03   16.77   0
  -1  -3  19   91.86   17.98   0
  -1  -1  15   68.56   15.39   0
  -1   1   5  784.49   28.09   0
  -1   1   6  224.04   18.89   0
   0  -9 -13  189.52   23.00   0
   0  -5 -10   87.08   14.07   0
   0  -3  18   11.58   16.07   0
   0  -1  14  679.14   21.28   0
   0   0  11   11.18   15.79   0
   1 -10 -13   17.93   16.44   0
   1  -7 -11  486.62   22.25   0
   1  -3  17   51.18   16.19   0
   1  -2  15  887.48   23.51   0
   1   0   3   -0.39   16.96   0
   1   0   7    9.23   12.53   0
   1   0   8  416.46   19.18   0
   2  -8 -11  490.64   25.02   0
   2  -3  16   90.64   16.29   0
   2  -2  14   10.43   14.46   0
   3  -5  18  297.15   20.45   0
   3  -2  12  250.88   15.37   0
   3  -1   5   73.16   16.31   0
   3  -1   6  176.72   17.58   0
   4 -11 -11  481.34   23.80   0
   4  -9 -10  108.83   16.97   0
   4  -5  -6  540.86   22.33   0
   4  -4  15    7.44   14.53   0
   4  -3  -2 1530.38   52.00   0
   4  -3  13  983.07   26.80   0
   5 -11 -10   44.31   17.45   0
   5  -8  -8    1.25   18.92   0
   5  -7  -7   96.05   18.33   0
   5  -5  15   22.29   15.69   0
   5  -4  13   23.67   13.91   0
   6 -12  -9   18.13   21.73   0
   6  -6  15   16.64   16.54   0
   6  -5  13  297.17   19.70   0
   6  -4  11  695.86   25.28   0
   7  -9  -6  389.29   25.06   0
   7  -8  -5  109.83   19.90   0
   7  -6  -2    3.49   22.00   0
   7  -6  13    0.52   19.53   0
   8 -12  -6   85.16   25.76   0
   8 -10  -5   83.53   19.31   0
   8  -9  -4  569.25   30.39   0
   8  -7  12   31.67   17.14   0
   8  -6  10   11.17   17.66   0
   9  -8  11  135.98   22.20   0
   9  -7   8    2.57   18.16   0
  10  -9   9   31.97   23.52   0
  11 -11   6   -1.37   28.48   0
  11 -11   7   84.11   30.58   0
 -19   1   0   13.08   36.74   0
 -17  -1  -7    7.83   21.23   0
 -17   0  -5   12.08   24.02   0
 -16   1  -3   33.37   24.20   0
 -15  -1  -8   61.05   16.89   0
 -15   0  -6  134.43   20.67   0
 -15   2  12    8.02   22.67   0
 -14  -4 -12   34.04   21.62   0
 -14  -3 -11   10.36   16.96   0
 -14   1  -4    5.36   17.84   0
 -13  -2 -10   69.32   17.21   0
 -13   2  13   17.37   21.38   0
 -12  -2 -10   31.03   15.46   0
 -12   2  -1  134.39   31.98   0
 -12   2  13  110.60   22.00   0
 -11   1  16   63.05   17.96   0
 -11   2  13  123.64   19.04   0
 -10  -6 -14  -18.63   21.74   0
 -10   2  13  363.66   24.99   0
  -9  -2 -10   63.73   14.26   0
  -9   2  13  144.08   19.85   0
  -8  -3 -11  657.82   21.37   0
  -8   0  18  116.07   21.23   0
  -7  -5 -13   99.20   16.58   0
  -7  -1  -8 1579.40   31.99   0
  -7   0  -6  647.14   29.94   0
  -7   1  15    3.93   14.25   0
  -7   2  12   13.20   16.36   0
  -6  -8 -15   34.96   18.00   0
  -6   0  17    8.79   16.48   0
  -6   1  15  389.33   21.01   0
  -6   2  11 2179.54   32.41   0
  -5  -9 -15   30.77   16.89   0
  -5  -1  19   61.59   22.23   0
  -5   0  17  -12.01   19.34   0
  -5   1  14  157.10   16.16   0
  -5   2  10   27.96   15.88   0
  -4  -6 -13  121.30   17.06   0
  -4  -5 -12  298.68   18.42   0
  -4  -4 -11    3.51   12.59   0
  -4  -1  18   33.02   17.66   0
  -4   0  16   78.07   16.38   0
  -4   1  13  102.89   14.11   0
  -4   2   4   18.39   15.16   0
  -4   2   5  229.08   17.84   0
  -4   2   6   43.25   13.24   0
  -4   2   7  511.02   21.39   0
  -3  -1  -6  203.24   17.93   0
  -3   1  12  191.79   14.63   0
  -2  -9 -14  101.91   17.92   0
  -2  -6 -12  444.65   19.76   0
  -2  -4 -10    5.97   12.32   0
  -2  -1  17   80.08   18.70   0
  -1 -10 -14   70.59   18.32   0
  -1  -3  -8  589.63   19.67   0
  -1  -2  18   -1.82   17.41   0
  -1  -1  16  154.33   16.55   0
  -1   0  13   14.42   13.90   0
  -1   1   4  585.86   25.59   0
  -1   1   7  142.15   14.79   0
  -1   1   8 1935.87   31.68   0
   0  -2  17  119.41   17.85   0
   0  -1  15  160.66   18.94   0
   1 -11 -13   21.97   17.68   0
   1  -9 -12   11.12   18.00   0
   1  -6 -10  136.38   13.84   0
   1  -4  19   79.63   18.23   0
   1  -2  16  149.53   16.12   0
   1  -1  13  149.71   15.65   0
   1   0   9    0.18   10.95   0
   2 -10 -12    5.48   16.45   0
   2  -6  -9   62.13   16.11   0
   2  -5  -8   58.35   13.76   0
   2  -4  18   25.70   16.50   0
   2  -3  -5  342.52   20.80   0
   2  -2  -3   11.73   12.89   0
   2  -1  11  146.32   15.08   0
   3 -10 -11  217.02   23.94   0
   3  -8 -10  456.75   20.58   0
   3  -7  -9  438.59   22.75   0
   3  -6  -8   32.33   15.60   0
   3  -5  -7   96.90   14.80   0
   3  -4  17   -3.31   15.22   0
   3  -3  15   58.76   16.03   0
   3  -2  13 2668.45   35.49   0
   3  -1   4   11.63   12.14   0
   3  -1   7 1153.61   27.78   0
   4 -12 -11    1.70   17.73   0
   4  -8  -9   63.36   16.55   0
   4  -7  -8   39.91   18.23   0
   4  -6  -7   78.19   13.91   0
   4  -5  17  116.48   17.11   0
   4  -2  10  424.44   18.45   0
   5 -12 -10    1.18   18.60   0
   5 -10  -9   10.20   19.99   0
   5  -6  17   84.90   18.56   0
   5  -5  16   -1.19   19.84   0
   5  -3  11    9.15   12.12   0
   6 -10  -8  183.95   19.44   0
   6  -6  -4  259.38   22.45   0
   7 -11  -7   34.51   20.59   0
   7  -7  15   31.29   17.39   0
   7  -5  11  469.75   20.91   0
   8  -7  -1   80.45   28.52   0
   9 -12  -4  111.83   27.90   0
   9  -9  13   39.53   18.93   0
   9  -8  12   24.68   21.72   0
   9  -7   9  237.72   21.42   0
 -18   0  -4  152.68   30.17   0
 -18   1  -1   31.92   32.27   0
 -17   1  -2   14.97   29.03   0
 -16  -2  -9    7.11   17.60   0
 -14  -1  -8  118.28   18.68   0
 -14   0  -6  377.31   25.06   0
 -14   2  13   13.73   22.38   0
 -13  -5 -13   71.53   19.53   0
 -13  -4 -12   42.89   17.00   0
 -13  -3 -11    3.95   17.24   0
 -13  -1  -8   96.87   20.35   0
 -13   1  -4  769.58   33.66   0
 -12  -5 -13   18.43   16.45   0
 -12  -4 -12   85.87   19.30   0
 -12   3   5   32.08   21.76   0
 -12   3   6  293.69   25.33   0
 -12   3   7    3.92   19.67   0
 -11  -5 -13   -6.56   16.78   0
 -11  -4 -12   12.95   18.27   0
 -11  -3 -11  120.40   18.15   0
 -11   2  -1   28.96   25.86   0
 -11   2  14   27.83   20.41   0
 -11   3   5  201.96   24.25   0
 -11   3   6   66.40   19.72   0
 -11   3   7   69.84   21.30   0
 -10  -5 -13   15.92   14.98   0
 -10  -3 -11    3.75   14.10   0
 -10   2  -1   95.15   29.02   0
 -10   3   5  126.03   24.79   0
 -10   3   6  146.25   21.63   0
 -10   3   7  766.63   32.29   0
  -9  -5 -13   34.49   15.17   0
  -9  -4 -12  224.56   19.85   0
  -9  -3 -11   36.79   15.38   0
  -9   1  -4  422.46   30.56   0
  -8  -4 -12  123.02   18.67   0
  -8   1  16   31.55   15.95   0
  -8   2  13   13.78   14.33   0
  -7  -7 -14   -4.75   20.24   0
  -7   0  18  313.16   21.07   0
  -7   1  16  196.17   20.73   0
  -6  -7 -14   18.19   16.73   0
  -6  -2  -9  231.64   16.27   0
  -6   0  18   59.26   21.47   0
  -6   2  12  327.02   20.26   0
  -5  -6 -13   87.81   16.61   0
  -5  -4 -11   10.94   13.52   0
  -5  -3 -10  155.60   15.39   0
  -5  -1  -7  845.87   26.47   0
  -5   0  -5    0.68   11.76   0
  -5   1  15   12.72   18.14   0
  -5   2  11   33.82   15.71   0
  -4  -8 -14  122.45   18.54   0
  -4  -1  19   68.08   21.64   0
  -4   0  17    0.23   18.98   0
  -4   1  14   59.91   14.56   0
  -4   2   8  637.23   22.92   0
  -4   2   9  766.20   24.95   0
  -3  -9 -14   17.42   15.73   0
  -3  -7 -13    6.49   15.34   0
  -3  -3  -9 2502.91   35.54   0
  -3  -1  18  238.15   18.63   0
  -3   0  16  685.70   21.44   0
  -3   1  13   57.83   13.80   0
  -2 -10 -14   41.06   17.04   0
  -2  -8 -13   26.62   16.31   0
  -2  -2  -7  983.10   24.54   0
  -2  -2  19   45.85   18.34   0
  -2   0  15   12.89   14.25   0
  -2   1  11  505.90   19.65   0
  -1  -7 -12  241.24   18.34   0
  -1   0  14 2479.45   33.53   0
  -1   1   9   64.43   13.09   0
   0 -10 -13   69.70   17.83   0
   0  -3  -7  669.73   21.36   0
   0  -3  19   13.78   18.03   0
   0   0  12 1583.73   26.88   0
   1  -3  -6  443.65   19.42   0
   1  -3  18   29.72   16.08   0
   1  -1  14  241.04   16.05   0
   1   0  10  766.27   20.42   0
   2 -11 -12   23.84   17.35   0
   2  -9 -11    6.30   18.14   0
   2  -3  17  267.15   18.97   0
   2  -2  15  116.33   18.15   0
   2  -1  12   43.39   13.20   0
   3  -3  16  181.15   19.88   0
   3  -2  -1   17.66   21.95   0
   3  -1   9 2446.85   36.05   0
   4 -10 -10   91.23   17.27   0
   4  -5  18   10.72   20.95   0
   4  -4  16   45.79   15.71   0
   4  -3  14  148.03   16.12   0
   4  -2  11 1263.40   25.94   0
   5  -4  -2  145.91   23.09   0
   5  -3  12   28.56   15.89   0
   6 -11  -8    8.78   19.88   0
   6  -9  -7   75.88   19.83   0
   6  -8  -6   55.40   20.24   0
   6  -7  -5  167.45   21.70   0
   6  -6  16   -8.59   16.58   0
   6  -5  -2   56.85   23.71   0
   6  -3   6   57.87   15.41   0
   6  -3   7   14.06   15.03   0
   7 -12  -7    4.28   24.17   0
   7  -6  14   34.73   17.81   0
   7  -4   6  111.40   17.89   0
   8 -11  -5   22.54   22.16   0
   8  -6  11    9.35   14.13   0
   9 -13  -4    4.03   26.09   0
   9 -11  -3    8.26   25.31   0
   9  -7  10  162.46   20.58   0
  10 -12  -1   88.48   36.29   0
  10  -9  10   15.34   20.33   0
  10  -8   6    0.53   24.06   0
 -19   0  -3    0.12   28.14   0
 -18  -1  -6   17.05   21.58   0
 -17  -2  -8   38.66   23.16   0
 -16  -3 -10   11.99   20.27   0
 -16  -1  -7   78.51   21.18   0
 -16   0  -5    8.59   20.95   0
 -15  -2  -9   37.35   15.92   0
 -15   1  -3    8.03   22.11   0
 -14  -2  -9  125.49   21.49   0
 -13   0  -6  266.58   24.17   0
 -13   2  14   57.63   18.49   0
 -13   3   5  274.36   30.31   0
 -13   3   6  180.21   23.55   0
 -13   3   7   11.61   19.60   0
 -13   3   8  225.23   23.42   0
 -12  -1  -8  297.87   20.32   0
 -12   1  -4   21.20   17.09   0
 -12   3   8   32.99   17.55   0
 -12   3   9   62.76   21.06   0
 -11  -1  -8    3.76   17.65   0
 -11   1  -4  128.83   21.12   0
 -11   3   4  123.19   25.96   0
 -11   3   8  212.05   21.31   0
 -11   3   9    2.32   18.83   0
 -10  -1  -8    2.77   13.40   0
 -10   1  -4  210.09   20.78   0
 -10   2  14   91.81   17.91   0
 -10   3   8   22.26   17.63   0
 -10   3   9  580.13   28.95   0
  -9  -7 -14   61.47   18.20   0
  -9   0  -6  551.31   24.46   0
  -9   1  17   71.28   17.44   0
  -9   2  14   13.51   15.55   0
  -9   3   6   19.94   16.40   0
  -9   3   7   90.69   17.91   0
  -9   3   8   97.40   17.53   0
  -8  -7 -14   25.81   16.65   0
  -8   0  -6 1694.34   38.22   0
  -8   1  17   33.80   19.83   0
  -8   2  14   -1.68   17.15   0
  -7  -6 -13   -4.28   14.83   0
  -7  -2  -9  319.63   17.40   0
  -7   2  13  214.07   17.15   0
  -6  -8 -14   76.24   21.99   0
  -6  -6 -13  166.34   17.13   0
  -6  -5 -12   75.47   15.03   0
  -6  -4 -11  656.87   24.14   0
  -6  -3 -10  183.71   14.73   0
  -6   1  16  248.68   17.41   0
  -5  -8 -14   17.92   16.73   0
  -5   0  18   52.92   17.01   0
  -4  -9 -14   61.35   16.97   0
  -4  -2  -8 1041.19   26.47   0
  -4   2   3 2242.54   55.22   0
  -4   2  10  195.28   15.49   0
  -3 -10 -14  170.01   23.79   0
  -3  -5 -11   60.34   13.93   0
  -3  -4 -10   24.66   12.32   0
  -2  -7 -12  170.11   16.63   0
  -2  -1  -5 3057.77   46.26   0
  -2  -1  18  115.96   17.21   0
  -2   1  12  513.30   19.02   0
  -1  -5 -10   36.25   13.12   0
  -1  -2  -6  316.72   17.48   0
  -1  -2  19   63.57   17.47   0
  -1  -1  -4   34.14   14.33   0
  -1  -1  17   95.15   15.75   0
  -1   1   3  147.86   18.00   0
  -1   1  10 3517.27   39.93   0
   0 -11 -13  -11.34   17.85   0
   0  -7 -11   11.49   12.88   0
   0  -6 -10   91.22   15.98   0
   0  -2  -5    7.86   14.56   0
   0  -2  18   26.60   16.39   0
   0  -1  -3   32.77   14.34   0
   0  -1  16  124.57   16.03   0
   0   0  13   15.47   13.67   0
   1 -10 -12   54.02   17.19   0
   1  -8 -11  127.45   15.50   0
   1  -3  19  147.82   17.97   0
   1  -2  -4   84.21   14.89   0
   1  -2  17  299.07   18.52   0
   1   0  11   -1.20   11.60   0
   2  -3  18   -8.11   18.90   0
   2  -2  16   87.31   18.92   0
   2  -1  13  817.41   21.97   0
   3 -11 -11   42.43   17.36   0
   3  -9 -10   37.78   15.02   0
   3  -4  -5   77.20   16.44   0
   3  -4  18   49.02   16.53   0
   3  -2  14  351.56   17.52   0
   3  -1  10  744.56   21.72   0
   4 -11 -10   53.62   18.72   0
   4  -9  -9   17.80   17.92   0
   4  -4  17   19.58   19.03   0
   4  -3  15  165.18   19.88   0
   4  -2  12   -1.03   12.26   0
   5 -11  -9  182.54   22.24   0
   5  -9  -8   51.09   15.69   0
   5  -5  17   44.43   16.99   0
   5  -4  15  118.13   16.18   0
   6  -6  17    2.02   21.24   0
   6  -5  15  315.51   20.41   0
   6  -4  13  248.23   18.31   0
   6  -3   8   70.58   12.87   0
   6  -3   9   31.76   14.96   0
   7 -13  -7   68.07   23.10   0
   7 -10  -6  188.29   20.99   0
   7  -6  15   -9.38   20.10   0
   7  -4   9   40.69   17.18   0
   8  -7  14   22.58   16.87   0
   8  -6  12    2.96   15.56   0
   8  -5   6   38.27   17.24   0
   8  -5   8   22.71   16.85   0
   9 -10  -2  159.97   29.75   0
   9  -9  -1  246.15   35.13   0
   9  -8  13  166.60   24.24   0
   9  -7  11  228.27   22.29   0
  10  -9  11   11.45   19.54   0
  10  -8   5   17.09   23.94   0
  10  -8   7   97.64   20.41   0
  10  -8   8   32.30   21.21   0
 -15  -4 -11   55.68   17.52   0
 -15  -3 -10    6.66   16.46   0
 -15  -1  -7   12.77   18.27   0
 -14  -5 -12    8.29   21.96   0
 -14  -3 -10   13.96   20.60   0
 -14   2   0   14.18   29.78   0
 -14   3   6   90.98   25.92   0
 -14   3   7  117.33   23.44   0
 -14   3   8    8.94   21.69   0
 -13  -2  -9  164.58   21.71   0
 -13   3   9   -3.17   16.76   0
 -12  -6 -13    3.25   20.40   0
 -12  -2  -9  303.06   23.95   0
 -12   0  -6  336.35   23.10   0
 -12   3   4  419.86   34.01   0
 -12   3  10    9.98   17.66   0
 -11   0  -6   82.04   17.68   0
 -11   2  15   13.82   16.55   0
 -11   3  10  218.45   21.14   0
 -10  -6 -13   52.23   19.98   0
 -10   0  -6  590.54   28.61   0
 -10   3   4  339.69   29.14   0
 -10   3  10    0.64   18.72   0
  -9  -6 -13    7.12   15.53   0
  -9   2  15   46.37   21.08   0
  -9   3   9    9.86   16.31   0
  -8  -6 -13   14.71   14.43   0
  -8  -2  -9  145.63   14.89   0
  -8   3   6   67.25   16.52   0
  -8   3   7  134.73   17.98   0
  -8   3   8    6.57   15.43   0
  -7  -8 -14    0.36   17.33   0
  -7  -5 -12   68.60   17.66   0
  -7  -3 -10  266.59   16.81   0
  -7   1  17   30.86   15.55   0
  -7   2  14   25.05   15.27   0
  -6  -1  -7  308.51   18.30   0
  -6   0  -5   -1.39   14.45   0
  -6   2  13  686.08   20.73   0
  -5  -9 -14   79.99   17.91   0
  -5  -7 -13   57.24   15.28   0
  -5  -2  -8   21.72   16.24   0
  -5   1  16   70.21   14.71   0
  -5   2  12  181.93   15.02   0
  -4 -10 -14   -4.84   20.55   0
  -4  -6 -12   80.35   15.35   0
  -4  -5 -11   36.07   14.64   0
  -4  -4 -10   35.42   15.13   0
  -4  -1  -6  380.89   19.23   0
  -4   0  -4  484.28   24.64   0
  -4   0  18  268.17   18.02   0
  -4   1  15   54.11   14.85   0
  -4   2  11  642.03   19.94   0
  -3  -8 -13   -6.42   15.63   0
  -3  -1  19    6.09   17.74   0
  -3   0  17    8.55   14.63   0
  -3   1  14   67.95   14.62   0
  -3   2   6   92.69   13.64   0
  -3   2   7   92.84   13.92   0
  -3   2   8  146.69   15.76   0
  -2  -9 -13   12.84   16.06   0
  -2  -3  -8  296.87   16.08   0
  -2   0  16  101.56   16.83   0
  -2   1  13   54.60   14.33   0
  -1 -10 -13   20.95   16.54   0
  -1  -8 -12  116.40   15.86   0
  -1   0  15   16.07   14.15   0
  -1   1  11  336.65   17.23   0
   0  -9 -12  206.52   16.55   0
   0   0  14   83.53   15.32   0
   1 -11 -12    0.73   16.67   0
   1  -7 -10   44.16   13.81   0
   1  -1  15   80.49   15.66   0
   1   0  12  172.34   14.15   0
   2 -10 -11    7.90   15.96   0
   2  -8 -10   50.05   14.81   0
   2  -4  -6 1184.88   30.41   0
   2  -1  14   86.40   17.13   0
   2   0   6   50.84   15.02   0
   2   0   7    6.89   11.41   0
   2   0   8   20.19   13.80   0
   3 -12 -11  194.28   19.91   0
   3  -8  -9   98.59   19.02   0
   3  -3  17  383.64   20.79   0
   3  -2  15 1249.11   27.97   0
   3  -1  11  780.77   21.19   0
   4 -12 -10   -1.56   17.21   0
   4  -5  -5    8.13   14.88   0
   4  -2  13   81.32   17.22   0
   5 -12  -9   59.79   21.52   0
   5  -8  -7  114.96   19.23   0
   5  -7  -6   80.00   17.93   0
   5  -6  -5  191.27   19.00   0
   5  -4  16  106.72   20.95   0
   5  -3  13   23.72   13.32   0
   5  -2   5 3821.22   55.84   0
   5  -2   6   -1.82   12.46   0
   5  -2   8   11.49   12.91   0
   5  -2   9   98.88   16.94   0
   6 -13  -8   18.58   22.64   0
   6 -12  -8   24.26   16.62   0
   6  -5  16  114.08   21.90   0
   6  -4  14   85.72   19.13   0
   6  -3   4  294.96   21.29   0
   6  -3  10  193.11   17.12   0
   7  -9  -5  100.95   20.37   0
   7  -7  -3   39.01   19.02   0
   7  -4  10  281.65   18.68   0
   8 -12  -5   15.08   24.11   0
   8 -10  -4   25.90   19.86   0
   8  -7  15  139.96   24.06   0
   8  -6  13   17.47   19.81   0
   8  -5   9   23.07   14.68   0
   8  -5  10  248.55   22.23   0
   9  -8  14   40.29   24.44   0
   9  -7  12  165.99   22.15   0
   9  -6   6   49.84   19.61   0
   9  -6   7  119.10   21.35   0
  10 -11   0   14.30   34.29   0
  10  -9  12   19.11   21.87   0
  10  -8   4  126.40   30.86   0
  10  -8  10  139.76   26.00   0
  11 -10   5  238.93   39.30   0
  11 -10   6    8.84   27.19   0
  11 -10   7  151.50   27.61   0
  11 -10   8    7.04   24.28   0
 -18  -2  -7   18.91   22.25   0
 -17  -1  -6  167.47   24.50   0
 -17   0  -4   26.00   23.61   0
 -16  -2  -8   17.08   20.25   0
 -15   0  -5   -2.21   16.98   0
 -14  -4 -11   85.27   18.33   0
 -14  -1  -7   27.96   19.07   0
 -14   1  -3  225.38   26.37   0
 -14   3   5    0.18   26.49   0
 -14   3   9  268.79   23.52   0
 -14   3  10   79.03   24.08   0
 -13  -5 -12   25.70   17.28   0
 -13  -4 -11   54.58   17.57   0
 -13  -3 -10   64.05   16.95   0
 -13   3   4    8.43   25.10   0
 -13   3  10  131.81   20.42   0
 -12  -4 -11   28.16   19.95   0
 -12  -3 -10    9.70   17.49   0
 -12   3  11   85.76   18.56   0
 -11  -6 -13   16.96   17.47   0
 -11  -5 -12   13.81   15.95   0
 -11  -3 -10  273.54   22.75   0
 -11  -2  -9  102.41   14.49   0
 -11   2  16   22.19   20.88   0
 -11   3  11  150.68   20.47   0
 -10  -5 -12    0.52   15.40   0
 -10  -3 -10   17.91   17.84   0
 -10  -2  -9  153.64   16.37   0
 -10   3  11  193.67   20.67   0
  -9  -8 -14   22.95   17.39   0
  -9  -5 -12   21.79   14.10   0
  -9  -3 -10  437.87   19.60   0
  -9   3   4   33.31   22.18   0
  -9   3  10   23.20   14.44   0
  -9   3  11  124.60   20.34   0
  -8  -5 -12  290.66   19.47   0
  -8  -4 -11  131.21   15.18   0
  -8   1  18  104.68   18.74   0
  -8   2  15    0.48   14.98   0
  -8   3   5   17.55   17.00   0
  -8   3   9   70.86   15.39   0
  -8   3  10    7.15   17.54   0
  -7  -7 -13   12.16   18.32   0
  -7  -1  -7   18.17   13.38   0
  -7   1  18   -4.61   21.69   0
  -7   2  15  610.65   25.04   0
  -7   3   7    5.49   15.41   0
  -7   3   8   21.76   16.29   0
  -6  -9 -14   89.97   17.74   0
  -6  -7 -13  212.16   17.85   0
  -6   1  17  153.76   16.93   0
  -6   2  14   41.32   14.85   0
  -5 -10 -14  123.24   22.07   0
  -5  -6 -12  291.88   18.30   0
  -5   0  19    6.26   16.38   0
  -5   1  -2   33.73   17.29   0
  -5   1  17   78.25   18.47   0
  -5   2  13  301.75   16.45   0
  -4  -8 -13   15.11   15.29   0
  -4   1  16   26.15   14.55   0
  -4   2  12   39.42   12.39   0
  -3  -7 -12  103.30   16.18   0
  -3  -2  -7 1193.19   26.87   0
  -3   0  18  172.19   20.82   0
  -3   1  15  394.35   18.54   0
  -3   2   5  524.52   22.74   0
  -3   2   9   89.14   13.95   0
  -3   2  10  140.21   15.03   0
  -2 -10 -13   82.33   18.04   0
  -2  -5 -10   57.34   13.03   0
  -2  -4  -9   15.89   11.80   0
  -2  -1  19   79.06   17.12   0
  -2   0  17    9.61   14.25   0
  -2   1  14 1741.17   28.48   0
  -1 -11 -13  119.07   17.40   0
  -1  -9 -12    7.52   18.40   0
  -1  -7 -11  145.37   14.84   0
  -1  -3  -7   43.33   11.91   0
  -1  -1  18  303.06   19.51   0
  -1   0  16 1195.67   25.15   0
  -1   1  12  975.02   22.32   0
   0 -10 -12    6.15   14.33   0
   0  -8 -11  450.97   20.42   0
   0  -2  19   96.27   18.47   0
   0  -1  17    3.05   15.44   0
   0   1   6 5250.25   55.13   0
   0   1   7    1.96   12.78   0
   0   1   8  756.76   20.97   0
   0   1   9   64.24   11.78   0
   1 -12 -12   75.07   19.15   0
   1  -9 -11  266.85   19.84   0
   1  -6  -9   15.30   12.34   0
   1  -5  -8  524.93   19.91   0
   1  -2  18   67.17   16.20   0
   1  -1  16   40.25   14.52   0
   1   0  13    1.77   13.26   0
   2 -11 -11  149.53   22.18   0
   2  -5  -7 1121.88   28.99   0
   2  -3  19   21.60   17.97   0
   2  -2  17  540.20   20.48   0
   2   0   5    5.97   11.89   0
   2   0   9    6.48   11.04   0
   2   0  10    1.35   14.58   0
   3 -10 -10   22.33   15.23   0
   3  -7  -8  931.68   27.14   0
   3  -5  -6    7.13   15.05   0
   3  -1  12  520.28   18.05   0
   4 -10  -9  311.27   22.31   0
   4  -7  -7   83.46   17.68   0
   4  -4  18   23.94   16.55   0
   4  -3  16    9.72   14.46   0
   5 -10  -8  111.12   20.29   0
   5  -3  14   52.95   14.21   0
   5  -2  10   41.74   12.61   0
   6  -3  11  130.43   14.79   0
   7 -11  -6    6.44   18.69   0
   7  -8  -4  417.66   23.90   0
   7  -6  16   17.64   17.05   0
   7  -5  14   29.59   16.23   0
   7  -4  11  699.21   23.02   0
   8 -13  -5   28.69   24.91   0
   8  -9  -3  617.60   34.10   0
   8  -8  -2   50.76   24.18   0
   8  -5  11  306.46   21.87   0
   9 -12  -3   31.76   27.30   0
   9  -7  13   54.71   20.88   0
   9  -6   5   18.54   20.09   0
   9  -6   8  198.44   20.48   0
   9  -6   9    9.30   17.33   0
  10  -8  11   60.33   21.67   0
  11 -10   9    3.79   20.73   0
 -16  -3  -9  137.12   20.39   0
 -16   1  -2  109.64   29.02   0
 -15  -2  -8    2.68   18.81   0
 -15   3   6   61.74   30.37   0
 -15   3   7   60.69   23.80   0
 -15   3   8   33.86   23.89   0
 -15   3   9   24.58   24.40   0
 -14   0  -5    7.85   20.58   0
 -14   3  11   98.26   23.97   0
 -13  -1  -7  290.17   22.69   0
 -13   3  11    6.14   19.24   0
 -12   3  12   88.51   20.90   0
 -11  -4 -11   27.93   14.88   0
 -11   3  12   12.41   19.10   0
 -10  -4 -11   15.72   14.57   0
 -10   2  16   30.88   17.15   0
 -10   3  12   19.53   18.52   0
  -9  -7 -13   46.16   16.10   0
  -9   2  16    6.75   16.51   0
  -9   3  12    4.46   17.58   0
  -8  -1  -7   84.43   14.12   0
  -8   2  16   10.36   19.66   0
  -8   3  11   12.47   17.46   0
  -7  -9 -14   11.66   16.97   0
  -7   0  -5   -4.98   15.10   0
  -7   3   6   11.58   16.01   0
  -7   3   9   86.87   14.39   0
  -7   3  10   46.86   17.56   0
  -6  -6 -12   26.34   15.10   0
  -6  -2  -8   -0.71   12.11   0
  -6   1  18  177.16   17.85   0
  -6   2  15   28.44   17.25   0
  -5  -4 -10   31.27   12.53   0
  -5   2  14  156.13   15.80   0
  -4  -9 -13   22.63   16.09   0
  -4  -7 -12  670.48   22.64   0
  -4   0  19    4.37   17.16   0
  -4   2  13   -1.30   12.68   0
  -3 -10 -13  107.47   21.56   0
  -3  -6 -11  263.28   18.67   0
  -3  -5 -10  772.27   23.69   0
  -3  -3  -8  240.42   15.05   0
  -3   1  16   -1.02   18.47   0
  -3   2   4  695.19   28.64   0
  -3   2  11  297.61   16.39   0
  -2 -11 -13   16.14   17.26   0
  -2  -2  -6   59.59   15.09   0
  -2   1  15   95.47   18.13   0
  -1  -6 -10  132.64   14.20   0
  -1  -5  -9  435.81   18.79   0
  -1  -1  19   17.15   16.87   0
  -1   1  13   22.89   12.37   0
   0 -11 -12    3.90   16.47   0
   0  -7 -10   40.73   16.35   0
   0  -3  -6 1908.38   34.53   0
   0  -1  18   18.93   15.82   0
   0   0  15    0.43   13.89   0
   0   1   5   45.79   13.50   0
   0   1  10  368.27   16.27   0
   0   1  11  101.16   13.39   0
   1 -10 -11   18.52   19.82   0
   1  -8 -10   47.03   17.47   0
   1  -2  19   40.37   18.12   0
   1  -1  17  204.82   19.65   0
   1   0  14   22.14   16.50   0
   2 -12 -11   -0.59   16.50   0
   2  -9 -10   30.34   15.90   0
   2  -2  18  109.12   20.32   0
   2  -1  15  560.20   20.28   0
   2   0  11   10.21   11.84   0
   3 -11 -10   34.36   17.35   0
   3  -9  -9   -3.77   17.89   0
   3  -6  -7   78.75   13.93   0
   3  -3  18  129.92   17.73   0
   3  -2  16  191.43   17.31   0
   3  -1  13   20.90   14.22   0
   4 -11  -9  137.95   22.17   0
   4  -3  17    8.50   18.29   0
   4  -2  14   18.91   13.57   0
   4  -1   6  378.11   20.41   0
   4  -1   8   20.53   12.71   0
   4  -1   9  121.81   14.58   0
   5  -4  17  127.66   17.66   0
   5  -3  15    7.56   14.24   0
   6 -11  -7   32.47   20.12   0
   6  -9  -6  256.32   22.41   0
   6  -5  17  117.21   17.71   0
   6  -4  15   44.79   15.38   0
   6  -3  12  247.77   16.07   0
   7 -12  -6   48.66   23.49   0
   7  -5  15   98.44   17.56   0
   7  -4  12  673.23   21.93   0
   8  -5  12  302.07   21.73   0
   9 -13  -3   12.86   26.97   0
   9  -6  10   82.25   18.34   0
   9  -6  11   14.22   17.86   0
  10  -8  12  135.62   23.25   0
 -18  -1  -5   50.68   21.21   0
 -18   0  -3    7.16   24.40   0
 -17  -2  -7  176.16   24.63   0
 -16  -1  -6    6.39   18.22   0
 -15  -4 -10   29.35   19.83   0
 -15  -3  -9   15.31   17.07   0
 -15   3  10   17.46   19.77   0
 -15   3  11   18.83   22.96   0
 -14  -5 -11   31.79   20.27   0
 -14  -2  -8   18.04   19.31   0
 -14   3  12   98.25   21.19   0
 -13  -6 -12   81.53   18.97   0
 -13   0  -5   27.04   21.35   0
 -13   1  -3   45.57   20.65   0
 -13   3  12   40.73   20.01   0
 -12  -1  -7   17.66   15.69   0
 -12   3  13   18.78   20.18   0
 -11  -7 -13   54.45   16.80   0
 -11  -1  -7  161.84   19.37   0
 -11   3   3  226.64   38.62   0
 -10  -7 -13   52.53   16.54   0
 -10  -1  -7  142.68   19.23   0
 -10   3   3   65.24   28.81   0
 -10   3  13   11.48   19.99   0
  -9  -6 -12   10.99   17.84   0
  -9  -1  -7   65.52   14.08   0
  -9   2  17   -1.43   20.91   0
  -9   3  13  213.56   22.22   0
  -8  -6 -12   16.28   14.96   0
  -8   1  -3   23.86   16.12   0
  -8   3   4   65.58   18.64   0
  -8   3  12   22.82   14.61   0
  -7  -6 -12   19.06   15.35   0
  -7  -5 -11  478.67   21.58   0
  -7  -2  -8   54.61   13.87   0
  -7   2  16  101.14   17.05   0
  -7   3   5    6.95   14.40   0
  -7   3  11  417.83   19.41   0
  -6  -8 -13   29.06   17.26   0
  -6  -5 -11   53.33   14.52   0
  -6  -4 -10  154.94   16.97   0
  -6  -3  -9   26.92   12.59   0
  -6   3   7 1757.49   34.03   0
  -6   3   8  -13.35   15.47   0
  -6   3   9  684.69   23.12   0
  -6   3  10  110.34   16.58   0
  -5  -9 -13   76.42   18.10   0
  -5  -1  -6  268.96   18.68   0
  -5   1  18    5.30   16.41   0
  -5   2  15  484.92   18.74   0
  -4  -6 -11  207.17   17.76   0
  -4   1  17    8.99   14.66   0
  -4   2  14   15.91   13.88   0
  -3 -11 -13   15.33   20.09   0
  -3  -8 -12   31.80   14.83   0
  -3  -4  -9   23.75   11.70   0
  -3   0  -3    2.88   12.24   0
  -3   0  19   -0.46   15.58   0
  -3   2  12  139.60   13.90   0
  -2  -9 -12  160.33   16.89   0
  -2  -7 -11   24.24   14.14   0
  -2   0  18  595.69   21.88   0
  -2   2   7  122.91   14.16   0
  -2   2   8   53.29   13.69   0
  -2   2   9  102.68   13.84   0
  -2   2  10    7.79   14.65   0
  -1 -10 -12   75.89   16.54   0
  -1   0  17   -6.40   14.30   0
  -1   1  14   24.80   13.89   0
   0 -12 -12   38.34   17.22   0
   0  -9 -11  232.67   17.55   0
   0   0  16  527.56   19.68   0
   0   1  12  340.70   15.95   0
   1 -11 -11   18.73   18.42   0
   1  -3  -5  204.08   16.31   0
   2 -10 -10   38.64   18.83   0
   2  -8  -9  806.21   25.70   0
   2  -3  -4 1835.60   39.42   0
   2  -1  16  354.61   17.38   0
   2   0   4  336.81   20.10   0
   2   0  12  441.38   17.51   0
   3 -12 -10   40.61   18.07   0
   3  -3  19  214.94   19.21   0
   3  -2  17  199.62   16.98   0
   3  -1   2   34.78   16.15   0
   3  -1  14   17.80   13.40   0
   4 -12  -9  100.17   21.29   0
   4  -9  -8   87.23   14.53   0
   4  -2  15  153.53   17.83   0
   4  -1  10   43.22   12.79   0
   4  -1  11  313.69   16.69   0
   5  -9  -7   12.88   18.54   0
   5  -4  18   48.97   20.67   0
   5  -3  16  189.58   20.59   0
   5  -2  12  130.00   14.08   0
   6 -12  -7   12.58   20.54   0
   6  -8  -5  131.86   18.11   0
   6  -6  -3  140.38   22.25   0
   6  -4  16  249.32   18.54   0
   6  -3  13   65.98   13.78   0
   7 -13  -6  145.30   23.92   0
   7 -10  -5   53.35   18.92   0
   7  -5  16  145.04   21.64   0
   8 -11  -4   -2.43   20.54   0
   8  -6  15   30.04   16.61   0
   8  -5   3  418.32   35.41   0
   8  -5  13  259.56   20.91   0
   9  -7  14   83.04   18.47   0
   9  -6   4   34.28   21.66   0
   9  -6  12    8.98   18.46   0
  10  -8  13   33.97   22.74   0
  10  -7   7  182.57   22.66   0
  10  -7   8  302.15   24.77   0
  10  -7   9   32.63   19.56   0
  11  -9   8    6.99   22.46   0
 -19   0  -2   35.17   24.73   0
 -19   1   1   19.33   37.16   0
 -17  -3  -8   31.42   22.01   0
 -17   1  -1   80.83   28.67   0
 -16  -2  -7   11.18   19.34   0
 -16   0  -4    7.38   17.57   0
 -16   3   7   16.83   29.19   0
 -16   3   8   41.82   24.75   0
 -16   3   9   50.75   24.37   0
 -16   3  10   28.64   23.31   0
 -15  -1  -6    8.54   18.58   0
 -15   3   5  194.42   36.26   0
 -14  -4 -10   26.59   16.89   0
 -14  -3  -9   45.54   16.69   0
 -14   3   4  105.76   36.16   0
 -14   3  13   12.85   20.69   0
 -13  -5 -11  187.98   18.74   0
 -13  -4 -10   59.35   20.67   0
 -13  -3  -9   47.51   18.97   0
 -13  -2  -8   52.59   16.62   0
 -13   3  13    0.58   16.26   0
 -12  -6 -12   -9.00   15.61   0
 -12  -5 -11    1.69   17.72   0
 -12  -2  -8  196.96   21.53   0
 -12   0  -5    0.64   16.35   0
 -12   1  -3  267.73   23.92   0
 -12   3   3   21.74   33.43   0
 -12   3  14  120.02   21.61   0
 -11  -5 -11   11.29   17.84   0
 -11  -2  -8   72.82   17.98   0
 -11   3  14   12.67   19.44   0
 -10  -8 -13   32.36   17.50   0
 -10  -6 -12   75.19   16.36   0
 -10  -5 -11   61.45   16.94   0
 -10  -2  -8   15.95   16.63   0
 -10   3  14    8.67   20.34   0
  -9  -8 -13  151.64   18.68   0
  -9  -5 -11   21.81   16.92   0
  -9  -2  -8   95.47   16.76   0
  -9   0  -5    8.93   15.50   0
  -9   1  -3  463.54   26.69   0
  -8  -8 -13   -1.62   16.49   0
  -8  -5 -11  278.44   17.64   0
  -8  -2  -8   80.30   13.92   0
  -8   0  -5    4.82   13.13   0
  -8   2  17   33.16   16.75   0
  -8   3  13    6.97   14.50   0
  -7  -4 -10  249.00   18.15   0
  -7  -3  -9  439.02   17.84   0
  -7   2  17  306.67   19.38   0
  -7   3  12    2.50   13.42   0
  -6  -9 -13  133.85   18.72   0
  -6  -7 -12   31.13   14.71   0
  -6  -1  -6  243.65   22.70   0
  -6   2  16    0.88   14.51   0
  -6   3   6   67.54   16.98   0
  -6   3  11  104.41   14.92   0
  -5 -10 -13   15.13   19.80   0
  -5  -6 -11   53.84   17.93   0
  -5   0  -4   32.81   12.50   0
  -5   2  16  100.52   17.63   0
  -4 -11 -13   74.66   21.91   0
  -4 -10 -13   51.22   17.18   0
  -4  -8 -12  153.98   16.29   0
  -4  -5 -10   49.52   13.74   0
  -4  -4  -9  223.37   18.28   0
  -4  -3  -8   -0.22   11.49   0
  -4   1  18   22.62   15.58   0
  -4   2  15  191.31   19.56   0
  -3  -9 -12   96.82   19.27   0
  -3  -7 -11   27.14   14.57   0
  -3   1  17   96.09   15.38   0
  -3   2  13   53.84   14.04   0
  -2 -10 -12   49.63   19.22   0
  -2  -6 -10  862.02   22.41   0
  -2  -3  -7  295.53   16.15   0
  -2   0  19   10.34   17.16   0
  -2   1  16  531.87   20.59   0
  -2   2   6  115.04   13.83   0
  -2   2  11  261.30   15.60   0
  -1 -12 -12  113.43   23.01   0
  -1 -11 -12   37.47   17.57   0
  -1  -2  -5   26.28   12.29   0
  -1   0  18   50.92   16.65   0
  -1   1  15   79.79   14.74   0
   0 -10 -11   17.97   18.91   0
   0  -5  -8  170.82   15.01   0
   0  -1  19   36.92   16.89   0
   0   0  17   -1.92   14.03   0
   0   1   4 7321.88   76.28   0
   0   1  13  178.43   15.45   0
   1 -12 -11   -6.16   20.11   0
   1  -9 -10   96.90   18.13   0
   1  -1  18   -1.73   16.21   0
   1   0  15   -0.56   13.40   0
   1   1   8  342.48   15.95   0
   1   1   9  614.46   18.61   0
   2  -2  19  697.38   23.82   0
   2  -1  17  174.76   19.36   0
   2   0  13    8.76   12.94   0
   3 -10  -9  104.76   19.39   0
   3  -1  15  249.49   17.29   0
   4 -13  -9   19.08   20.03   0
   4  -4  -3  108.53   17.54   0
   4  -3  18   63.95   15.91   0
   4  -2  16  121.80   14.73   0
   4  -1  12  262.71   15.16   0
   5 -13  -8   -2.28   23.32   0
   5 -12  -8    2.01   16.12   0
   5  -8  -6    5.92   16.32   0
   5  -5  -3  162.51   21.21   0
   5  -2  13  317.72   17.49   0
   6 -13  -7    5.32   21.20   0
   6 -10  -6  328.63   22.99   0
   6  -7  -4  204.33   19.48   0
   6  -3  14  139.70   16.01   0
   7  -3   8  148.89   17.42   0
   7  -3   9  420.17   20.82   0
   8  -6  16   10.15   16.43   0
   8  -5  14  114.53   21.28   0
   9 -11  -2   54.22   25.39   0
  10  -7   6  499.17   31.91   0
  10  -7  10    4.04   18.72   0
  10  -7  11   -9.19   18.99   0
  11  -9   6    3.44   28.69   0
  11  -9   7   23.42   22.57   0
  11  -9   9   27.98   20.09   0
  11  -9  10    2.67   19.56   0
 -18  -2  -6   22.95   22.83   0
 -18   1   0  142.06   31.98   0
 -17  -1  -5   89.83   22.07   0
 -16  -4  -9  115.56   22.93   0
 -16  -3  -8  -10.33   20.00   0
 -16   3   6   -0.14   29.58   0
 -15   0  -4  108.42   21.03   0
 -15   1  -2  124.12   23.80   0
 -15   2   1    7.64   32.87   0
 -14  -1  -6  242.77   21.76   0
 -13   2   0   86.39   30.20   0
 -13   3  14    6.61   22.38   0
 -12  -4 -10   49.69   15.06   0
 -11  -4 -10   36.52   13.88   0
 -11  -3  -9  170.78   16.62   0
 -11   0  -5   -3.76   14.83   0
 -11   1  -3   88.03   17.60   0
 -10  -3  -9   19.89   12.94   0
 -10   0  -5    0.98   12.49   0
 -10   1  -3   10.70   16.41   0
 -10   3  15   47.28   20.26   0
  -9  -9 -13   39.13   20.80   0
  -9  -3  -9  230.46   15.75   0
  -9   3   3 1422.54   55.89   0
  -9   3  14   16.57   15.57   0
  -8  -9 -13  175.11   19.28   0
  -8  -7 -12   15.62   14.80   0
  -8   3  14    4.87   14.70   0
  -7  -7 -12   15.03   15.50   0
  -7   3   4    5.23   16.29   0
  -7   3  13  374.72   18.48   0
  -6 -10 -13   48.28   17.71   0
  -6  -6 -11  288.69   19.06   0
  -6   3   5 1222.93   32.74   0
  -6   3  12  262.51   16.10   0
  -5  -8 -12   47.71   15.58   0
  -5  -5 -10  156.05   15.34   0
  -5  -2  -7  880.76   24.83   0
  -5   1  19   48.56   16.95   0
  -5   3   7   12.76   15.37   0
  -5   3   8  733.55   22.71   0
  -5   3   9  894.26   23.42   0
  -5   3  10  226.21   15.89   0
  -5   3  11 1310.66   26.88   0
  -4   1  -1 1921.85   74.94   0
  -4   1  19   99.22   20.30   0
  -4   2   2  652.59   37.15   0
  -3  -2  -6 1187.12   28.26   0
  -3   1  18  231.25   17.89   0
  -3   2  14   12.81   13.15   0
  -2 -11 -12    3.48   19.86   0
  -2  -8 -11   11.20   14.09   0
  -2  -5  -9  361.31   17.90   0
  -2  -4  -8   33.57   11.28   0
  -2  -1  -4  339.56   20.20   0
  -2   0  -2  657.52   33.02   0
  -2   1  17   79.46   15.43   0
  -2   2   5  314.62   19.53   0
  -2   2  12   41.82   11.95   0
  -2   2  13  482.00   21.57   0
  -1  -9 -11   24.46   15.12   0
  -1  -7 -10  131.92   14.94   0
  -1   0  19    2.93   19.66   0
  -1   1  16  153.39   15.66   0
   0 -11 -11   32.04   19.44   0
   0  -8 -10   76.73   14.63   0
   0   1  14  698.03   20.19   0
   1  -6  -8   68.26   12.96   0
   1  -4  -6 2377.89   36.99   0
   1  -1  19  237.37   17.79   0
   1   0  16   51.83   14.59   0
   1   1   7   18.04   11.22   0
   1   1  10  293.64   15.23   0
   1   1  11  355.21   16.20   0
   2 -12 -10   38.16   20.10   0
   2 -11 -10   45.98   18.25   0
   2  -9  -9  105.84   18.79   0
   2  -7  -8  167.51   15.34   0
   2   0  14  264.94   15.68   0
   3  -7  -7  755.50   24.00   0
   3  -4  -4  432.89   23.04   0
   3  -2  18    3.49   15.02   0
   3  -1  16  119.55   15.87   0
   3   0   7    4.86   10.97   0
   3   0   8  177.58   14.24   0
   3   0   9   12.07   11.40   0
   3   0  10   91.34   13.00   0
   3   0  11    3.23   12.20   0
   4 -10  -8  137.79   17.03   0
   4  -2  17  459.35   22.98   0
   4  -1  13  734.75   21.02   0
   5 -10  -7  145.28   19.62   0
   5  -7  -5  122.15   17.67   0
   5  -3  17    5.40   14.54   0
   5  -2   3 4554.29   74.43   0
   5  -2  14   39.71   14.59   0
   6  -4  17  314.83   19.56   0
   6  -3  15  156.35   16.34   0
   6  -2   8   -3.18   14.15   0
   6  -2   9  226.85   16.96   0
   6  -2  10   21.49   14.08   0
   7 -11  -5   79.36   19.44   0
   7  -9  -4   86.64   18.84   0
   7  -5  17  197.80   18.72   0
   7  -4  15  395.49   19.98   0
   7  -3  10  256.15   17.56   0
   7  -3  11  191.60   18.88   0
   8 -12  -4    9.90   19.74   0
   8 -10  -3    7.06   20.15   0
   8  -5  15   33.89   20.19   0
   8  -4  10  508.11   23.79   0
   8  -4  11  135.05   18.89   0
   9  -6  14   54.66   19.98   0
  10 -12   0   26.63   29.67   0
  10  -7  12   60.95   21.34   0
  11  -9  11   13.87   20.00   0
 -17   0  -3    1.80   19.43   0
 -15  -5 -10    7.83   16.48   0
 -15  -4  -9   10.55   19.83   0
 -15  -3  -8    6.72   18.83   0
 -15  -2  -7   22.32   15.18   0
 -14  -6 -11   64.82   18.01   0
 -13  -6 -11   27.79   20.00   0
 -13  -1  -6  569.93   26.26   0
 -12   3  15   19.94   17.95   0
 -11  -7 -12   67.23   16.48   0
  -9  -7 -12  146.01   17.61   0
  -9   3  15   17.50   16.16   0
  -8   3  15   64.09   17.07   0
  -7 -10 -13   14.15   17.19   0
  -7  -6 -11    9.07   13.53   0
  -7  -1  -6  594.70   22.52   0
  -7   2  18   46.21   16.96   0
  -7   3  14   23.89   14.58   0
  -6  -8 -12  244.33   17.41   0
  -6  -5 -10   85.95   14.34   0
  -6   0  -4  182.50   22.25   0
  -6   1  -2   11.21   15.43   0
  -6   2  18   55.97   16.19   0
  -6   3  13  144.37   15.07   0
  -6   3  14   80.37   18.09   0
  -5  -4  -9  334.00   16.96   0
  -5  -3  -8  491.69   20.01   0
  -5   2  17  107.66   15.81   0
  -5   3   6  430.88   22.43   0
  -5   3  12   -8.65   12.88   0
  -4  -9 -12   28.86   15.42   0
  -4  -7 -11   49.97   15.26   0
  -4  -1  -5 2167.95   41.25   0
  -4   2  16  110.02   15.22   0
  -4   3   9   43.92   15.59   0
  -4   3  10  321.46   18.93   0
  -3 -10 -12   83.71   16.43   0
  -3  -8 -11   -4.00   14.08   0
  -3  -6 -10   67.37   13.92   0
  -3   1  19    6.39   20.20   0
  -3   2  15   38.18   14.12   0
  -2 -12 -12   -9.80   16.34   0
  -2  -9 -11   10.11   18.59   0
  -2  -7 -10  134.05   17.73   0
  -2   1  18  115.55   15.98   0
  -2   2  14  115.04   14.19   0
  -1 -10 -11  102.91   16.20   0
  -1  -6  -9  432.39   17.73   0
  -1  -3  -6  176.35   14.56   0
  -1   1  17   88.57   18.23   0
  -1   2   7  514.46   19.14   0
  -1   2   8  317.32   15.83   0
  -1   2   9  541.42   18.91   0
  -1   2  10   12.99   11.73   0
  -1   2  11  216.18   15.20   0
   0 -12 -11   15.28   15.88   0
   0  -7  -9  131.05   13.67   0
   0  -2  -4  562.98   23.46   0
   0   0  18  228.89   18.46   0
   0   1  15  100.02   15.67   0
   1 -10 -10   71.10   15.52   0
   1  -8  -9   44.78   13.76   0
   1  -2  -3  438.84   24.74   0
   1   0  17    5.35   13.67   0
   1   1   6  292.63   16.97   0
   1   1  12   18.97   12.01   0
   1   1  13   14.40   12.87   0
   2 -13 -10   19.70   17.04   0
   2  -6  -7   21.86   12.53   0
   2  -2  -2   42.93   14.11   0
   2  -1  18  169.03   16.65   0
   2   0   3    6.96   14.76   0
   2   0  15   13.27   13.18   0
   3 -12  -9  104.13   21.02   0
   3 -11  -9  336.46   20.78   0
   3  -9  -8   14.36   16.80   0
   3  -6  -6  243.31   18.57   0
   3  -2  19   34.64   17.32   0
   3  -1  17  330.05   20.94   0
   3   0   6  988.25   26.01   0
   3   0  12  682.95   19.07   0
   3   0  13    5.26   16.03   0
   4 -11  -8   14.03   19.72   0
   4  -7  -6  786.22   24.35   0
   4  -6  -5  289.02   20.23   0
   4  -5  -4  528.40   23.30   0
   4  -1  14   15.63   13.43   0
   5 -11  -7  139.51   20.59   0
   5  -3  18  174.38   17.45   0
   5  -2  15   73.59   14.06   0
   6 -11  -6   68.47   19.87   0
   6  -4  18  252.38   20.47   0
   6  -3  16  111.64   19.59   0
   6  -2   7  132.89   14.06   0
   6  -2  11   42.29   12.12   0
   6  -2  12   -2.36   14.87   0
   7 -12  -5   17.26   22.06   0
   7  -8  -3  336.15   25.00   0
   7  -4  16  217.10   22.32   0
   7  -3   6  157.36   16.50   0
   7  -3  12   81.13   15.94   0
   8 -13  -4  232.78   24.82   0
   8  -4   6  447.68   26.10   0
   9 -12  -2   41.34   24.05   0
   9  -6  15   15.66   19.72   0
   9  -5   7  197.07   21.00   0
   9  -5   8  233.05   20.17   0
   9  -5   9  135.58   18.80   0
   9  -5  10   54.59   17.46   0
   9  -5  11    8.57   16.50   0
  10  -7   5  294.39   30.21   0
  10  -7  13   55.76   19.66   0
 -18  -1  -4    0.12   19.88   0
 -18   0  -2   32.43   23.38   0
 -17  -3  -7   48.94   21.81   0
 -17  -2  -6   22.91   20.42   0
 -17   3   8   -0.17   27.22   0
 -16  -1  -5   71.77   18.48   0
 -14  -5 -10   28.50   16.24   0
 -14  -4  -9   74.02   20.78   0
 -14  -3  -8   16.34   18.75   0
 -14  -2  -7  323.37   19.65   0
 -14   0  -4  638.69   28.02   0
 -14   1  -2  184.49   23.35   0
 -13  -5 -10   39.98   20.13   0
 -12  -6 -11   21.78   16.01   0
 -12  -1  -6   53.22   18.45   0
 -11  -8 -12    8.43   16.41   0
 -11  -6 -11   14.91   15.11   0
 -11  -1  -6   36.67   15.92   0
 -10  -6 -11   70.61   14.97   0
 -10  -1  -6   53.36   16.07   0
 -10   3  16   -1.65   15.82   0
  -9  -6 -11    4.10   14.36   0
  -9  -1  -6  985.71   32.06   0
  -9   3  16    2.98   16.17   0
  -8  -8 -12   12.50   15.53   0
  -8  -6 -11    7.64   14.19   0
  -8  -1  -6  418.51   20.61   0
  -8   2   0  104.85   33.87   0
  -8   3   3    5.16   20.12   0
  -8   3  16   14.81   18.96   0
  -7  -8 -12   38.53   15.24   0
  -7  -5 -10  110.67   16.96   0
  -7  -2  -7  144.57   17.21   0
  -7   3  15  153.40   17.20   0
  -6  -9 -12    5.47   15.99   0
  -6  -4  -9  286.39   15.95   0
  -6   3  15  458.81   22.08   0
  -5  -9 -12  322.64   19.35   0
  -5  -7 -11   18.14   13.93   0
  -5   2   1  234.89   41.23   0
  -5   2  18   13.05   15.91   0
  -5   3  13  277.42   15.91   0
  -5   3  14   45.38   17.66   0
  -4 -10 -12   85.46   16.30   0
  -4  -6 -10 1002.62   24.93   0
  -4   2  17  117.00   15.67   0
  -4   3   7  804.78   26.58   0
  -4   3   8  -10.98   14.56   0
  -4   3  11   76.24   13.12   0
  -4   3  12  753.99   23.54   0
  -3 -11 -12   -3.84   16.12   0
  -3  -4  -8   -0.13   10.69   0
  -3  -3  -7 1096.76   26.13   0
  -3   2  16   11.24   13.36   0
  -2   2  15  440.39   19.53   0
  -1 -11 -11  131.99   17.06   0
  -1  -8 -10  411.20   18.43   0
  -1  -5  -8   75.73   13.39   0
  -1  -1  -3 1095.39   34.52   0
  -1   2   6   19.64   13.78   0
  -1   2  12   26.33   12.19   0
  -1   2  13   42.56   13.49   0
   0  -9 -10  286.53   17.47   0
   0   0  19   -0.81   16.11   0
   0   1   3   30.18   13.51   0
   0   1  16  103.96   14.96   0
   1 -11 -10   19.38   16.15   0
   1   0  18   97.07   20.22   0
   1   1   5    8.12   12.25   0
   1   1  14  201.00   15.74   0
   2 -10  -9   45.08   14.45   0
   2  -8  -8  320.96   21.32   0
   2  -1  19   29.41   16.60   0
   2   0  16   -1.24   14.17   0
   3 -13  -9   -4.76   16.50   0
   3  -5  -5  299.99   18.68   0
   3   0  14   70.62   15.80   0
   4 -13  -8   23.64   20.70   0
   4 -12  -8   13.99   19.90   0
   4  -9  -7   11.01   16.93   0
   4  -2  18   77.80   16.47   0
   4  -1  15  568.10   20.03   0
   5 -12  -7   -2.09   19.17   0
   5  -9  -6    8.58   17.64   0
   5  -2  16    9.94   12.97   0
   5  -1   8  213.89   15.65   0
   5  -1   9  954.25   24.11   0
   5  -1  10    2.13   11.69   0
   5  -1  11  357.63   16.51   0
   5  -1  12  148.67   15.72   0
   6 -12  -6   51.72   19.25   0
   6  -9  -5   77.43   18.26   0
   6  -3  17   43.86   18.60   0
   6  -2   6   29.30   14.75   0
   6  -2  13   33.66   12.99   0
   7 -13  -5   23.03   20.97   0
   7  -7  -2   12.59   17.92   0
   7  -4  17   26.60   19.63   0
   7  -3  13   11.98   13.72   0
   7  -3  14   51.06   18.01   0
   8  -5  16   32.55   16.39   0
   8  -4  13   16.27   14.05   0
   8  -4  14   -4.95   19.44   0
   9 -13  -2   19.70   24.00   0
   9 -10  -1   12.45   23.27   0
   9  -5  12   20.92   18.19   0
   9  -5  13   41.15   19.03   0
  10 -13   0    6.67   30.68   0
  10  -7  14  232.17   25.46   0
  11  -9   5    2.03   32.41   0
  11  -8   8  143.36   26.70   0
  11  -8   9   30.33   22.24   0
  11  -8  10    7.31   22.02   0
  11  -8  11    9.17   21.28   0
 -19  -1  -3   31.78   23.85   0
 -19   0  -1    0.07   26.17   0
 -17  -4  -8   23.97   17.10   0
 -17   3   7   19.29   27.76   0
 -16  -5  -9   -2.98   20.42   0
 -16  -2  -6   38.85   19.69   0
 -16   0  -3    9.35   19.00   0
 -16   1  -1   11.10   23.79   0
 -16   3   5    2.44   38.94   0
 -15  -1  -5   -4.18   16.28   0
 -13  -7 -11    4.50   19.15   0
 -13  -4  -9  192.49   17.60   0
 -13  -3  -8   19.00   17.10   0
 -13  -2  -7   10.73   14.47   0
 -13   0  -4   46.16   20.68   0
 -12  -4  -9   13.56   17.56   0
 -12   2   0  184.06   32.16   0
 -11  -5 -10   59.15   14.39   0
 -10  -5 -10   -0.39   13.87   0
  -9  -5 -10   42.73   14.01   0
  -9   3  17    1.17   16.49   0
  -8  -9 -12   32.85   16.09   0
  -8  -4  -9 1010.78   23.26   0
  -8  -2  -7  526.69   19.85   0
  -8   3  17   46.62   20.27   0
  -7  -9 -12   76.40   16.08   0
  -7  -7 -11   33.67   14.56   0
  -7  -4  -9   32.95   12.81   0
  -7  -3  -8  154.80   14.62   0
  -7   0  -4 1990.93   41.70   0
  -7   3  16  110.72   17.75   0
  -6 -10 -12   67.93   20.90   0
  -6  -7 -11  111.31   15.01   0
  -6   3   4  135.96   19.46   0
  -6   3  16    4.96   18.45   0
  -5 -11 -12    2.99   19.64   0
  -5 -10 -12   29.49   15.40   0
  -5  -1  -5  322.25   19.04   0
  -5   3   5  796.55   27.57   0
  -5   3  15    4.83   16.35   0
  -4 -11 -12   32.84   15.36   0
  -4  -8 -11   20.40   14.02   0
  -4  -5  -9  157.89   14.90   0
  -4  -2  -6  219.24   15.83   0
  -4   0  -3    6.22   11.95   0
  -4   2  18   19.69   14.69   0
  -4   3  13   74.58   13.63   0
  -4   3  14  334.52   19.94   0
  -3  -9 -11   29.96   15.01   0
  -3  -7 -10  726.52   20.82   0
  -3   2  17  206.24   16.06   0
  -3   3   9   62.18   16.12   0
  -3   3  10  498.37   20.38   0
  -3   3  11  125.17   15.75   0
  -2 -10 -11   66.75   15.65   0
  -2  -8 -10   23.33   15.86   0
  -2  -6  -9  133.35   14.91   0
  -2  -2  -5   41.93   13.04   0
  -2   1  19   71.35   16.62   0
  -2   2   4  125.52   14.99   0
  -2   2  16    8.49   14.64   0
  -1 -12 -11   28.28   16.54   0
  -1  -9 -10  174.34   19.30   0
  -1  -7  -9   61.96   15.76   0
  -1   1  18  315.18   19.66   0
  -1   2  14  133.64   14.48   0
   0 -10 -10   52.59   14.93   0
   0  -6  -8  226.00   15.43   0
   0   1  17   53.47   14.78   0
   0   2   9    9.64   15.12   0
   0   2  10   28.36   11.44   0
   0   2  11   83.43   14.70   0
   1 -13 -10   67.58   18.08   0
   1 -12 -10   21.36   15.49   0
   1  -9  -9  359.88   19.84   0
   1  -7  -8   27.59   12.60   0
   1   1  15   94.91   15.56   0
   2 -11  -9   61.86   16.64   0
   2   0  17    9.69   14.03   0
   2   1   8  209.79   14.00   0
   2   1   9  175.18   13.52   0
   2   1  10   10.32   11.79   0
   2   1  11  167.05   13.90   0
   2   1  12   47.03   12.69   0
   3 -10  -8   38.01   14.36   0
   3  -8  -7   96.70   19.35   0
   3  -1  18   82.82   15.35   0
   3   0   5   -3.69   11.06   0
   3   0  15    8.80   13.89   0
   4  -3  -1   45.50   21.21   0
   4  -2  19  196.36   18.23   0
   4  -1  16   15.86   13.96   0
   4   0  10  145.31   15.99   0
   5 -13  -7   12.83   16.69   0
   5  -2  17    1.50   14.60   0
   5  -1  13    9.42   12.60   0
   6 -13  -6   21.94   17.72   0
   6  -8  -4   54.11   18.05   0
   6  -2  14   48.88   13.88   0
   7 -10  -4  201.46   20.36   0
   7  -3  15  241.82   20.58   0
   8 -11  -3   21.72   17.67   0
   8  -9  -2  472.85   28.69   0
   8  -4   5  275.49   22.82   0
   9  -5   6  337.44   24.24   0
   9  -5  14   -0.27   18.91   0
  10  -6   8   63.29   20.29   0
  10  -6   9   52.58   17.20   0
  10  -6  10  226.28   20.44   0
  10  -6  11   56.11   19.35   0
  10  -6  12   75.73   20.03   0
  11  -8   7   55.20   26.08   0
  11  -8  12   18.15   20.74   0
 -18  -3  -6   16.57   21.56   0
 -18  -2  -5  192.70   23.66   0
 -17  -1  -4   87.05   21.00   0
 -16  -4  -8    2.81   15.97   0
 -16  -3  -7   66.96   16.30   0
 -15  -5  -9  261.94   22.87   0
 -14  -6 -10   33.43   15.74   0
 -13   1  -2  249.15   24.46   0
 -12  -3  -8   66.03   15.51   0
 -12   0  -4 1199.51   32.87   0
 -12   4   9   14.53   18.58   0
 -12   4  10  153.29   18.79   0
 -12   4  11    8.19   17.40   0
 -11  -7 -11   30.86   15.70   0
 -11  -4  -9   25.13   13.90   0
 -11  -3  -8  152.80   17.39   0
 -11  -2  -7   81.49   16.74   0
 -11   4   9   88.95   18.13   0
 -11   4  10   85.68   18.19   0
 -11   4  11   48.31   17.81   0
 -11   4  12    8.66   18.55   0
 -10  -9 -12   13.58   16.44   0
 -10  -7 -11    5.85   14.46   0
 -10  -4  -9   16.21   12.19   0
 -10  -3  -8  234.14   16.21   0
 -10  -2  -7   14.52   12.48   0
 -10   4   9  218.34   20.99   0
 -10   4  10  210.18   19.89   0
 -10   4  11  251.58   20.07   0
 -10   4  12   66.03   18.84   0
  -9  -9 -12   14.92   15.54   0
  -9  -7 -11  229.18   16.61   0
  -9  -4  -9  115.92   14.62   0
  -9  -3  -8  370.13   18.61   0
  -9   4   9  135.90   18.26   0
  -9   4  10  153.09   19.03   0
  -9   4  11   23.73   17.40   0
  -9   4  12   17.15   17.66   0
  -8 -10 -12   13.89   15.18   0
  -8  -7 -11  141.39   16.79   0
  -8   0  -4  273.76   24.58   0
  -8   4  10   -4.87   17.09   0
  -7 -10 -12   -3.33   16.02   0
  -7   1  -2  380.11   26.92   0
  -7   3  17   13.97   15.53   0
  -6 -11 -12   -5.33   16.57   0
  -6  -6 -10   10.15   13.31   0
  -6   3  17  359.09   21.49   0
  -5  -8 -11   41.54   13.94   0
  -5  -5  -9  508.52   19.45   0
  -5   3  16  279.39   17.95   0
  -4  -9 -11   17.31   15.86   0
  -4  -7 -10  185.80   16.02   0
  -4  -4  -8    2.78   10.91   0
  -4  -3  -7  528.51   19.44   0
  -4   2  19    8.59   15.83   0
  -4   3   6  292.23   17.61   0
  -4   3  15   60.05   16.55   0
  -3 -10 -11   16.79   15.27   0
  -3  -1  -4   12.70   12.16   0
  -3   2  18   27.27   15.79   0
  -3   3   8 1274.41   28.36   0
  -3   3  12   57.65   12.45   0
  -3   3  13  394.74   17.13   0
  -2 -12 -11   24.93   15.63   0
  -2 -11 -11   25.21   14.84   0
  -2  -5  -8  108.75   13.68   0
  -2  -3  -6 1163.05   25.96   0
  -2   2  17   90.55   14.90   0
  -1   1  19   17.52   15.59   0
  -1   2   5  674.91   24.87   0
  -1   2  15   97.06   14.60   0
   0 -12 -10   61.62   19.52   0
   0 -11 -10   26.89   14.89   0
   0  -8  -9  810.97   23.12   0
   0  -4  -6  244.15   15.98   0
   0   1  18   29.90   15.07   0
   0   2   8  257.25   14.65   0
   0   2  12   47.74   12.24   0
   0   2  13   81.70   13.59   0
   1 -10  -9   12.68   17.57   0
   1  -6  -7   11.44   12.16   0
   1   0  19   -5.82   15.89   0
   1   1  16   44.87   13.69   0
   2 -13  -9   15.00   15.90   0
   2 -12  -9   69.27   16.85   0
   2  -7  -7  225.15   15.80   0
   2   0  18   64.43   15.26   0
   2   1  13  816.12   20.34   0
   2   1  14   72.47   14.26   0
   3  -1  19  265.87   18.78   0
   3   0  16  141.49   14.99   0
   4 -10  -7  350.69   18.95   0
   4  -8  -6  504.66   23.28   0
   4  -1  17   23.95   14.43   0
   4   0   8  319.63   17.41   0
   4   0   9   -1.77   11.87   0
   4   0  11   -0.11   11.35   0
   4   0  12   90.09   12.36   0
   4   0  13   12.24   14.89   0
   5 -10  -6  198.06   20.20   0
   5  -8  -5   11.77   15.47   0
   5  -2  18   58.86   16.28   0
   5  -1  14   81.07   14.33   0
   5  -1  15    6.47   17.54   0
   6 -10  -5  102.93   20.48   0
   6  -5  -1  835.09   43.36   0
   6  -3   2  278.53   28.80   0
   6  -3  18   23.42   16.43   0
   6  -2   5   66.29   14.52   0
   6  -2  15   22.00   13.73   0
   7  -4   2  129.67   28.34   0
   7  -3  16   98.99   20.26   0
   8 -12  -3    6.76   22.13   0
   8  -8  -1  704.65   37.26   0
   9  -9   0   20.04   25.58   0
   9  -6   3   52.14   28.33   0
  10  -6   7    1.32   18.51   0
  10  -6  13   55.46   19.03   0
 -17   1   0   -3.35   27.17   0
 -17   3   6   31.55   36.56   0
 -15  -4  -8   14.18   15.32   0
 -15  -3  -7    1.20   18.42   0
 -15  -2  -6   24.38   14.76   0
 -15   0  -3    4.44   18.30   0
 -14  -5  -9   14.19   16.17   0
 -14  -1  -5   59.19   18.21   0
 -13   4   9  123.84   21.93   0
 -13   4  10   50.87   18.20   0
 -13   4  11   38.30   19.45   0
 -13   4  12   89.80   20.68   0
 -12  -8 -11   20.75   15.93   0
 -12   4   8  189.32   21.49   0
 -12   4  12   58.46   15.92   0
 -12   4  13   13.40   19.98   0
 -11   0  -4   47.18   16.31   0
 -11   2   0   23.63   24.82   0
 -11   4   8  103.42   18.51   0
 -11   4  13   23.34   15.65   0
 -11   4  14   19.43   20.05   0
 -10   0  -4  128.81   19.21   0
 -10   4   8   54.56   16.96   0
 -10   4  13  168.56   17.51   0
 -10   4  14   13.82   18.62   0
  -9  -6 -10   98.47   17.70   0
  -9   0  -4 2025.90   42.46   0
  -9   4   8  130.49   18.03   0
  -9   4  13  268.40   19.04   0
  -9   4  14   14.41   19.57   0
  -8  -6 -10   14.27   13.06   0
  -8   4   8   84.54   17.38   0
  -8   4   9  540.76   21.74   0
  -8   4  11   39.68   13.78   0
  -8   4  12   92.07   15.75   0
  -8   4  13   17.71   17.45   0
  -7  -8 -11  205.82   17.29   0
  -7  -6 -10   27.71   13.51   0
  -7   3   3   29.97   19.33   0
  -7   3  18   46.67   17.07   0
  -7   4  10   25.88   18.77   0
  -7   4  11  247.70   19.35   0
  -7   4  12   80.00   18.69   0
  -6  -5  -9  519.75   19.53   0
  -6  -1  -5 1333.32   29.98   0
  -5  -9 -11  169.27   18.71   0
  -5  -7 -10   56.60   14.30   0
  -5  -4  -8   90.94   13.70   0
  -5  -3  -7 1142.30   27.11   0
  -5  -2  -6    2.87   11.21   0
  -5   3  17   26.49   13.98   0
  -4 -10 -11   20.12   15.12   0
  -4   3  16   73.87   13.87   0
  -3 -12 -11   22.73   15.82   0
  -3 -11 -11   79.62   16.19   0
  -3  -8 -10   25.44   13.35   0
  -3   2  19  338.38   19.68   0
  -3   3   7  225.19   16.73   0
  -3   3  14   24.32   13.65   0
  -2  -9 -10  279.06   17.94   0
  -2  -7  -9   88.74   13.42   0
  -2   2  18   56.20   15.39   0
  -2   3  10  248.19   17.62   0
  -2   3  11  230.50   16.98   0
  -2   3  12  749.41   21.77   0
  -1 -11 -10   18.78   18.13   0
  -1 -10 -10  240.89   16.54   0
  -1  -6  -8  521.94   19.85   0
  -1   2  16    4.92   13.16   0
   0 -13 -10  117.86   18.46   0
   0  -9  -9  158.11   17.00   0
   0  -7  -8  164.13   16.81   0
   0   1  19   30.34   19.44   0
   0   2   7   83.51   12.50   0
   0   2  14  144.38   14.59   0
   0   2  15  117.35   17.20   0
   1 -11  -9   34.37   18.10   0
   1  -8  -8   21.28   12.97   0
   1  -5  -6  137.48   14.99   0
   1  -4  -5 3039.72   43.05   0
   1  -3  -4   13.28   11.90   0
   1   1   4   35.62   13.23   0
   1   1  17  198.65   16.10   0
   2   0  19    8.30   19.00   0
   2   1   6   10.25   13.54   0
   2   1  15  580.98   19.25   0
   3 -13  -8    9.74   19.16   0
   3 -12  -8   76.50   17.59   0
   3  -9  -7   51.13   17.18   0
   3   0  17    8.64   13.83   0
   4 -11  -7   45.49   19.41   0
   4  -1   3 4217.59   68.36   0
   4  -1  18   10.18   14.58   0
   4   0   7    5.71   10.89   0
   4   0  14   26.75   12.88   0
   5 -11  -6   57.78   18.67   0
   5  -1  16   33.81   16.93   0
   6 -11  -5   33.50   17.74   0
   6  -7  -3   66.44   16.86   0
   6  -2  16    5.32   14.04   0
   7 -11  -4    5.53   16.50   0
   7  -9  -3    9.13   19.23   0
   7  -3  17  264.45   21.57   0
   7  -2   9  322.12   18.48   0
   7  -2  10   26.62   12.56   0
   7  -2  11  392.41   18.25   0
   7  -2  12   75.03   16.44   0
   8 -13  -3   37.79   21.22   0
   8  -7   0   13.66   26.53   0
   8  -4  16  164.45   17.60   0
   8  -3   9  242.29   18.69   0
   8  -3  10   27.81   13.97   0
   8  -3  11  660.97   21.78   0
   8  -3  12  184.68   16.09   0
   8  -3  13  366.32   19.83   0
   9 -11  -1   18.36   23.82   0
   9  -8   1  179.47   39.41   0
   9  -5   5   89.30   21.39   0
   9  -5  16   10.67   19.91   0
   9  -4  10   43.93   18.88   0
   9  -4  11  300.91   20.18   0
  10 -11   1    0.17   30.83   0
  10  -6  14   -5.45   16.70   0
 -18  -1  -3   -3.37   20.07   0
 -17  -4  -7   25.95   21.11   0
 -17  -3  -6   -2.17   19.89   0
 -17  -2  -5   37.88   17.07   0
 -17   0  -2  226.65   26.23   0
 -16  -1  -4   38.43   17.88   0
 -16   2   2    7.06   34.69   0
 -15   1  -1   14.81   21.11   0
 -14  -7 -10    7.89   15.78   0
 -14  -4  -8   46.05   15.92   0
 -14  -3  -7   41.48   18.30   0
 -14  -2  -6    4.27   17.10   0
 -14   4   9   47.11   22.59   0
 -14   4  10   47.59   22.30   0
 -14   4  11   28.64   19.54   0
 -14   4  12    4.88   19.95   0
 -13  -5  -9   83.49   16.98   0
 -13  -1  -5  184.97   20.83   0
 -13   4   8    9.96   20.20   0
 -13   4  13   -0.16   20.48   0
 -12  -5  -9    7.26   16.80   0
 -12   1  -2   72.34   19.01   0
 -12   4  14   14.98   16.22   0
 -11  -8 -11   19.89   15.25   0
 -11   4   7  122.39   20.51   0
 -11   4  15   86.44   22.38   0
 -10  -8 -11   40.06   15.14   0
 -10   2   0   32.77   25.73   0
 -10   4   7    1.38   15.23   0
 -10   4  15   13.59   18.95   0
  -9  -8 -11  106.81   16.34   0
  -9   2   0   95.24   29.10   0
  -9   4   7  695.32   26.76   0
  -9   4  15  109.87   20.42   0
  -8  -5  -9   11.22   15.48   0
  -8   1  -2 1702.31   51.36   0
  -8   4  14   31.20   16.07   0
  -8   4  15   62.73   19.84   0
  -7  -9 -11  138.92   17.94   0
  -7  -5  -9  563.68   20.27   0
  -7   4   8  111.04   17.13   0
  -7   4   9  245.29   16.35   0
  -7   4  13  170.70   17.00   0
  -7   4  14   25.45   18.27   0
  -6  -9 -11    1.72   14.85   0
  -6  -7 -10  153.32   15.03   0
  -6  -4  -8  308.10   16.53   0
  -6  -2  -6   39.93   15.15   0
  -6   3  18    6.08   16.34   0
  -6   4  10  -18.86   15.83   0
  -6   4  11  128.56   17.44   0
  -6   4  12  160.15   17.53   0
  -5 -10 -11  117.76   16.62   0
  -5   0  -3    2.41   13.95   0
  -5   3   4    7.04   16.96   0
  -5   3  18  200.60   19.96   0
  -4 -12 -11    7.08   15.23   0
  -4 -11 -11   85.97   16.92   0
  -4  -8 -10   16.13   13.37   0
  -4   3   5 2266.31   42.67   0
  -4   3  17   54.73   14.82   0
  -3  -9 -10  155.41   16.75   0
  -3  -5  -8 1248.92   25.16   0
  -3  -2  -5 4918.36   53.19   0
  -3   3  15  261.68   17.19   0
  -3   3  16  204.16   20.29   0
  -2 -10 -10  248.55   17.53   0
  -2   2  19   52.73   19.57   0
  -2   3   8   23.26   15.45   0
  -2   3   9  890.60   24.10   0
  -2   3  13  231.99   15.33   0
  -2   3  14  425.46   19.52   0
  -1 -13 -10   29.10   16.41   0
  -1 -12 -10  121.15   17.11   0
  -1  -8  -9   25.20   13.24   0
  -1  -2  -4  120.45   14.77   0
  -1   2  17  168.47   15.06   0
   0 -10  -9   23.24   17.55   0
   0   2   6  232.59   16.91   0
   0   2  16    5.96   13.57   0
   1 -13  -9   -4.94   19.39   0
   1 -12  -9   14.75   15.87   0
   1   1  18   -3.81   15.72   0
   1   2   9  430.12   18.65   0
   1   2  10   76.38   11.92   0
   1   2  11  141.86   14.07   0
   1   2  12   83.14   12.93   0
   1   2  13  352.85   19.00   0
   2  -6  -6  514.03   19.59   0
   2  -3  -3  382.14   22.92   0
   2   1  16  393.10   17.49   0
   3  -3  -2  445.64   28.14   0
   3   0   4  107.54   14.50   0
   3   0  18  154.50   16.34   0
   3   1   9 2643.88   34.03   0
   3   1  10  672.19   19.48   0
   3   1  11  765.32   20.21   0
   3   1  12  476.54   17.29   0
   3   1  13   57.58   13.89   0
   4 -13  -7   26.45   19.26   0
   4 -12  -7  186.23   17.65   0
   4  -9  -6  143.38   18.49   0
   4  -7  -5   73.04   16.65   0
   4  -1  19   31.71   16.23   0
   4   0  15    4.93   14.38   0
   4   0  16   33.29   16.91   0
   5 -13  -6    6.11   19.12   0
   5 -12  -6  -12.68   18.42   0
   5  -7  -4   62.50   17.18   0
   5  -4  -1   91.80   21.03   0
   5  -1  17   33.09   14.32   0
   6 -13  -5   15.24   19.08   0
   6 -12  -5    8.93   17.64   0
   6  -9  -4  395.25   25.00   0
   6  -6  -2  767.60   32.50   0
   6  -2  17   17.23   14.15   0
   6  -1   9   36.40   11.77   0
   6  -1  11   -5.08   11.45   0
   6  -1  12  465.26   17.19   0
   6  -1  13   61.75   12.83   0
   7 -13  -4   25.80   18.83   0
   7 -12  -4  137.59   20.67   0
   7  -3   4   95.78   18.18   0
   7  -3  18   95.48   21.46   0
   7  -2   8   53.42   12.44   0
   7  -2  13  115.95   14.42   0
   7  -2  14   92.23   14.53   0
   8 -10  -2    8.84   19.41   0
   8  -4  17  172.31   18.33   0
   8  -3   8   25.55   13.93   0
   8  -3  14  209.25   16.78   0
   9 -12  -1   15.58   26.14   0
   9  -4   8   46.48   16.66   0
   9  -4   9  118.94   15.77   0
   9  -4  12  224.48   17.62   0
   9  -4  13  107.28   15.92   0
  10  -7   4   77.64   28.69   0
  10  -6   6    7.97   20.07   0
  11  -8   6  177.05   28.83   0
  11  -7   9   56.35   19.20   0
  11  -7  10  252.74   23.14   0
  11  -7  12   82.51   21.06   0
  11  -7  13   37.99   22.09   0
  12 -10   8   53.52   29.10   0
 -18   1   1  132.21   31.81   0
 -16  -5  -8   54.83   16.65   0
 -16  -4  -7   88.36   21.05   0
 -16  -2  -5  108.22   19.75   0
 -15  -6  -9    4.44   16.20   0
 -15   4  10  140.99   24.91   0
 -15   4  11  112.67   23.86   0
 -14  -6  -9  138.07   20.90   0
 -14   0  -3   16.95   19.53   0
 -14   4   8  171.64   27.87   0
 -13  -7 -10   33.07   15.55   0
 -13  -4  -8  122.86   16.72   0
 -13  -2  -6   -1.75   14.59   0
 -12  -7 -10   86.44   15.34   0
 -12  -4  -8   -0.37   14.12   0
 -12   4   7    0.87   18.04   0
 -11  -9 -11    3.19   16.48   0
 -11  -5  -9   17.41   13.33   0
 -11  -1  -5   25.95   15.53   0
 -11   1  -2   32.54   17.45   0
 -10  -9 -11    6.98   15.50   0
 -10  -7 -10   -6.16   18.90   0
 -10  -5  -9   37.77   13.82   0
 -10   1  -2  905.94   36.72   0
 -10   4  16   -1.36   15.77   0
  -9  -7 -10  142.88   20.05   0
  -9  -5  -9  140.54   14.49   0
  -9  -1  -5  373.29   20.13   0
  -9   1  -2   81.68   21.77   0
  -9   4  16    6.86   15.71   0
  -8  -9 -11   80.82   16.90   0
  -8  -7 -10   24.71   14.08   0
  -8  -4  -8  952.97   25.72   0
  -8  -1  -5   10.20   15.48   0
  -8   4   7  378.34   22.02   0
  -8   4  16   40.21   19.69   0
  -7 -10 -11   -3.45   16.21   0
  -7  -7 -10   20.81   13.78   0
  -7  -4  -8  112.87   16.50   0
  -7  -3  -7  917.50   25.32   0
  -7  -2  -6   43.03   15.22   0
  -7   4  15   18.10   15.40   0
  -6 -11 -11   65.68   16.79   0
  -6 -10 -11  108.16   17.97   0
  -6  -3  -7   24.00   12.01   0
  -6   4   9    3.16   11.86   0
  -6   4  13  278.41   16.56   0
  -6   4  14  237.77   17.10   0
  -5 -12 -11   73.80   17.49   0
  -5 -11 -11   22.41   15.76   0
  -5  -8 -10  123.41   15.44   0
  -5   4  10  309.62   19.02   0
  -5   4  11   28.70   14.97   0
  -5   4  12  198.82   16.93   0
  -4  -9 -10    5.83   16.79   0
  -4  -5  -8  176.83   14.30   0
  -4  -1  -4 1282.27   33.35   0
  -4   3  18   17.40   15.88   0
  -3 -10 -10   29.81   17.51   0
  -3  -4  -7   85.70   12.30   0
  -3  -3  -6  104.62   13.00   0
  -3   3   6  777.26   24.25   0
  -3   3  17   46.50   14.24   0
  -2 -12 -10   12.11   19.10   0
  -2 -11 -10   11.94   14.00   0
  -2  -8  -9   59.69   13.64   0
  -2  -6  -8  851.29   21.92   0
  -2   2   3   61.62   16.13   0
  -2   3  15  557.24   19.19   0
  -1  -9  -9  143.80   16.25   0
  -1  -4  -6 1443.11   27.93   0
  -1  -3  -5   25.74   11.70   0
  -1   2  18   15.16   14.72   0
  -1   3  11  790.01   21.80   0
  -1   3  12  248.72   16.67   0
   0 -11  -9  100.85   18.18   0
   0  -6  -7  346.65   17.35   0
   0   2  17  107.13   15.24   0
   1  -9  -8   61.67   14.02   0
   1  -7  -7  234.39   17.46   0
   1   1  19  208.81   18.26   0
   1   2   8  102.29   12.11   0
   1   2  14    7.39   13.12   0
   1   2  15  549.69   23.40   0
   2 -12  -8   39.54   19.35   0
   2  -8  -7  447.35   18.34   0
   2  -5  -5  459.12   19.93   0
   2  -4  -4   19.76   14.07   0
   2   1  17  188.53   16.79   0
   3 -10  -7    0.25   16.99   0
   3  -6  -5    7.73   12.29   0
   3   0  19    8.71   14.77   0
   3   1   8  614.88   19.07   0
   3   1  14   19.35   13.07   0
   3   1  15  214.40   19.30   0
   4  -6  -4  293.03   19.40   0
   4   0   6  427.18   18.63   0
   4   0  17   -2.43   17.23   0
   5  -9  -5   48.92   17.04   0
   5  -1  18  194.52   17.05   0
   5   0  10   50.39   14.64   0
   5   0  11    2.67   11.07   0
   5   0  12   32.20   11.66   0
   5   0  13   -2.27   14.33   0
   6  -2   4   72.92   16.96   0
   6  -2  18   25.70   15.43   0
   6  -1  14  648.61   20.88   0
   6  -1  15   14.39   15.95   0
   7  -2   7  133.92   16.36   0
   7  -2  15   56.97   15.37   0
   7  -2  16    9.97   18.55   0
   8  -4   4   83.00   22.63   0
   8  -3   7   18.78   15.35   0
   8  -3  15   93.32   16.56   0
   8  -3  16  179.73   20.87   0
   9 -13  -1    6.11   23.02   0
   9  -4  15   27.30   18.79   0
  10  -5   9   21.93   16.19   0
  10  -5  10    7.06   16.16   0
  10  -5  12    9.53   14.57   0
  10  -5  13    5.00   18.81   0
  10  -5  14   26.05   19.28   0
  11  -7   8  228.29   26.40   0
  12 -11   6   18.98   44.85   0
  12 -10   7   62.40   31.53   0
  12  -9   9   20.17   25.41   0
  12  -9  10   22.51   23.21   0
 -19  -1  -2   19.58   19.30   0
 -19   1   2    7.79   30.89   0
 -18  -3  -5   17.63   21.85   0
 -18  -2  -4   42.08   20.98   0
 -18   0  -1    6.12   22.92   0
 -17  -1  -3  151.93   24.33   0
 -16  -3  -6    2.32   15.46   0
 -16   0  -2   -3.82   19.39   0
 -15  -5  -8   20.82   15.38   0
 -15  -1  -4   46.81   18.04   0
 -15   4   9  116.84   27.03   0
 -14   2   1  142.36   33.07   0
 -13  -8 -10   -1.31   15.55   0
 -13  -6  -9   -9.75   15.21   0
 -13   4   7   99.08   23.76   0
 -12  -8 -10   38.84   19.09   0
 -12  -3  -7   28.71   15.60   0
 -11  -4  -8  180.45   16.39   0
 -11  -2  -6  226.21   20.12   0
 -11   4   6  355.78   27.18   0
 -10  -4  -8  245.87   18.17   0
 -10  -2  -6   11.55   14.72   0
 -10  -1  -5    5.41   12.52   0
 -10   4   6   63.95   19.15   0
  -9 -10 -11   22.69   15.76   0
  -9  -3  -7  885.82   24.65   0
  -9  -2  -6   11.16   14.80   0
  -9   4   6  121.26   20.82   0
  -8 -10 -11   28.13   16.25   0
  -8  -3  -7   33.53   12.43   0
  -8  -2  -6  140.91   14.69   0
  -8   4  17  158.21   18.05   0
  -7 -11 -11    4.22   15.73   0
  -7  -8 -10   10.87   17.06   0
  -7  -6  -9  204.51   17.33   0
  -7   4   7   22.05   14.85   0
  -7   4  16   84.42   16.35   0
  -6  -8 -10  113.02   15.04   0
  -6  -6  -9  140.75   15.40   0
  -6   4   8  -10.42   12.58   0
  -6   4  15  144.28   15.17   0
  -6   4  16  192.88   21.07   0
  -5  -9 -10  267.77   20.40   0
  -5  -5  -8  370.16   18.72   0
  -5   4   9  244.70   16.71   0
  -5   4  13   14.38   12.85   0
  -5   4  14   54.00   14.00   0
  -5   4  15   90.05   17.59   0
  -4 -10 -10  304.20   21.25   0
  -4  -7  -9   16.05   12.93   0
  -4   3  19  166.86   18.73   0
  -3 -11 -10   53.63   16.08   0
  -3   0  -2 1003.45   39.12   0
  -3   3  18  129.36   15.82   0
  -2 -13 -10   75.59   17.61   0
  -2  -5  -7  147.40   17.03   0
  -2  -1  -3 1801.92   40.93   0
  -2   3   7  652.98   22.05   0
  -2   3  16  104.97   15.07   0
  -2   3  17  354.79   20.77   0
  -1 -10  -9  246.68   20.73   0
  -1  -7  -8   17.98   12.10   0
  -1   2   4   75.06   13.50   0
  -1   2  19   95.16   16.27   0
  -1   3   9 1334.48   25.23   0
  -1   3  10  683.94   19.78   0
  -1   3  13  249.89   16.46   0
  -1   3  14   -2.19   12.17   0
  -1   3  15   32.77   16.59   0
   0 -13  -9    5.77   15.02   0
   0 -12  -9   22.66   16.29   0
   0  -8  -8  141.68   14.14   0
   0   2  18   -6.21   14.14   0
   1 -10  -8   14.53   17.01   0
   1   2  16  128.02   14.86   0
   2 -13  -8   36.64   16.77   0
   2   1   5 3010.85   42.64   0
   2   1  18  194.14   17.46   0
   3 -11  -7  615.66   24.24   0
   3  -8  -6   24.80   17.45   0
   3  -5  -4   44.39   14.34   0
   3  -4  -3   88.77   15.71   0
   3   1   7 1406.84   28.23   0
   3   1  16   99.78   14.68   0
   4 -10  -6   56.19   18.69   0
   4  -4  -2  117.59   18.70   0
   4   0  18   55.87   15.19   0
   5  -5  -2 1565.25   43.41   0
   5  -2   2  702.02   36.77   0
   5  -1  19   10.45   15.46   0
   5   0   9    7.23   11.39   0
   5   0  14  459.29   18.28   0
   5   0  15   -0.27   13.26   0
   6  -1   7  303.96   19.02   0
   6  -1  16  246.67   16.84   0
   7  -8  -2  566.27   29.23   0
   7  -2  17    3.03   18.25   0
   8 -11  -2    6.83   19.90   0
   8  -3  17   11.73   18.90   0
   9  -4   7    4.41   14.85   0
   9  -4  16   96.09   16.76   0
  10 -12   1  204.62   33.21   0
  10  -5   8    2.45   18.36   0
  10  -5  15   15.08   19.16   0
  11  -7   7   32.17   22.62   0
 -19  -2  -3    9.17   20.10   0
 -19   0   0   92.38   28.47   0
 -17  -5  -7   34.16   17.83   0
 -16  -6  -8   12.20   16.05   0
 -15  -4  -7   51.61   16.59   0
 -15  -3  -6    9.74   18.46   0
 -15  -2  -5   63.17   18.11   0
 -14  -7  -9    1.85   18.67   0
 -14  -5  -8    7.76   15.90   0
 -14  -1  -4   12.17   19.83   0
 -14   1  -1  169.46   24.25   0
 -13  -5  -8  189.33   19.12   0
 -13   0  -3    7.48   16.22   0
 -12  -6  -9   24.91   15.86   0
 -12   4   6   99.04   22.09   0
 -11  -8 -10    7.93   14.36   0
 -11  -6  -9   39.51   13.28   0
 -10  -6  -9   46.74   14.48   0
  -9  -8 -10   50.69   14.81   0
  -9  -6  -9   -2.78   13.08   0
  -8  -8 -10   15.15   14.91   0
  -8  -6  -9   16.27   11.94   0
  -8   4   6    3.62   14.21   0
  -7   4  17  106.51   16.44   0
  -6  -9 -10   64.51   14.92   0
  -6   0  -3    2.07   12.85   0
  -6   3   3   71.90   17.32   0
  -6   4   7  237.52   18.26   0
  -6   4  17   30.65   14.61   0
  -5 -10 -10   41.11   17.36   0
  -5  -7  -9   21.15   13.07   0
  -5   4   8  251.75   20.70   0
  -5   4  16   -2.61   13.17   0
  -4 -11 -10    5.92   14.56   0
  -4  -3  -6  361.32   16.55   0
  -4  -2  -5 1323.95   30.47   0
  -4   4  10  125.53   13.77   0
  -4   4  11   30.60   11.67   0
  -4   4  12    8.85   12.45   0
  -4   4  13   -0.98   11.90   0
  -4   4  14   56.11   14.67   0
  -4   4  15   47.31   15.97   0
  -3 -12 -10   10.97   15.69   0
  -3  -8  -9    2.05   12.32   0
  -3  -6  -8  496.98   19.47   0
  -3   2   2 1476.02   49.03   0
  -3   3   5   63.92   14.75   0
  -3   3  19  100.34   15.80   0
  -2  -9  -9  266.12   17.97   0
  -2   3  18   21.83   17.34   0
  -1 -12  -9  117.39   19.84   0
  -1 -11  -9   71.80   15.33   0
  -1   3   8 1714.92   29.16   0
  -1   3  16   62.49   13.87   0
   0  -9  -8   83.11   13.62   0
   0  -5  -6 2038.58   33.52   0
   0  -2  -3  486.71   23.39   0
   0   2   5    3.53   11.14   0
   0   2  19  102.93   16.53   0
   0   3  12  158.66   15.37   0
   0   3  13   72.22   15.85   0
   1 -11  -8   30.74   14.06   0
   1   2   7   58.89   12.09   0
   1   2  17  127.37   18.93   0
   2  -9  -7  187.38   16.88   0
   2  -7  -6   37.13   13.01   0
   2   0   2  625.64   30.64   0
   2   1  19    4.31   16.14   0
   2   2  10  753.91   19.54   0
   2   2  11 1312.24   25.32   0
   2   2  12  412.37   16.57   0
   2   2  13  602.89   21.05   0
   2   2  14    7.99   12.85   0
   2   2  15  331.96   21.26   0
   3 -14  -7   35.40   17.44   0
   3 -13  -7   16.04   15.48   0
   3 -12  -7   -0.54   15.42   0
   3   1  17  242.45   16.08   0
   4 -14  -6   18.26   21.31   0
   4 -11  -6   22.41   18.60   0
   4  -8  -5  153.63   17.42   0
   4  -5  -3  120.25   16.16   0
   4   0   5    8.10   13.08   0
   4   0  19   -1.05   15.86   0
   4   1  10   33.64   14.32   0
   4   1  11  201.41   14.83   0
   4   1  12  291.94   14.96   0
   4   1  13  745.84   20.78   0
   4   1  14   37.03   13.27   0
   5 -10  -5  187.97   17.56   0
   5   0   8  256.19   16.23   0
   5   0  16  284.77   16.25   0
   6 -10  -4    8.89   17.44   0
   6  -1  17   18.14   13.98   0
   7  -2   6   41.36   13.86   0
   7  -2  18   15.27   19.81   0
   7  -1  12   88.59   16.37   0
   8 -12  -2  119.64   23.69   0
   8  -3   6  396.46   21.10   0
   8  -2  11    7.88   15.60   0
   8  -2  12   63.07   17.24   0
   8  -2  13   88.82   18.43   0
   9 -10   0   60.46   25.64   0
   9  -3  11   29.82   16.71   0
   9  -3  12  197.49   18.69   0
  11  -6  10   93.67   19.21   0
  11  -6  11   29.75   17.49   0
  11  -6  12  273.87   21.76   0
  11  -6  13    7.54   19.79   0
  11  -6  14  275.98   25.00   0
  12  -9   8    2.84   22.16   0
  12  -8  11   19.09   18.79   0
 -17  -4  -6   18.40   16.15   0
 -17  -3  -5  203.88   21.65   0
 -17  -2  -4    9.95   18.31   0
 -16  -5  -7   30.62   18.93   0
 -16   1   0    2.95   22.62   0
 -16   4  10   16.13   22.58   0
 -15  -6  -8   15.19   15.39   0
 -15   4   8  103.30   27.14   0
 -14  -4  -7    1.97   14.31   0
 -14  -3  -6   76.26   17.89   0
 -14  -2  -5  172.96   19.29   0
 -14   4   7  130.81   26.45   0
 -13  -7  -9    9.50   14.07   0
 -12  -9 -10   12.08   15.45   0
 -12  -7  -9   64.28   17.21   0
 -12  -5  -8  115.85   15.92   0
 -12   0  -3    8.01   16.94   0
 -11  -9 -10    5.48   15.03   0
 -11  -5  -8   85.58   16.71   0
  -8  -9 -10   19.35   14.44   0
  -7  -9 -10  145.23   15.46   0
  -7  -5  -8  248.23   16.82   0
  -7   4   6   35.35   14.93   0
  -6 -10 -10  149.34   16.91   0
  -6  -7  -9   79.88   14.01   0
  -6   4  18   46.11   15.96   0
  -5 -12 -10   52.04   19.05   0
  -5 -11 -10   35.47   14.75   0
  -5  -4  -7  607.07   20.90   0
  -5  -1  -4  114.54   14.12   0
  -5   4  17   27.62   14.50   0
  -4 -12 -10   16.10   16.08   0
  -4  -8  -9    7.80   12.83   0
  -4  -6  -8 1768.34   29.03   0
  -4   3   4  794.31   28.32   0
  -4   4   9   93.01   12.78   0
  -4   4  16  162.37   16.00   0
  -3  -9  -9   22.95   13.87   0
  -3   4  11  106.56   12.78   0
  -3   4  12  500.31   18.51   0
  -3   4  13  206.56   14.37   0
  -3   4  14  426.49   19.80   0
  -2 -11  -9  108.16   17.14   0
  -2 -10  -9   50.83   15.54   0
  -2  -4  -6   69.64   11.46   0
  -2  -2  -4  458.76   21.06   0
  -2   3   6  592.60   21.26   0
  -2   3  19  137.63   17.19   0
  -1 -13  -9    0.95   15.69   0
  -1  -8  -8  514.74   19.19   0
  -1  -6  -7  224.82   17.94   0
  -1   3  17   28.66   13.81   0
   0 -10  -8  109.19   17.13   0
   0  -7  -7  689.89   19.93   0
   0  -4  -5   52.11   12.16   0
   0  -3  -4 2548.11   41.16   0
   0   3  10   61.55   11.38   0
   0   3  11   14.33   11.39   0
   0   3  14  152.86   14.23   0
   0   3  15   40.58   13.42   0
   1 -13  -8   72.47   16.29   0
   1 -12  -8   22.35   16.57   0
   1  -8  -7  739.57   22.86   0
   1   1   3 1044.28   33.88   0
   1   2  18   71.64   14.88   0
   2 -10  -7   85.57   14.11   0
   2   2   9 2406.44   30.86   0
   2   2  16   89.09   13.92   0
   3  -9  -6  162.60   18.30   0
   3   1   6  187.22   15.99   0
   3   1  18   78.29   16.43   0
   4 -13  -6    0.09   16.03   0
   4 -12  -6   48.51   15.85   0
   4   1  15  564.95   19.05   0
   4   1  16   12.98   14.12   0
   5 -14  -5   48.30   21.57   0
   5 -13  -5   -3.94   19.18   0
   5 -12  -5   33.02   17.66   0
   5 -11  -5   63.12   17.67   0
   5  -8  -4    5.65   15.02   0
   5  -1   4  116.61   15.78   0
   5   0   7    2.81   11.33   0
   5   0  17    6.21   13.77   0
   5   0  18   40.25   19.47   0
   6 -14  -4   16.85   20.88   0
   6 -11  -4   11.96   15.91   0
   6  -8  -3   60.62   15.69   0
   6  -1   6  243.41   17.98   0
   6  -1  18   47.62   15.72   0
   6   0  12  452.55   19.37   0
   6   0  13   -2.89   14.86   0
   7 -14  -3   23.98   20.04   0
   7 -13  -3    4.82   21.67   0
   7 -12  -3   57.27   21.27   0
   7 -11  -3   40.41   17.34   0
   7  -1  10  796.68   20.31   0
   7  -1  11   10.53   11.96   0
   7  -1  13   12.71   12.90   0
   7  -1  14  105.67   13.94   0
   7  -1  15   63.92   16.70   0
   8  -9  -1  238.00   26.32   0
   8  -2   9  155.83   16.58   0
   8  -2  10   17.41   13.15   0
   8  -2  14   56.42   13.67   0
   8  -2  15  153.76   16.54   0
   9  -5   4  218.72   27.85   0
   9  -4   6  289.62   22.11   0
   9  -3  10  432.48   19.51   0
   9  -3  14   10.96   15.27   0
   9  -3  15   73.97   19.06   0
  10  -6   5    0.59   18.77   0
  10  -5   7   11.23   15.15   0
  10  -4  11   15.20   16.71   0
  10  -4  12  176.70   19.44   0
  10  -4  13    6.32   17.95   0
  11  -8   5   52.15   30.06   0
  11  -6   9   32.51   16.58   0
  12  -8  10   31.80   19.43   0
 -18  -1  -2   65.28   20.65   0
 -17   0  -1    2.44   19.96   0
 -17   2   3  163.23   41.89   0
 -16  -4  -6   20.85   18.68   0
 -16  -1  -3   35.63   17.10   0
 -16   4   9   68.74   26.17   0
 -15  -5  -7   84.45   19.43   0
 -15   0  -2    6.20   17.80   0
 -14  -6  -8   30.00   15.95   0
 -13  -8  -9   25.52   18.51   0
 -13  -4  -7  121.84   16.45   0
 -13  -3  -6   27.58   17.29   0
 -13  -2  -5  134.21   19.79   0
 -13  -1  -4  845.87   28.91   0
 -13   4   6   86.14   26.02   0
 -12  -4  -7  178.70   18.66   0
 -11  -7  -9   52.92   14.07   0
 -11   0  -3    5.99   14.42   0
 -10 -10 -10    5.03   16.62   0
 -10  -7  -9   42.99   13.57   0
 -10  -5  -8   13.81   11.98   0
 -10   5  12  132.80   18.69   0
 -10   5  13  161.51   19.62   0
  -9 -11 -10    2.42   19.12   0
  -9 -10 -10   21.46   14.73   0
  -9  -7  -9  226.23   17.00   0
  -9   5  12   33.68   17.39   0
  -9   5  13   11.31   18.01   0
  -8 -11 -10   -7.07   14.87   0
  -8 -10 -10   23.30   15.11   0
  -8  -7  -9   71.02   13.97   0
  -8  -5  -8   15.15   13.92   0
  -7 -11 -10   14.49   15.67   0
  -7 -10 -10   20.93   14.67   0
  -7  -7  -9  334.46   16.98   0
  -7  -4  -7  801.66   23.36   0
  -7   0  -3    3.84   13.35   0
  -6 -12 -10   75.96   17.57   0
  -6 -11 -10   -8.19   14.29   0
  -6   4   6   24.99   19.30   0
  -5  -8  -9   32.56   13.96   0
  -5  -6  -8   20.52   13.19   0
  -5  -3  -6  182.38   14.12   0
  -5   4   7  356.44   17.51   0
  -5   4  18   24.13   15.61   0
  -4  -9  -9   11.07   13.68   0
  -4   4   8  549.14   20.11   0
  -4   4  17   32.74   13.92   0
  -4   4  18  130.00   19.83   0
  -3 -10  -9   42.95   15.09   0
  -3  -7  -8  589.21   19.06   0
  -3   4   9  151.07   16.45   0
  -3   4  10  104.11   13.45   0
  -3   4  15  196.06   15.18   0
  -3   4  16  148.72   14.63   0
  -2 -13  -9   34.33   15.89   0
  -2 -12  -9   67.39   15.72   0
  -2  -8  -8   53.34   15.13   0
  -2   4  12  538.29   19.53   0
  -2   4  13  255.35   17.87   0
  -1  -9  -8  496.86   18.36   0
  -1   3   7  658.91   20.29   0
  -1   3  18   44.57   14.91   0
  -1   3  19   88.05   20.46   0
   0 -13  -8   14.17   18.64   0
   0 -12  -8  129.62   19.34   0
   0 -11  -8   14.51   13.36   0
   0   3   9   54.93   11.62   0
   0   3  16  157.80   14.81   0
   0   3  17    8.71   13.79   0
   1  -9  -7  156.40   17.06   0
   1  -5  -5   51.52   13.35   0
   1   2   6  284.92   15.74   0
   1   2  19    0.42   16.23   0
   1   3  13   34.96   18.37   0
   2 -14  -7   52.90   16.60   0
   2 -13  -7   14.97   18.87   0
   2 -12  -7  188.55   21.24   0
   2 -11  -7   13.36   13.58   0
   2  -8  -6  815.59   24.00   0
   2  -6  -5  158.44   17.30   0
   2   2   8  160.47   12.84   0
   2   2  17  542.96   18.77   0
   2   2  18  104.54   15.72   0
   3 -10  -6   64.95   16.30   0
   3  -7  -5  261.54   16.48   0
   3   0   3    2.40   13.65   0
   3   1  19  233.21   17.73   0
   3   2  11 1364.90   26.41   0
   3   2  12  243.80   14.83   0
   3   2  13 1878.66   29.18   0
   3   2  14  347.07   16.81   0
   4  -9  -5   29.73   16.16   0
   4   1   8   33.88   11.03   0
   4   1  17   40.87   14.10   0
   5   0  19   -0.89   15.05   0
   6 -13  -4  155.00   22.19   0
   6 -12  -4    5.23   16.97   0
   6   0  10  752.55   20.09   0
   6   0  11    2.92   11.19   0
   6   0  14  116.90   15.33   0
   6   0  15   -9.74   12.72   0
   7  -7  -1   60.10   20.49   0
   7  -1   9   14.60   11.42   0
   7  -1  16  410.82   18.75   0
   7  -1  17   19.99   18.07   0
   8  -2  16   15.48   14.29   0
   8  -2  17   23.41   14.94   0
   9  -3   9  226.48   15.60   0
   9  -3  16   39.47   15.22   0
   9  -3  17   -3.42   19.34   0
  10  -4  10  200.82   18.80   0
  10  -4  14   31.16   14.89   0
  10  -4  15    8.07   15.21   0
  10  -4  16   -3.64   19.57   0
  11  -6   8   63.19   19.13   0
  12  -9   7    7.91   26.91   0
  12  -8   9   -0.86   18.78   0
  12  -7  12  111.61   24.65   0
 -19  -1  -1   61.62   23.44   0
 -18  -4  -5   25.36   17.36   0
 -18  -3  -4   39.52   21.11   0
 -18  -2  -3  308.16   26.47   0
 -18   2   4   25.23   40.30   0
 -17  -5  -6  101.84   21.65   0
 -16  -6  -7    2.34   18.91   0
 -16  -3  -5    1.75   14.84   0
 -16  -2  -4   24.71   17.60   0
 -15  -7  -8   25.25   16.10   0
 -15  -4  -6    6.27   17.86   0
 -14  -5  -7  190.02   20.68   0
 -13  -6  -8   33.55   13.86   0
 -13   1  -1   69.98   19.40   0
 -12  -8  -9   -7.69   15.21   0
 -12  -6  -8  368.92   21.96   0
 -12  -3  -6  362.18   23.16   0
 -12  -2  -5  416.04   22.96   0
 -12  -1  -4   26.72   15.82   0
 -12   5  12   28.75   17.67   0
 -12   5  13   10.16   18.95   0
 -12   5  14   -2.77   20.26   0
 -11  -8  -9   19.70   14.68   0
 -11  -4  -7   12.89   12.45   0
 -11   5  11   34.24   18.08   0
 -11   5  12  133.93   19.36   0
 -11   5  13   -0.94   14.90   0
 -11   5  14  152.02   18.28   0
 -11   5  15   19.16   20.88   0
 -10  -8  -9  133.71   18.22   0
 -10  -4  -7  119.82   13.50   0
 -10   0  -3    3.23   13.64   0
 -10   4   5  275.86   25.76   0
 -10   5  11   37.15   16.96   0
 -10   5  14    1.14   15.91   0
 -10   5  15  144.55   18.21   0
  -9  -4  -7    7.54   11.41   0
  -9   0  -3   15.06   14.72   0
  -9   4   5  587.40   29.76   0
  -9   5  11  159.39   18.56   0
  -9   5  14   31.74   15.28   0
  -9   5  15   37.85   16.17   0
  -9   5  16   13.55   19.65   0
  -8  -8  -9  673.99   23.80   0
  -8  -4  -7 1412.51   26.65   0
  -8   0  -3    2.19   13.64   0
  -8   5  11  349.78   20.85   0
  -8   5  12   41.42   15.91   0
  -8   5  13  789.06   22.92   0
  -8   5  14   30.25   16.00   0
  -8   5  15  117.68   19.55   0
  -7  -8  -9    8.51   13.51   0
  -7   5  12  337.64   19.73   0
  -7   5  13   37.51   17.27   0
  -7   5  14  139.07   20.02   0
  -7   5  15   56.66   18.07   0
  -6  -8  -9  227.54   16.52   0
  -6  -6  -8   95.31   13.49   0
  -6  -3  -6   64.71   13.57   0
  -6  -2  -5   74.02   13.76   0
  -6  -1  -4   21.48   11.68   0
  -5  -9  -9   39.75   14.60   0
  -4 -10  -9  133.60   15.75   0
  -4  -7  -8   31.12   12.76   0
  -4  -5  -7  167.80   14.60   0
  -3 -13  -9   17.51   15.60   0
  -3 -12  -9   -7.97   14.87   0
  -3 -11  -9  257.82   17.57   0
  -3  -4  -6  108.37   12.37   0
  -3   4  17  159.73   16.44   0
  -3   4  18   15.54   18.04   0
  -2  -6  -7  739.39   21.65   0
  -2   4  10 1410.96   26.97   0
  -2   4  11 1043.96   22.49   0
  -2   4  14   26.32   13.35   0
  -2   4  15   15.67   13.57   0
  -2   4  16   89.50   14.64   0
  -1 -10  -8  104.54   14.71   0
  -1  -7  -7    9.45   11.77   0
   0  -8  -7  583.01   19.57   0
   0  -6  -6   25.45   14.74   0
   0   3   8  184.59   13.68   0
   0   3  18   28.66   14.05   0
   1 -10  -7   17.32   15.67   0
   1  -7  -6  129.51   16.44   0
   1   3  10  622.10   20.15   0
   1   3  11   98.62   13.19   0
   1   3  12  307.50   14.74   0
   1   3  14   22.55   13.31   0
   1   3  15  101.40   15.07   0
   1   3  16   32.70   13.52   0
   2   1   4  312.18   18.43   0
   2   2   7  921.57   21.88   0
   2   2  19  616.63   20.99   0
   3 -14  -6    7.22   19.66   0
   3 -11  -6  159.09   19.82   0
   3  -1   1  998.80   53.40   0
   3   2  10   53.87   12.22   0
   3   2  15 1122.08   23.09   0
   3   2  16  173.54   15.00   0
   4  -7  -4 1394.26   31.78   0
   4   1  18   16.52   15.23   0
   4   1  19   41.66   19.82   0
   5  -9  -4   54.54   16.68   0
   5   0   6   17.48   13.09   0
   5   1  11  408.76   15.84   0
   5   1  12  113.55   13.24   0
   5   1  13    0.31   11.60   0
   5   1  14   52.66   13.13   0
   5   1  15    7.99   13.31   0
   6   0   9   -5.69   10.98   0
   6   0  16  383.73   18.13   0
   6   0  17   -3.60   14.47   0
   7  -9  -2  177.27   21.93   0
   7  -2   5    0.52   12.17   0
   7  -1   8 1572.67   28.23   0
   7  -1  18  457.52   19.64   0
   8  -2   8   81.97   13.53   0
   9 -11   0   30.80   24.21   0
   9  -3   8  385.98   20.55   0
  11  -7   6  105.18   26.78   0
  11  -5  11    3.51   17.07   0
  11  -5  12    8.94   14.13   0
  11  -5  13    1.60   15.17   0
  11  -5  14   74.29   17.10   0
  12  -8   8   37.40   25.05   0
  12  -7  10   91.47   22.33   0
  12  -7  11   26.88   18.41   0
 -19  -2  -2    0.81   22.01   0
 -18   0   0   -1.22   24.69   0
 -17  -4  -5   33.92   19.66   0
 -17  -1  -2   24.06   20.78   0
 -17   1   1   19.78   24.38   0
 -16   4   8   21.26   26.38   0
 -15  -3  -5    8.68   16.55   0
 -15  -1  -3   21.64   16.07   0
 -15   4   7   15.77   26.08   0
 -14  -7  -8   22.07   14.68   0
 -14   0  -2  700.92   30.44   0
 -13  -7  -8   66.37   18.30   0
 -13  -5  -7   15.01   16.21   0
 -13   5  12   16.17   19.15   0
 -13   5  13   39.76   20.16   0
 -12  -9  -9   19.18   15.19   0
 -12   5  11   19.68   17.91   0
 -11  -9  -9   16.91   14.39   0
 -11  -6  -8   58.07   14.19   0
 -11  -3  -6   61.36   14.60   0
 -11  -2  -5  306.55   21.53   0
 -11  -1  -4  136.10   16.72   0
 -11   4   5   68.15   20.45   0
 -11   5  10   46.82   16.57   0
 -10  -9  -9   37.19   17.19   0
 -10  -6  -8   66.03   14.59   0
 -10  -1  -4  223.89   19.24   0
 -10   5  10  250.31   21.06   0
  -9  -8  -9   19.05   14.68   0
  -9  -3  -6  148.64   16.47   0
  -9   5  10   14.98   13.21   0
  -8  -9  -9    9.23   16.42   0
  -8  -3  -6  400.19   18.25   0
  -8  -1  -4 1925.92   40.72   0
  -8   4   5   29.11   15.45   0
  -8   5  10   34.14   14.88   0
  -8   5  16   52.00   15.85   0
  -7  -9  -9  335.09   18.51   0
  -7  -6  -8   38.10   13.04   0
  -7  -3  -6  170.10   14.69   0
  -7  -2  -5    4.89   11.66   0
  -7   5  10  233.80   18.72   0
  -7   5  11   29.65   14.00   0
  -7   5  16   -2.75   15.68   0
  -7   5  17  105.70   20.11   0
  -6  -9  -9   93.32   15.63   0
  -6   5  11  134.45   17.64   0
  -6   5  12   -1.95   13.32   0
  -6   5  13  177.45   15.56   0
  -6   5  14  187.65   16.16   0
  -6   5  15    5.84   14.50   0
  -6   5  16  195.69   19.82   0
  -5 -11  -9   60.37   18.09   0
  -5 -10  -9  172.60   17.65   0
  -5  -7  -8  380.28   17.33   0
  -5  -5  -7  280.60   17.40   0
  -5   3   3 2293.91   52.64   0
  -5   4   6  371.55   23.08   0
  -4 -13  -9    7.24   15.49   0
  -4 -12  -9   55.35   15.36   0
  -4 -11  -9   49.51   14.32   0
  -4   0  -2  128.58   19.45   0
  -4   4   7   64.99   13.04   0
  -3  -8  -8  103.88   13.82   0
  -3  -6  -7   31.01   15.64   0
  -3  -3  -5  666.23   21.82   0
  -3  -2  -4 1439.69   32.81   0
  -3  -1  -3  347.71   20.00   0
  -3   4   8   -4.16   13.38   0
  -2  -9  -8  157.18   14.73   0
  -2   3   5  336.51   17.42   0
  -2   4   9  811.63   22.44   0
  -2   4  17  219.44   16.57   0
  -2   4  18  211.37   20.30   0
  -1 -13  -8  131.93   16.85   0
  -1 -12  -8   14.22   14.11   0
  -1 -11  -8    7.37   12.96   0
  -1  -4  -5 1227.66   25.98   0
  -1   3   6  407.72   17.68   0
  -1   4  12  584.19   18.18   0
  -1   4  13  605.77   18.85   0
  -1   4  14  505.75   18.66   0
  -1   4  15  658.39   20.49   0
   0   2   4  588.46   22.40   0
   0   3  19   14.80   15.30   0
   1 -14  -7   10.09   15.96   0
   1 -13  -7   13.39   17.76   0
   1 -12  -7   21.32   18.31   0
   1 -11  -7   76.10   14.88   0
   1  -2  -2  129.23   16.60   0
   1   3   9   10.59   10.96   0
   1   3  17   48.95   13.80   0
   1   3  18   31.28   17.82   0
   2  -9  -6  130.20   17.84   0
   2  -5  -4  468.45   21.64   0
   3 -13  -6   63.85   15.83   0
   3 -12  -6   22.99   15.40   0
   3  -8  -5  159.35   17.77   0
   3  -6  -4  737.45   24.83   0
   3   1   5   86.28   15.26   0
   3   2   9   46.16   11.72   0
   3   2  17  167.30   15.86   0
   3   2  18   -0.37   14.36   0
   4 -14  -5   22.86   20.52   0
   4 -10  -5  171.36   17.03   0
   4   0   4  482.43   22.04   0
   4   1   7  567.50   19.06   0
   5  -7  -3  284.46   20.13   0
   5   1  10    7.98   10.94   0
   5   1  16   22.22   13.65   0
   5   1  17   47.23   14.09   0
   6  -9  -3  433.24   25.06   0
   6  -7  -2   12.16   16.68   0
   6  -1   5 1337.21   31.54   0
   6   0   8  693.25   22.73   0
   6   0  18  776.81   23.03   0
   7  -3   3    2.30   15.46   0
   8 -10  -1   77.89   20.00   0
   8  -2   7  530.47   22.15   0
   8  -1  12  753.07   22.83   0
   8  -1  13   10.61   12.83   0
   8  -1  14  534.89   19.18   0
   8  -1  15   10.84   16.85   0
   9 -13   0   75.08   23.67   0
   9 -12   0   10.17   24.15   0
   9  -2  12   21.07   15.53   0
   9  -2  13    2.09   13.27   0
   9  -2  14   22.78   14.27   0
   9  -2  15   95.24   19.24   0
  10 -10   2    4.02   30.62   0
  10  -5   6   20.98   16.76   0
  10  -4   8  246.88   20.33   0
  10  -3  13  111.90   18.93   0
  10  -3  14  205.22   20.92   0
  11  -6   7   65.52   21.63   0
  11  -5  10   72.30   16.78   0
 -17  -3  -4   16.04   17.56   0
 -17  -2  -3   20.58   18.88   0
 -16  -5  -6    9.33   14.80   0
 -16   0  -1    2.62   18.88   0
 -15  -6  -7   45.21   15.79   0
 -15  -2  -4    7.81   13.91   0
 -15   1   0   27.45   21.92   0
 -14  -8  -8   55.26   15.90   0
 -14  -4  -6  184.72   17.51   0
 -14   4   6  454.91   39.67   0
 -14   5  12   36.89   22.08   0
 -13   5  11   25.40   18.82   0
 -12  -7  -8   18.81   13.23   0
 -12  -5  -7   55.19   13.70   0
 -12   1  -1   34.33   17.39   0
 -12   5  10   36.16   16.59   0
 -11 -10  -9   22.96   15.40   0
 -11   5   9   99.93   19.46   0
 -10 -10  -9   82.94   15.53   0
 -10  -2  -5  235.24   16.65   0
 -10   5   9   13.61   16.76   0
  -9 -10  -9   62.35   15.45   0
  -9  -9  -9   57.52   14.94   0
  -9  -2  -5   27.37   12.10   0
  -9   5   9  788.20   26.91   0
  -8 -10  -9    7.94   14.58   0
  -8  -2  -5 1440.95   30.23   0
  -8   5   9   22.41   15.81   0
  -7 -11  -9    7.80   17.55   0
  -7 -10  -9   17.47   14.22   0
  -7   4   5  267.91   19.02   0
  -7   5   9  913.32   26.28   0
  -6 -12  -9   22.14   15.59   0
  -6 -11  -9  121.14   16.33   0
  -6 -10  -9   82.20   15.18   0
  -6  -7  -8  102.89   14.31   0
  -6  -5  -7 1474.06   28.60   0
  -6   5  10  104.21   18.12   0
  -6   5  17   46.15   15.65   0
  -5 -12  -9   35.38   14.98   0
  -5   5  11   23.41   14.87   0
  -5   5  12  318.99   17.19   0
  -5   5  13   17.35   13.16   0
  -5   5  14   94.64   14.72   0
  -5   5  15    1.29   13.96   0
  -5   5  16    4.94   12.61   0
  -5   5  17   -0.36   17.76   0
  -4  -8  -8   45.38   13.45   0
  -4  -4  -6  123.99   12.62   0
  -4   5  13   28.90   15.44   0
  -4   5  14   13.43   15.21   0
  -3  -9  -8  178.47   14.98   0
  -3   3   4  407.37   21.07   0
  -2 -13  -8   29.63   18.43   0
  -2 -12  -8   23.73   17.17   0
  -2 -11  -8   35.50   14.57   0
  -2 -10  -8  253.98   17.06   0
  -2  -7  -7  177.63   14.15   0
  -2  -5  -6  136.76   12.64   0
  -2   4  19  310.87   17.89   0
  -1  -8  -7  252.53   15.47   0
  -1  -3  -4  767.12   25.38   0
  -1   2   3  442.29   22.14   0
  -1   4  10   37.14   12.15   0
  -1   4  11  222.09   13.78   0
  -1   4  16  315.68   16.64   0
  -1   4  17   98.04   15.38   0
   0  -9  -7  190.49   15.56   0
   0   3   7  636.65   19.54   0
   1  -8  -6  105.70   16.58   0
   1   2   5   25.77   11.37   0
   1   3  19  141.13   16.05   0
   2 -10  -6   12.94   15.03   0
   2   3  11  203.65   14.18   0
   2   3  12   84.43   12.57   0
   2   3  13  596.28   18.53   0
   2   3  14   88.06   13.50   0
   2   3  15  588.66   19.08   0
   2   3  16   66.90   13.64   0
   3   2   8   33.95   10.89   0
   3   2  19   23.16   16.19   0
   4 -13  -5    2.48   15.33   0
   4 -12  -5  133.48   19.97   0
   4 -11  -5  437.78   20.86   0
   4  -1   2 2086.77   54.25   0
   4   2  11 1325.12   24.02   0
   4   2  12   -1.12   12.12   0
   4   2  13   79.72   13.15   0
   4   2  14    9.83   12.37   0
   4   2  15  165.86   14.95   0
   4   2  16  120.76   14.67   0
   5 -14  -4   -0.08   20.05   0
   5 -10  -4  270.45   20.55   0
   5   1   9 1000.97   23.63   0
   5   1  18  173.57   16.03   0
   5   1  19   55.51   18.71   0
   6 -10  -3   46.93   19.74   0
   7 -10  -2  400.37   24.67   0
   7  -1   7   21.83   10.90   0
   7   0  11   -0.28   13.74   0
   7   0  12 1435.37   24.69   0
   7   0  13    5.94   13.05   0
   7   0  14 1359.93   26.46   0
   7   0  15    1.74   12.17   0
   7   0  16  341.76   18.50   0
   8 -11  -1   19.84   21.87   0
   8  -1  10  443.41   21.22   0
   8  -1  11  174.78   15.30   0
   8  -1  16   49.04   14.53   0
   8  -1  17   12.96   14.57   0
   9  -2  10   72.37   16.61   0
   9  -2  11  107.89   14.69   0
   9  -2  16   75.70   15.13   0
   9  -2  17   34.21   15.54   0
  10  -3  11   -0.73   15.75   0
  10  -3  12  108.92   15.81   0
  10  -3  15  117.97   16.64   0
  10  -3  16  111.67   19.63   0
  11  -5   9   34.15   15.69   0
  12  -6  12    3.77   17.89   0
  12  -6  13    8.48   20.18   0
 -19   0   1   -7.12   21.73   0
 -18  -4  -4   32.36   21.28   0
 -18   1   2  102.58   31.65   0
 -16  -4  -5   77.29   20.13   0
 -15  -7  -7   16.90   18.17   0
 -15  -5  -6    7.53   18.09   0
 -14  -6  -7   57.86   16.45   0
 -14  -3  -5    6.24   13.53   0
 -14  -2  -4   42.90   16.99   0
 -14  -1  -3  232.94   20.27   0
 -14   5  11   49.56   21.94   0
 -13  -8  -8   18.75   14.90   0
 -13  -6  -7    9.10   16.70   0
 -13  -4  -6  158.01   16.75   0
 -13   0  -2  274.29   22.42   0
 -13   5  10   -0.78   18.03   0
 -12  -8  -8   37.70   16.55   0
 -12   4   5   76.25   22.88   0
 -12   5   9   82.09   20.59   0
 -11  -5  -7    3.09   13.00   0
 -10 -11  -9   82.74   16.08   0
 -10  -5  -7    7.14   11.66   0
  -9 -11  -9  101.35   17.90   0
  -9  -7  -8   -3.33   14.45   0
  -9  -5  -7  210.41   14.77   0
  -9   5   8   30.29   17.98   0
  -8 -12  -9   26.86   15.56   0
  -8 -11  -9   22.36   15.00   0
  -8  -7  -8   44.26   13.94   0
  -8  -5  -7  347.74   16.21   0
  -7 -12  -9   19.22   15.01   0
  -7  -7  -8   50.23   12.95   0
  -7  -5  -7  256.22   15.07   0
  -6   1  -1  347.82   26.92   0
  -6   4   5  213.83   17.67   0
  -6   5   9   91.48   15.89   0
  -5  -8  -8  276.55   15.96   0
  -5  -4  -6  141.47   13.26   0
  -5   5  10  340.22   19.10   0
  -5   5  18    6.55   15.26   0
  -4  -9  -8  195.21   15.12   0
  -4  -6  -7  524.09   21.25   0
  -4  -3  -5 2754.71   38.69   0
  -4   4   6  883.75   26.74   0
  -4   5  11   76.59   14.40   0
  -4   5  12    8.03   11.61   0
  -4   5  15    6.70   13.01   0
  -4   5  16    9.27   13.97   0
  -4   5  17    9.50   17.05   0
  -3 -13  -8   33.12   19.03   0
  -3 -11  -8   76.42   17.40   0
  -3 -10  -8   28.60   14.48   0
  -3   4   7  210.18   15.36   0
  -3   5  14   36.13   16.05   0
  -1  -9  -7  196.24   18.63   0
  -1  -6  -6  179.88   14.35   0
  -1  -2  -3   49.43   13.09   0
  -1   4   9  182.73   17.42   0
  -1   4  18   60.78   14.84   0
  -1   4  19   12.06   15.00   0
   0 -14  -7   15.51   15.83   0
   0 -13  -7    0.29   14.72   0
   0 -12  -7  -17.09   17.72   0
   0 -11  -7  145.38   15.07   0
   0 -10  -7   78.36   14.92   0
   0  -5  -5 1775.33   32.72   0
   0   4  11  551.06   19.34   0
   0   4  12  734.30   19.66   0
   0   4  13    0.27   12.23   0
   0   4  14   33.09   12.67   0
   0   4  15  157.66   15.29   0
   0   4  16   40.40   13.38   0
   0   4  17  236.83   19.54   0
   1  -6  -5  157.77   14.09   0
   1   3   8  558.45   17.19   0
   2 -14  -6   25.50   16.07   0
   2 -13  -6   81.26   16.35   0
   2 -12  -6   83.09   20.10   0
   2 -11  -6   14.18   13.55   0
   2  -7  -5  655.43   21.08   0
   2   2   6   62.80   11.74   0
   2   3  10   31.83   10.88   0
   2   3  17  170.46   16.59   0
   2   3  18    1.85   14.86   0
   4  -8  -4  132.82   16.70   0
   4   2  10  426.12   16.34   0
   4   2  17  327.48   17.32   0
   4   2  18   40.15   14.43   0
   5 -13  -4    4.73   17.63   0
   5 -12  -4   11.74   17.69   0
   5 -11  -4   11.85   13.75   0
   5   1   8  231.24   14.42   0
   6 -14  -3    1.73   20.59   0
   6 -12  -3   45.09   20.08   0
   6 -11  -3   23.07   16.01   0
   6   0   7    4.83   13.55   0
   6   1  11    2.00   12.99   0
   6   1  12  456.82   16.93   0
   6   1  13   47.21   12.59   0
   6   1  14  662.62   20.59   0
   6   1  15    6.95   12.79   0
   6   1  16  244.67   16.69   0
   6   1  17   11.67   17.44   0
   7 -14  -2  108.66   21.00   0
   7 -13  -2   50.02   21.74   0
   7 -11  -2   -0.62   17.34   0
   7  -6   0    5.33   21.93   0
   7   0  10  403.22   16.48   0
   7   0  17    5.38   14.27   0
   7   0  18    1.87   15.88   0
   8 -13  -1   16.22   19.34   0
   8 -12  -1   18.47   21.35   0
   8  -8   0  135.01   24.34   0
   8  -4   3  184.36   25.75   0
   9  -2   9  303.57   19.94   0
  10  -3  10   17.15   16.63   0
  11  -4  12   -5.75   17.28   0
  11  -4  13   49.46   15.38   0
  11  -4  14   -0.54   14.63   0
  11  -4  15   11.90   15.41   0
  12  -8   7   50.64   26.47   0
  12  -6  11   17.87   18.47   0
 -19   1   3    3.99   30.92   0
 -18  -3  -3   13.80   18.99   0
 -18  -2  -2   27.00   19.41   0
 -18  -1  -1   30.54   19.22   0
 -17  -5  -5   37.47   20.13   0
 -16  -6  -6   68.23   16.19   0
 -16  -3  -4    0.76   17.75   0
 -16  -2  -3  149.08   19.23   0
 -16  -1  -2  120.81   18.75   0
 -15   2   2   14.52   29.57   0
 -14  -7  -7   -1.24   13.38   0
 -14  -5  -6   23.34   17.42   0
 -14   5  10   96.66   23.66   0
 -13  -9  -8   98.10   16.33   0
 -13  -3  -5  718.35   23.43   0
 -13  -2  -4   91.69   18.33   0
 -13   5   9   -6.19   19.03   0
 -12  -9  -8    7.45   15.67   0
 -12  -6  -7   23.63   13.22   0
 -12  -4  -6  179.88   16.04   0
 -11  -8  -8  123.00   15.46   0
 -11  -4  -6  295.70   17.49   0
 -11   1  -1   40.77   16.83   0
 -11   5   8   16.59   18.40   0
 -10  -8  -8   38.34   16.57   0
 -10   5   8  343.72   21.39   0
  -9  -8  -8   76.35   14.44   0
  -8  -8  -8   49.15   14.38   0
  -8   5   8    9.60   14.59   0
  -7  -8  -8  172.64   15.17   0
  -7   5   8   59.30   17.98   0
  -6  -8  -8   12.01   13.40   0
  -6  -6  -7   83.16   16.02   0
  -6  -4  -6  166.87   13.89   0
  -5  -9  -8  203.37   15.47   0
  -5  -6  -7  527.80   19.10   0
  -5  -3  -5  442.71   20.09   0
  -5   5   9  100.91   15.95   0
  -4 -13  -8   19.64   14.72   0
  -4 -12  -8   14.92   17.26   0
  -4 -11  -8    8.69   13.92   0
  -4 -10  -8  450.54   20.16   0
  -4  -2  -4   29.77   11.53   0
  -4   5  10   11.48   13.09   0
  -4   5  18   18.64   14.76   0
  -3 -12  -8    5.22   13.92   0
  -3  -7  -7   68.25   13.15   0
  -3  -5  -6  493.48   17.17   0
  -3   5  12   48.43   12.22   0
  -3   5  13   64.87   13.09   0
  -3   5  15    4.70   12.45   0
  -3   5  16    6.13   13.53   0
  -3   5  17   84.51   14.25   0
  -2  -8  -7   60.64   12.27   0
  -2  -4  -5  287.46   15.76   0
  -1 -14  -7    5.85   16.02   0
  -1 -10  -7  131.81   18.51   0
   0   4  10 1286.75   25.16   0
   0   4  18   18.57   14.95   0
   1  -9  -6   21.01   11.49   0
   1   4  14    8.20   14.54   0
   1   4  15   -6.31   15.92   0
   2  -4  -3  720.43   25.31   0
   2   3   9   36.78   11.01   0
   2   3  19   -3.43   14.66   0
   3 -14  -5   30.86   19.86   0
   3 -10  -5  241.28   19.67   0
   3  -5  -3  786.00   27.14   0
   3   2   7 1168.03   23.72   0
   3   3  12   69.56   12.78   0
   3   3  13   96.81   14.63   0
   3   3  14    9.17   12.10   0
   3   3  15   60.62   13.74   0
   3   3  16  146.86   14.97   0
   3   3  17  539.36   19.54   0
   4   2   9 3862.22   39.76   0
   4   2  19  219.30   17.60   0
   5  -8  -3   38.98   14.95   0
   5  -6  -2  264.85   21.58   0
   5  -1   3  220.05   18.72   0
   5   0   5    2.23   10.15   0
   5   2  13  453.49   16.96   0
   5   2  14   47.81   13.09   0
   5   2  15   92.83   14.19   0
   5   2  16    6.55   15.55   0
   6   1  10   80.44   14.45   0
   6   1  18   42.39   15.27   0
   7 -12  -2  188.93   20.56   0
   7   0   9    5.62   13.61   0
   8  -2   6  137.36   16.34   0
   9  -9   1   59.29   25.04   0
   9  -1  14   26.22   17.16   0
  10 -12   2   -1.95   26.95   0
  10 -11   2   14.21   28.83   0
  10  -4   7  111.58   16.39   0
  10  -3   9   16.39   16.18   0
  11  -5   8   77.52   17.01   0
  11  -4  11   25.59   14.38   0
  12  -9   6    0.02   37.09   0
  12  -7   8   20.41   21.95   0
  12  -6  10  196.48   21.13   0
  12  -5  14  100.85   21.06   0
 -19  -1   0   13.65   21.82   0
 -17  -4  -4    1.74   18.39   0
 -17   0   0  154.73   26.30   0
 -15  -6  -6    8.41   18.10   0
 -15  -4  -5  129.82   16.42   0
 -15   0  -1   -4.19   17.96   0
 -14  -8  -7   21.75   18.07   0
 -13  -7  -7   76.73   14.96   0
 -13  -5  -6  458.23   23.53   0
 -13  -1  -3   56.73   17.68   0
 -12 -10  -8   55.03   16.36   0
 -12  -3  -5   26.18   15.07   0
 -12   0  -2  528.46   25.98   0
 -12   5   8    5.06   18.29   0
 -11 -10  -8   10.25   15.43   0
 -11  -9  -8    1.07   13.84   0
 -11  -6  -7   61.67   13.83   0
 -10  -9  -8   92.68   14.72   0
 -10  -6  -7   -5.48   12.35   0
 -10  -4  -6  135.28   15.25   0
 -10   1  -1  174.74   23.62   0
  -9  -9  -8   23.53   13.68   0
  -9  -6  -7  126.66   13.34   0
  -9  -4  -6  294.82   15.92   0
  -8  -9  -8   28.82   13.50   0
  -8  -6  -7   14.50   12.10   0
  -8  -4  -6  447.92   22.32   0
  -8   3   2   42.68   28.84   0
  -7  -9  -8   84.94   14.39   0
  -7  -6  -7  462.39   17.38   0
  -7   1  -1  177.47   21.72   0
  -6 -13  -8  176.93   21.27   0
  -6 -10  -8  129.69   14.80   0
  -6  -9  -8  271.22   16.50   0
  -6   5   8  796.61   25.29   0
  -5 -13  -8   13.07   14.86   0
  -5 -12  -8   50.76   15.27   0
  -5 -11  -8   30.06   13.20   0
  -5 -10  -8   67.41   13.69   0
  -5   0  -2 1786.52   47.41   0
  -5   4   5  260.88   18.23   0
  -4  -7  -7   97.18   12.96   0
  -4  -5  -6 1025.69   23.05   0
  -4   3   3  806.34   31.34   0
  -3  -8  -7   10.93   11.64   0
  -3   4   6   80.23   16.14   0
  -3   5  11  118.74   12.36   0
  -3   5  18   20.99   15.24   0
  -2 -14  -7   33.39   19.36   0
  -2  -9  -7  190.45   15.52   0
  -2  -6  -6  132.56   13.56   0
  -2   2   2   84.84   16.77   0
  -2   4   7  250.93   16.37   0
  -2   5  12  114.77   15.47   0
  -2   5  13  299.05   15.22   0
  -2   5  14  211.01   15.69   0
  -2   5  15  189.65   15.10   0
  -2   5  16  362.38   17.59   0
  -2   5  17   49.51   14.60   0
  -1 -13  -7   23.11   14.18   0
  -1 -12  -7   78.56   14.03   0
  -1 -11  -7   74.31   14.22   0
  -1  -7  -6  136.78   14.40   0
  -1   4   8  796.36   21.53   0
   0  -8  -6  212.90   14.84   0
   0  -4  -4  405.09   18.58   0
   1 -14  -6    7.86   15.77   0
   1 -13  -6    3.87   15.04   0
   1 -12  -6  154.33   19.17   0
   1 -11  -6   31.19   16.44   0
   1 -10  -6   34.70   13.51   0
   1   3   7   36.43   10.62   0
   1   4  12   17.99   12.13   0
   1   4  13  102.87   13.33   0
   1   4  16   13.55   12.58   0
   1   4  17   59.64   14.38   0
   1   4  18   17.67   14.44   0
   2  -3  -2 1963.00   46.23   0
   3 -13  -5   45.01   15.55   0
   3 -12  -5  109.02   16.28   0
   3 -11  -5  504.05   21.03   0
   3   3  11  758.52   18.83   0
   3   3  18  118.06   16.25   0
   3   3  19  260.13   17.18   0
   4 -14  -4   30.59   19.47   0
   4  -9  -4  107.41   16.96   0
   5   1   7  851.79   24.66   0
   5   2  11  617.31   17.77   0
   5   2  12  104.68   12.89   0
   5   2  17    4.92   13.54   0
   5   2  18   50.06   15.27   0
   6  -8  -2    6.59   16.02   0
   6  -6  -1  515.96   30.08   0
   7  -8  -1  122.87   19.77   0
   7  -2   4    2.32   13.58   0
   7  -1   6  600.63   20.69   0
   7   1  15   56.83   15.40   0
   8  -1   8    2.45   15.01   0
   8   0  12  141.27   17.02   0
   8   0  13    3.04   12.37   0
   8   0  14  226.38   16.23   0
   8   0  15    2.58   12.38   0
   8   0  16  487.33   19.20   0
   8   0  17   -4.19   17.49   0
   9  -2   8  107.99   15.95   0
   9  -1  12  -10.93   16.14   0
   9  -1  13   31.55   13.76   0
   9  -1  15    4.02   13.69   0
   9  -1  16   62.18   14.98   0
   9  -1  17   33.23   15.12   0
  10  -6   4  285.52   34.68   0
  10  -2  12  140.06   18.19   0
  10  -2  13   26.32   13.94   0
  10  -2  14   -4.30   14.55   0
  10  -2  15   78.16   15.84   0
  10  -2  16   26.63   15.21   0
  11  -4  10   30.10   16.28   0
  12  -6   9   21.16   20.42   0
  12  -5  12  174.69   20.00   0
  12  -5  13    2.97   14.93   0
 -19  -2  -1   45.24   18.76   0
 -17  -6  -5   40.83   19.04   0
 -17  -3  -3  227.62   21.40   0
 -16  -7  -6   -6.86   15.36   0
 -16  -5  -5  199.95   18.66   0
 -16   1   1   42.21   25.44   0
 -16   4   7   39.11   32.23   0
 -15  -3  -4    9.15   13.44   0
 -15  -2  -3  149.58   18.24   0
 -15  -1  -2  131.01   20.56   0
 -14  -9  -7   36.80   16.08   0
 -14  -6  -6  103.38   19.22   0
 -14  -4  -5  123.33   15.12   0
 -14   1   0  603.59   32.64   0
 -14   5   9   60.27   25.21   0
 -13  -8  -7   62.92   14.08   0
 -13   4   5   -1.74   26.00   0
 -12  -7  -7  106.66   14.25   0
 -12  -5  -6   23.05   13.00   0
 -12  -2  -4   16.33   13.02   0
 -12  -1  -3  282.95   19.71   0
 -11 -11  -8   11.45   16.03   0
 -11  -7  -7   45.57   18.08   0
 -11  -3  -5   36.54   13.45   0
 -11   6  14   24.20   19.13   0
 -10 -11  -8    2.75   16.37   0
 -10 -10  -8    1.44   14.96   0
 -10   6  13   11.51   17.40   0
 -10   6  14  228.60   21.20   0
 -10   6  15   26.02   16.60   0
  -9 -11  -8    6.23   14.79   0
  -9 -10  -8    2.03   13.88   0
  -9  -3  -5  859.02   25.28   0
  -9   1  -1   14.98   18.35   0
  -9   5   7  454.72   22.87   0
  -9   6  13  243.28   20.17   0
  -9   6  14   51.37   15.60   0
  -9   6  15   66.20   17.83   0
  -8 -12  -8   55.93   16.04   0
  -8 -11  -8   -0.03   14.98   0
  -8 -10  -8    6.31   13.64   0
  -8  -3  -5  593.18   22.00   0
  -8   1  -1  428.17   27.91   0
  -8   5   7  317.33   19.64   0
  -8   6  13  -10.86   17.37   0
  -8   6  14    9.33   14.54   0
  -8   6  15   30.12   15.39   0
  -8   6  16   -5.96   15.08   0
  -7 -12  -8   79.29   16.75   0
  -7 -11  -8    5.30   14.21   0
  -7 -10  -8   37.06   13.36   0
  -7  -3  -5  200.02   15.18   0
  -7   6  13  223.89   19.66   0
  -7   6  14  212.58   17.12   0
  -7   6  15   38.74   14.82   0
  -7   6  16  160.20   16.24   0
  -6 -12  -8   36.84   14.59   0
  -6 -11  -8   12.58   13.88   0
  -6  -7  -7   49.31   12.53   0
  -6  -3  -5   88.13   13.19   0
  -6   6  15   23.68   17.40   0
  -5  -7  -7   81.78   13.03   0
  -5  -5  -6  291.53   15.22   0
  -5  -2  -4  615.88   21.69   0
  -5  -1  -3  228.36   17.82   0
  -5   5   8  152.57   17.62   0
  -4  -8  -7    6.75   11.97   0
  -4   5   9   60.40   11.82   0
  -3 -14  -7   49.19   19.20   0
  -3  -9  -7   44.55   12.68   0
  -3  -6  -6 1423.94   27.66   0
  -3   5  10  106.56   12.53   0
  -2 -13  -7   12.69   13.50   0
  -2 -12  -7   15.87   13.23   0
  -2 -11  -7  225.56   15.47   0
  -2 -10  -7   36.91   14.27   0
  -2  -3  -4  756.60   22.96   0
  -2   5  11  123.15   12.42   0
  -2   5  18   97.70   15.06   0
  -1   5  13   42.37   14.52   0
  -1   5  14   39.11   13.41   0
  -1   5  15  197.72   14.56   0
  -1   5  16   47.12   14.08   0
  -1   5  17  464.10   18.86   0
   0  -9  -6   35.57   12.44   0
   0  -6  -5   95.82   13.32   0
   1  -7  -5   49.47   13.03   0
   1  -5  -4   41.38   11.99   0
   1   2   4  112.06   13.81   0
   1   4  11  376.78   15.54   0
   1   4  19   73.96   15.19   0
   2 -14  -5    3.28   18.76   0
   2  -9  -5  191.01   19.26   0
   2  -6  -4  156.13   14.63   0
   2  -2  -1  382.71   31.19   0
   2   1   3 1790.55   38.58   0
   2   2   5   38.56   11.55   0
   2   3   8  266.03   13.95   0
   2   4  14   14.18   12.19   0
   2   4  15   58.37   13.04   0
   2   4  16    7.15   12.50   0
   3   1   4    5.10   10.61   0
   3   3  10  187.97   13.31   0
   4 -13  -4    8.75   17.98   0
   4 -11  -4  113.79   19.04   0
   4 -10  -4  197.08   19.41   0
   4  -5  -2   13.80   15.60   0
   4   2   8 1026.88   22.81   0
   4   3  13 1019.94   21.84   0
   4   3  14  152.78   14.13   0
   4   3  15  157.45   14.34   0
   4   3  16   10.62   12.50   0
   4   3  17    3.46   13.55   0
   5 -14  -3   54.73   21.03   0
   5  -9  -3  213.33   18.45   0
   5   2  10   40.06   11.63   0
   6  -1   4   22.55   13.12   0
   6   0   6   38.53   14.19   0
   6   1   9   35.29   11.34   0
   7   0   8   40.60   12.43   0
   7   1  12   43.71   12.28   0
   7   1  13   15.20   12.67   0
   7   1  14  104.68   14.19   0
   7   1  16  387.53   17.66   0
   7   1  17   20.77   14.09   0
   7   1  18  454.32   19.50   0
   8  -3   4  264.74   21.68   0
   8   0  11    5.72   12.36   0
   8   0  18  497.81   20.66   0
   9  -1  11   35.36   12.74   0
  10  -5   5    7.95   17.93   0
  10  -3   8  236.71   18.32   0
  11  -7   5   28.60   29.08   0
  11  -6   6  356.96   28.08   0
  11  -4   9   29.64   15.62   0
  11  -3  13   18.33   14.27   0
  11  -3  14   12.40   14.55   0
  11  -3  15  217.50   18.96   0
  12  -5  11    7.89   16.75   0
  13  -8  10    8.81   21.51   0
 -18  -4  -3   60.80   19.18   0
 -18   0   1    2.66   24.85   0
 -17  -2  -2   50.22   18.57   0
 -17  -1  -1   85.06   18.95   0
 -17   4   8   12.24   31.42   0
 -16  -4  -4    7.45   17.96   0
 -15  -7  -6   24.97   14.30   0
 -15  -5  -5   -1.37   18.09   0
 -15   4   6    1.29   35.26   0
 -15   5  10    2.04   21.95   0
 -14  -3  -4   49.70   16.79   0
 -13  -9  -7   25.29   15.46   0
 -13  -6  -6   93.25   17.88   0
 -13  -4  -5   37.23   16.19   0
 -13   5   8   34.81   21.36   0
 -12  -8  -7   40.73   13.91   0
 -12   2   1  231.26   31.85   0
 -12   6  13   58.74   20.66   0
 -11  -8  -7   88.10   16.68   0
 -11  -5  -6   84.57   12.92   0
 -11  -2  -4  159.31   15.46   0
 -11  -1  -3   93.71   15.87   0
 -11   0  -2  228.08   19.23   0
 -11   5   7   20.16   17.88   0
 -11   6  12  155.97   19.44   0
 -11   6  13    6.56   14.37   0
 -10  -7  -7  181.81   15.57   0
 -10  -5  -6   15.06   13.99   0
 -10  -2  -4   74.60   14.52   0
 -10   5   7   13.67   15.52   0
 -10   6  12  188.49   19.16   0
  -9  -7  -7  184.65   15.06   0
  -9   4   4  117.88   22.26   0
  -9   6  11  186.09   19.40   0
  -9   6  12   38.64   14.21   0
  -8  -7  -7   51.94   12.24   0
  -8   4   4  281.48   25.85   0
  -8   6  11   50.86   16.55   0
  -8   6  12    5.48   13.35   0
  -7   3   2  108.98   26.63   0
  -7   5   7 1068.51   28.20   0
  -7   6  12   54.75   13.45   0
  -6  -5  -6   52.06   14.06   0
  -6  -2  -4   70.78   13.43   0
  -6   0  -2  215.84   22.50   0
  -6   5   7   55.72   15.87   0
  -6   6  12  477.72   21.31   0
  -6   6  13   53.57   13.73   0
  -6   6  14   63.32   15.31   0
  -6   6  16   11.67   14.60   0
  -6   6  17   -7.63   15.33   0
  -5  -8  -7  106.21   13.82   0
  -5   6  13   12.11   16.07   0
  -5   6  14  470.23   18.34   0
  -5   6  15   18.29   14.94   0
  -5   6  16  150.72   16.58   0
  -5   6  17    2.71   14.28   0
  -4  -9  -7   29.03   12.71   0
  -4   2   1 9999.99  194.70   0
  -4   4   5   43.38   14.11   0
  -4   5   8  445.42   19.97   0
  -3 -13  -7    2.25   15.71   0
  -3 -12  -7   27.37   13.45   0
  -3 -11  -7   -0.30   12.85   0
  -3 -10  -7  198.98   15.54   0
  -3   5   9   44.11   11.65   0
  -2  -7  -6  913.93   23.35   0
  -2  -2  -3  104.64   14.41   0
  -2   5  10   61.66   11.95   0
  -1  -8  -6  221.18   15.65   0
  -1   4   7 1155.53   26.12   0
  -1   5  12  532.13   17.25   0
  -1   5  18   31.51   15.04   0
   0 -13  -6   82.32   16.26   0
   0 -12  -6   60.70   14.51   0
   0 -11  -6   25.31   13.46   0
   0 -10  -6   76.15   12.61   0
   0  -3  -3 1958.47   37.66   0
   0   4   8 1590.56   28.60   0
   0   5  15   86.26   18.64   0
   0   5  16   12.83   15.83   0
   1   4  10   20.35   11.11   0
   2 -13  -5   -3.92   14.77   0
   2 -12  -5  195.95   19.81   0
   2 -11  -5  245.69   19.77   0
   2 -10  -5  288.86   20.06   0
   2   4  12   -2.04   11.71   0
   2   4  13  130.01   14.21   0
   2   4  17   11.85   13.81   0
   2   4  18   19.72   13.81   0
   3  -4  -2 1166.88   34.74   0
   3   2   6 1120.13   24.60   0
   3   3   9 1901.16   28.02   0
   4  -7  -3  162.43   17.13   0
   4   1   5 2015.47   34.55   0
   4   3  11  840.41   21.99   0
   4   3  12  496.07   17.23   0
   4   3  18   45.19   14.84   0
   5 -13  -3    7.68   17.05   0
   5 -10  -3   70.63   19.01   0
   6 -14  -2    4.12   18.10   0
   6  -9  -2  838.27   29.14   0
   6   1   8  218.01   17.52   0
   6   2  13   24.54   12.61   0
   6   2  14   59.89   13.15   0
   6   2  15   19.58   12.96   0
   6   2  16    9.05   12.43   0
   6   2  17   12.21   13.60   0
   6   2  18   45.75   13.93   0
   7 -14  -1    6.07   18.86   0
   7   1  11   29.03   12.07   0
   8  -9   0   92.11   21.93   0
   8   0  10 1154.40   24.83   0
   9 -13   1    9.09   21.78   0
   9 -10   1   17.59   23.03   0
   9  -1  10  163.33   14.61   0
  10  -4   6  139.35   20.32   0
  10  -2  10  111.64   17.05   0
  11  -5   7    6.67   17.19   0
  11  -3  11  122.03   17.86   0
  12  -5  10  238.02   22.66   0
  12  -4  13  106.98   20.01   0
  12  -4  14   41.72   20.50   0
  13  -7  11    3.11   17.55   0
 -18  -3  -2    8.27   19.13   0
 -17  -5  -4  123.52   17.89   0
 -16  -6  -5    9.16   14.72   0
 -16  -3  -3   24.10   17.86   0
 -15  -8  -6  111.85   16.00   0
 -14  -7  -6    6.49   13.59   0
 -14  -5  -5  343.45   20.78   0
 -14  -2  -3   10.31   17.19   0
 -14   0  -1    7.39   18.57   0
 -12 -10  -7   49.55   15.75   0
 -12  -9  -7    8.08   13.76   0
 -12  -6  -6  409.77   19.64   0
 -12  -4  -5  172.45   15.33   0
 -12   6  12   10.88   18.10   0
 -11  -9  -7    9.28   13.94   0
 -11   6  11   22.00   18.02   0
 -10  -8  -7  109.00   15.04   0
 -10  -1  -3    4.28   14.96   0
 -10   0  -2  560.24   23.63   0
 -10   4   4  460.77   36.56   0
 -10   6  11    5.01   16.66   0
  -9  -8  -7   83.46   14.07   0
  -9  -5  -6  344.71   17.44   0
  -9  -2  -4   57.48   13.13   0
  -8  -8  -7  572.79   19.83   0
  -8  -5  -6   31.49   12.04   0
  -8  -2  -4   29.37   12.91   0
  -7  -8  -7  181.33   15.94   0
  -7  -2  -4    1.80   11.65   0
  -7   0  -2  865.19   33.53   0
  -7   4   4   22.99   17.30   0
  -7   6  11  132.61   14.71   0
  -6  -9  -7  493.44   22.88   0
  -6  -8  -7  221.44   15.94   0
  -6  -1  -3  908.75   26.35   0
  -6   6  11   91.27   15.89   0
  -5 -13  -7   21.44   14.34   0
  -5 -10  -7   73.33   18.57   0
  -5  -9  -7   33.84   13.31   0
  -5   6  12  268.23   16.75   0
  -4 -13  -7   25.86   14.41   0
  -4 -12  -7   34.68   14.04   0
  -4 -11  -7   12.98   12.92   0
  -4 -10  -7   85.87   14.50   0
  -4  -6  -6  867.77   21.51   0
  -4  -4  -5   28.34   10.56   0
  -4   6  13   20.10   15.75   0
  -4   6  14   50.36   14.15   0
  -4   6  15   44.37   14.66   0
  -4   6  16  135.08   15.91   0
  -4   6  17   29.41   14.22   0
  -3  -7  -6   79.48   15.23   0
  -3  -3  -4  135.56   13.84   0
  -2  -8  -6  279.69   17.13   0
  -2  -5  -5  242.59   15.69   0
  -2  -1  -2  903.43   32.55   0
  -1 -14  -6    0.87   14.30   0
  -1 -13  -6  181.36   17.49   0
  -1  -9  -6  456.19   16.75   0
  -1  -4  -4 1465.32   29.82   0
  -1   5  11  368.02   16.56   0
   0  -7  -5  872.31   24.41   0
   0   2   3  494.18   22.19   0
   0   3   5 1592.86   29.95   0
   0   5  12  173.23   16.57   0
   0   5  13  767.64   20.42   0
   0   5  14   25.74   12.81   0
   0   5  17   18.01   14.11   0
   0   5  18    5.22   14.49   0
   1  -8  -5 1295.58   26.24   0
   1   4   9  135.38   12.96   0
   2   3   7  296.98   14.33   0
   2   4  11   18.69   10.97   0
   3 -14  -4   15.84   15.12   0
   3  -9  -4  322.43   19.02   0
   3   4  14   83.74   12.97   0
   3   4  15   33.46   12.59   0
   3   4  16   24.93   12.61   0
   3   4  17    6.54   14.05   0
   3   4  18   64.46   19.08   0
   4   0   3    2.01   13.85   0
   4   2   7 3454.41   39.46   0
   5 -12  -3    9.55   12.48   0
   5 -11  -3   24.68   16.22   0
   5   1   6  305.67   17.74   0
   5   3  14   55.55   15.41   0
   5   3  15   23.68   13.26   0
   5   3  16  140.02   14.29   0
   5   3  17   16.08   14.37   0
   6 -10  -2  333.58   23.37   0
   6   2  11   45.69   13.76   0
   6   2  12    6.66   10.69   0
   7 -13  -1   11.87   21.15   0
   7  -9  -1  240.20   24.00   0
   7   0   7    1.64   13.70   0
   8 -13   0    8.95   22.06   0
   8   1  14  533.01   20.56   0
   8   1  15    1.60   15.99   0
   8   1  16   47.89   16.55   0
   8   1  17   18.51   17.45   0
   9 -12   1    7.47   21.78   0
   9 -11   1   86.55   24.27   0
   9  -2   7  190.68   17.22   0
   9  -1   9    7.29   14.94   0
   9   0  13   -1.87   15.58   0
   9   0  14  286.50   15.97   0
   9   0  15   -3.39   14.13   0
   9   0  16   21.95   13.76   0
   9   0  17    8.26   14.07   0
  10  -1  13  194.99   18.25   0
  10  -1  14   13.30   17.94   0
  10  -1  15  126.15   15.65   0
  10  -1  16    6.41   14.98   0
  11 -12   4   13.22   30.98   0
  11 -11   4    7.80   32.24   0
  11  -4   8  183.50   20.39   0
  11  -3  10  273.20   19.78   0
  11  -2  15  217.87   20.55   0
  11  -2  16   29.94   18.28   0
  12  -7   7  118.96   25.65   0
  12  -6   8  400.89   27.99   0
  12  -4  12   95.25   19.81   0
  13  -8   9   34.12   24.43   0
  13  -7  10   39.63   21.37   0
 -19   0   2   61.76   26.96   0
 -18  -2  -1  186.46   22.59   0
 -18  -1   0  150.63   24.38   0
 -16  -7  -5    9.16   15.20   0
 -16  -2  -2    8.61   16.29   0
 -16   0   0   28.45   19.66   0
 -15  -6  -5  137.41   16.38   0
 -15  -4  -4   11.25   13.58   0
 -15   5   9   43.92   25.18   0
 -14  -8  -6   -1.64   14.70   0
 -14  -1  -2  213.58   19.62   0
 -14   5   8  173.04   30.41   0
 -13  -7  -6   93.51   15.49   0
 -13  -3  -4   54.46   14.64   0
 -13   1   0   39.89   20.30   0
 -13   6  12   37.54   21.55   0
 -12   5   7   14.99   19.23   0
 -12   6  11   63.05   21.28   0
 -11 -11  -7   59.04   16.29   0
 -11 -10  -7  123.42   16.99   0
 -11  -6  -6  357.25   18.61   0
 -11  -4  -5   24.75   12.14   0
 -10 -11  -7  276.47   18.18   0
 -10 -10  -7   19.63   14.59   0
 -10  -9  -7   11.47   13.10   0
 -10  -6  -6   -6.29   14.66   0
 -10   6  10    3.83   15.06   0
  -9 -12  -7   72.09   15.93   0
  -9 -11  -7   23.47   18.96   0
  -9 -10  -7   56.42   13.70   0
  -9  -9  -7  144.01   15.07   0
  -9   0  -2 3288.96   57.42   0
  -9   6  10   89.97   17.02   0
  -8 -12  -7   22.18   18.36   0
  -8 -11  -7   17.38   17.32   0
  -8 -10  -7   11.12   13.32   0
  -8  -9  -7   87.34   14.53   0
  -8  -1  -3   36.33   15.07   0
  -8   0  -2  520.57   25.57   0
  -8   6  10   27.12   16.36   0
  -7 -13  -7   -1.34   14.95   0
  -7 -12  -7   12.76   14.64   0
  -7 -11  -7    7.88   16.53   0
  -7 -10  -7   90.22   15.08   0
  -7  -9  -7  189.99   16.23   0
  -7  -1  -3  581.69   21.74   0
  -7   6  10   -7.26   17.20   0
  -6 -13  -7   47.45   16.17   0
  -6 -12  -7   37.06   14.51   0
  -6 -11  -7   66.54   14.70   0
  -6 -10  -7   49.74   13.81   0
  -6  -4  -5   75.97   14.73   0
  -6   4   4  157.18   20.81   0
  -5 -12  -7   39.74   14.03   0
  -5 -11  -7  153.22   14.87   0
  -5  -4  -5    8.97   10.87   0
  -5   5   7   83.61   13.28   0
  -5   6  11   60.47   12.42   0
  -4   6  12   74.87   12.78   0
  -3   3   3  139.81   17.64   0
  -3   4   5   86.39   15.82   0
  -3   5   8   51.42   12.24   0
  -3   6  13   47.45   13.00   0
  -3   6  14   30.02   12.80   0
  -3   6  15   21.25   13.90   0
  -3   6  16   59.67   13.52   0
  -3   6  17   13.54   14.06   0
  -2 -14  -6   98.04   16.12   0
  -2 -13  -6   20.91   16.94   0
  -2   6  16   45.10   16.75   0
  -1 -12  -6   83.53   14.44   0
  -1 -11  -6   59.72   13.97   0
  -1 -10  -6   22.26   13.09   0
  -1   3   4    4.59   13.61   0
  -1   5  10 1166.49   22.85   0
   0  -5  -4 2356.62   36.89   0
   0  -2  -2  323.69   23.04   0
   0   5  11  842.83   22.12   0
   1 -13  -5   10.11   15.10   0
   1 -12  -5   80.26   17.93   0
   1 -10  -5    7.67   15.42   0
   1  -9  -5   52.05   12.98   0
   1  -4  -3 1502.50   33.21   0
   1   5  14   34.25   13.23   0
   1   5  15  350.17   16.75   0
   1   5  16   30.58   13.08   0
   1   5  17  226.01   15.83   0
   1   5  18  131.46   16.26   0
   2  -7  -4  451.87   19.68   0
   2   4  10    1.38   10.82   0
   3 -13  -4   92.47   16.25   0
   3 -12  -4   15.96   17.67   0
   3 -11  -4   69.45   18.53   0
   3 -10  -4  179.04   19.78   0
   3  -6  -3  110.61   13.46   0
   3   0   2  752.12   32.50   0
   3   3   8  230.67   13.17   0
   3   4  12    9.69   11.95   0
   4 -14  -3    6.71   19.60   0
   4  -8  -3   51.06   15.41   0
   4   3  10   52.68   11.68   0
   5  -7  -2  892.74   28.17   0
   5  -5  -1  138.94   19.68   0
   5   0   4   38.83   10.83   0
   5   2   8   33.89   14.37   0
   5   3  12   19.75   14.68   0
   5   3  13   20.81   11.82   0
   5   3  18  133.51   16.28   0
   6 -12  -2   37.39   17.05   0
   6 -11  -2   10.88   15.77   0
   7 -12  -1   45.22   17.78   0
   7 -11  -1    5.98   17.44   0
   7  -1   5  428.33   20.06   0
   7   2  14   77.69   16.45   0
   7   2  15   50.98   13.74   0
   7   2  16   10.57   12.88   0
   7   2  17   13.55   14.36   0
   7   2  18   11.31   18.18   0
   8 -12   0  169.75   23.38   0
   8 -11   0   26.56   19.13   0
   8 -10   0   61.18   19.35   0
   8  -2   5 1414.77   32.82   0
   8   0   9    5.39   11.09   0
   8   1  13    5.55   11.99   0
   9  -4   4 1033.01   39.33   0
   9   0  12  684.64   20.36   0
  10  -3   7   65.65   15.82   0
  10  -2   9  167.72   18.39   0
  10  -1  12    9.89   16.70   0
  11  -2  13  420.25   22.77   0
  11  -2  14   78.87   16.21   0
  12  -5   9   21.36   18.94   0
  12  -4  11   19.98   17.02   0
  13  -9   8   91.23   33.92   0
  13  -6  11   27.72   21.77   0
 -19  -3  -1   42.21   20.87   0
 -18  -5  -3   25.64   16.79   0
 -17  -6  -4   -2.59   15.60   0
 -17  -4  -3   75.40   17.14   0
 -17   1   2   27.11   23.51   0
 -16  -5  -4   15.79   14.41   0
 -16  -1  -1   15.94   15.49   0
 -15  -7  -5   12.20   17.53   0
 -15  -3  -3   14.94   16.24   0
 -14  -9  -6  130.14   17.19   0
 -14  -6  -5   -4.82   17.81   0
 -14  -4  -4  133.69   18.75   0
 -13  -9  -6   29.25   18.15   0
 -13  -8  -6   -3.00   13.74   0
 -13  -5  -5   13.91   13.92   0
 -13  -2  -3  509.15   24.03   0
 -12  -7  -6  301.21   17.70   0
 -12  -3  -4  339.87   18.90   0
 -11  -7  -6  132.03   20.09   0
 -11   4   4  514.60   42.16   0
 -11   6  10  329.25   21.55   0
 -10  -4  -5  134.20   13.53   0
  -9  -6  -6   53.24   13.60   0
  -9  -4  -5  384.75   16.94   0
  -9   5   6  194.08   21.47   0
  -8  -6  -6  155.40   13.40   0
  -8  -4  -5  282.75   16.02   0
  -8   5   6   14.37   17.33   0
  -7  -6  -6   -4.71   11.79   0
  -7  -4  -5 1256.45   26.02   0
  -7   5   6   52.02   19.17   0
  -6   6  10  595.23   20.82   0
  -5  -7  -6  645.59   19.61   0
  -5   6  10    7.29   16.93   0
  -4 -14  -6   -1.68   18.71   0
  -4  -7  -6  769.44   20.72   0
  -4  -3  -4  181.84   14.36   0
  -4   5   7   14.47   11.29   0
  -4   6  11   11.12   11.99   0
  -3 -14  -6   20.76   15.16   0
  -3 -13  -6   34.41   18.59   0
  -3  -8  -6   88.42   12.71   0
  -3  -2  -3 5628.68   64.48   0
  -3   6  12  300.74   15.69   0
  -2 -12  -6  125.63   15.80   0
  -2 -11  -6   79.11   16.02   0
  -2 -10  -6   88.07   13.23   0
  -2   6  13    5.68   15.35   0
  -2   6  14  122.80   14.24   0
  -2   6  15   34.46   12.88   0
  -2   6  17   55.27   15.53   0
  -2   6  18    1.76   14.78   0
  -1   4   6 2546.21   36.99   0
  -1   5   9  562.58   20.86   0
   0   4   7  969.50   22.84   0
   1 -11  -5  136.79   15.17   0
   1  -6  -4   92.16   13.22   0
   1   4   8  440.77   17.30   0
   1   5  12   -1.06   12.15   0
   1   5  13   60.00   12.87   0
   2 -14  -4   30.12   18.71   0
   2  -8  -4  634.59   22.23   0
   2   4   9   13.56   13.36   0
   2   5  16  250.18   18.00   0
   2   5  17   -5.24   17.47   0
   3   4  11    4.46   11.62   0
   4 -13  -3    4.24   17.35   0
   4   3   9  100.08   12.59   0
   4   4  14   46.77   12.78   0
   4   4  15   21.57   12.84   0
   4   4  16   39.41   13.76   0
   4   4  17   -5.07   14.50   0
   4   4  18   21.89   14.93   0
   5 -14  -2   12.08   20.12   0
   5   3  11   11.38   11.17   0
   6  -7  -1    7.94   16.49   0
   6   0   5   -2.40   12.62   0
   6   1   7  302.33   16.28   0
   6   2  10   16.95   11.14   0
   6   3  15  160.15   16.88   0
   6   3  16   73.71   18.09   0
   6   3  17   54.36   18.02   0
   7   1   9    9.91   11.40   0
   7   2  13  106.80   13.94   0
   8   1  12  757.90   19.83   0
   9  -5   3   89.76   31.06   0
   9  -3   5  820.07   29.86   0
   9   0  11   -0.85   11.73   0
  10  -1  11   36.44   15.78   0
  11  -3   9  173.98   18.51   0
  11  -2  12  199.84   17.78   0
  12  -8   6    5.50   33.21   0
  12  -3  13  284.21   21.51   0
  12  -3  14   30.69   15.57   0
  13  -5  13   74.08   21.21   0
 -19  -2   0   13.33   18.19   0
 -19  -1   1   16.65   19.04   0
 -18  -4  -2   23.67   19.11   0
 -17  -3  -2    2.86   16.52   0
 -16  -6  -4   86.07   19.44   0
 -16  -4  -3    1.12   18.06   0
 -16   2   3   26.60   27.63   0
 -15  -8  -5   12.26   18.07   0
 -15  -5  -4    6.49   17.78   0
 -15   1   1   88.22   22.23   0
 -13 -10  -6   24.81   14.93   0
 -13  -6  -5   59.74   16.64   0
 -13  -1  -2  289.36   20.56   0
 -13   0  -1    0.18   14.90   0
 -13   5   7    2.85   24.21   0
 -13   6  11    5.23   18.15   0
 -12  -9  -6    2.35   13.58   0
 -12  -8  -6    7.07   13.61   0
 -12  -5  -5   10.57   11.87   0
 -12  -2  -3   37.03   15.63   0
 -12   6  10   75.61   21.12   0
 -11  -8  -6  142.68   16.28   0
 -11  -5  -5   17.20   13.95   0
 -11  -3  -4   78.12   13.69   0
 -10  -7  -6  457.36   20.41   0
 -10   5   6  230.44   22.51   0
 -10   6   9   44.90   17.99   0
  -9  -7  -6   10.95   13.27   0
  -9   6   9   87.37   17.46   0
  -9   7  15   -7.72   19.79   0
  -8  -7  -6   46.12   12.89   0
  -8   6   9  533.25   23.44   0
  -8   7  15   10.88   18.60   0
  -7  -7  -6    2.92   12.02   0
  -7   6   9   23.62   16.56   0
  -7   7  15   22.22   17.37   0
  -7   7  16   11.34   18.19   0
  -6  -7  -6  -14.09   11.30   0
  -6   3   2   91.23   20.77   0
  -6   5   6  890.66   26.86   0
  -6   6   9  276.49   19.66   0
  -5  -8  -6  127.81   15.93   0
  -5  -3  -4   -1.20   12.71   0
  -5   4   4   47.83   15.58   0
  -4 -13  -6   62.25   15.38   0
  -4  -9  -6  214.61   16.75   0
  -4  -8  -6   31.50   11.92   0
  -4  -5  -5  234.23   15.00   0
  -4   6  10  532.64   22.03   0
  -3 -12  -6   14.82   13.89   0
  -3 -11  -6   -0.47   13.98   0
  -3 -10  -6  151.93   14.63   0
  -3  -9  -6  298.91   16.02   0
  -3   6  11   77.73   12.45   0
  -2  -4  -4  542.22   19.79   0
  -2   6  12  178.25   14.11   0
  -1 -14  -5   15.76   15.30   0
  -1  -7  -5  133.50   13.77   0
  -1  -3  -3   29.83   12.71   0
  -1   6  14   87.23   14.06   0
  -1   6  15   13.04   13.16   0
  -1   6  16   51.17   13.43   0
  -1   6  17   33.12   15.43   0
  -1   6  18   19.49   14.62   0
   0 -13  -5   13.61   14.57   0
   0 -12  -5    6.85   13.94   0
   0 -11  -5  178.14   17.89   0
   0 -10  -5  123.32   16.17   0
   0  -9  -5  673.26   20.88   0
   1   5  11   81.93   13.95   0
   2 -13  -4   17.19   15.39   0
   2   2   4  455.80   19.82   0
   2   3   6 1183.10   24.36   0
   2   5  13   47.07   12.45   0
   2   5  14  526.75   17.74   0
   2   5  15   18.00   13.41   0
   2   5  18   80.13   15.80   0
   3  -3  -1 1792.88   55.03   0
   3   2   5 3932.90   44.29   0
   3   3   7 1272.21   24.04   0
   3   4  10   19.82   10.78   0
   4 -12  -3   19.69   16.89   0
   4 -11  -3  311.88   20.47   0
   4 -10  -3   72.34   17.65   0
   4  -9  -3   59.15   13.11   0
   4  -4  -1  327.74   25.18   0
   4   2   6  210.16   14.21   0
   4   4  13   95.87   13.52   0
   5  -8  -2   41.18   16.73   0
   5   3  10  175.91   15.50   0
   6 -14  -1   13.65   19.26   0
   6  -5   0    6.27   19.45   0
   6   2   9  221.16   14.14   0
   6   3  13   73.14   12.70   0
   6   3  14  146.82   15.31   0
   6   3  18    1.33   14.71   0
   7   2  12   68.18   12.38   0
   8  -7   1  138.87   27.01   0
   8  -1   6  463.72   20.93   0
   8   0   8 3110.66   36.59   0
   8   1  11  159.88   13.87   0
   9  -1   8  697.13   21.80   0
   9   0  10  504.76   21.39   0
   9   1  15    8.69   16.18   0
   9   1  16   58.05   14.82   0
   9   1  17   26.45   14.72   0
  10  -2   8   12.71   14.55   0
  10   0  14   33.63   17.80   0
  10   0  15    1.83   14.41   0
  10   0  16    4.11   14.16   0
  11  -1  15  102.98   18.99   0
  11  -1  16  102.85   19.28   0
  12  -4  10   32.70   16.39   0
  12  -3  12   28.69   18.07   0
  13  -7   9   22.80   23.67   0
  13  -5  12   26.76   18.54   0
 -18   1   3  145.42   29.45   0
 -17  -5  -3    2.26   14.61   0
 -17  -2  -1   73.41   19.00   0
 -17   0   1   -0.72   18.96   0
 -15  -2  -2   19.09   15.85   0
 -14  -7  -5    1.31   14.40   0
 -14  -3  -3  135.76   18.30   0
 -14   2   2  115.57   27.40   0
 -14   6  11   21.82   24.13   0
 -13  -4  -4   31.27   13.25   0
 -12 -11  -6   23.48   16.25   0
 -12 -10  -6   24.84   15.79   0
 -12  -6  -5   37.45   15.37   0
 -11 -11  -6    5.92   15.00   0
 -11 -10  -6   -8.65   13.91   0
 -11  -9  -6    8.57   12.79   0
 -11   2   1  147.63   26.72   0
 -11   5   6  156.84   24.53   0
 -11   6   9   82.79   20.91   0
 -10 -12  -6   19.55   15.74   0
 -10  -9  -6   18.87   14.18   0
 -10  -8  -6   19.34   14.73   0
 -10  -5  -5    8.82   10.84   0
 -10  -3  -4  708.91   23.00   0
 -10   7  14   -1.95   19.47   0
  -9  -8  -6   75.46   15.02   0
  -9  -5  -5  103.05   14.27   0
  -9  -3  -4   44.07   16.20   0
  -9   7  14   64.03   19.58   0
  -8 -13  -6   83.82   16.21   0
  -8  -8  -6   21.38   13.58   0
  -8   7  13   16.16   16.99   0
  -8   7  14   12.42   13.84   0
  -7 -13  -6    6.04   15.16   0
  -7  -8  -6  241.38   15.40   0
  -7   7  13   68.92   18.41   0
  -7   7  14   11.43   14.65   0
  -6 -13  -6  206.48   18.79   0
  -6  -8  -6  135.07   14.08   0
  -6  -5  -5 1061.55   24.65   0
  -6  -3  -4  320.04   18.05   0
  -6   7  14  248.87   20.93   0
  -6   7  15   12.00   14.13   0
  -6   7  16  120.24   16.40   0
  -5 -13  -6    2.77   14.44   0
  -5 -12  -6   65.98   14.11   0
  -5 -11  -6    6.91   16.80   0
  -5 -10  -6  195.48   17.82   0
  -5  -9  -6   12.51   12.81   0
  -5  -5  -5  247.05   14.21   0
  -5   5   6    1.94   13.89   0
  -5   6   9  232.99   18.26   0
  -5   7  15  121.28   18.99   0
  -5   7  16  175.71   16.57   0
  -4 -12  -6   13.31   13.26   0
  -4 -11  -6    7.73   13.42   0
  -4 -10  -6   54.68   13.29   0
  -3  -6  -5  168.59   14.43   0
  -3   6  10  409.74   18.02   0
  -2  -7  -5   48.47   12.48   0
  -2   4   5  593.29   23.90   0
  -2   6  11   -1.70   11.36   0
  -1 -13  -5    2.85   14.06   0
  -1  -8  -5  704.89   19.77   0
  -1  -5  -4   31.69   10.91   0
  -1   2   2  133.66   17.91   0
  -1   6  12   26.72   14.12   0
  -1   6  13   65.93   13.97   0
   0  -6  -4   33.34   14.17   0
   0   5   9  169.06   13.71   0
   0   6  14   61.43   15.90   0
   0   6  15  199.04   14.86   0
   0   6  16   48.38   14.13   0
   0   6  17  151.94   15.61   0
   0   6  18   43.05   15.12   0
   1 -14  -4   11.81   14.59   0
   1  -7  -4  260.61   16.85   0
   1   3   5   19.30   11.61   0
   1   4   7   88.87   13.68   0
   1   5  10   40.91   13.54   0
   2 -12  -4  109.59   16.40   0
   2 -11  -4   56.55   14.41   0
   2 -10  -4   68.77   14.33   0
   2  -9  -4    3.28   11.89   0
   2   4   8   28.09   12.39   0
   2   5  12  308.27   15.66   0
   3 -14  -3  109.55   16.97   0
   3  -7  -3   40.58   12.45   0
   3   5  16  116.96   13.89   0
   3   5  17   17.97   14.96   0
   3   5  18  259.90   17.22   0
   4  -6  -2 2282.59   40.47   0
   4   1   4 1167.05   27.68   0
   4   3   8   -0.52   10.22   0
   4   4  11   15.38   13.42   0
   4   4  12   22.90   12.28   0
   5 -13  -2   -4.72   13.61   0
   5 -12  -2   18.40   16.60   0
   5   1   5  317.14   18.67   0
   5   2   7  851.94   21.75   0
   5   4  14   45.26   15.78   0
   5   4  15  127.37   13.96   0
   5   4  16   78.43   14.94   0
   5   4  17  148.45   15.71   0
   5   4  18   43.14   14.69   0
   7 -14   0   32.53   18.83   0
   7  -7   0    4.97   17.63   0
   7   0   6  826.21   22.79   0
   8   1  10  438.57   16.63   0
   8   2  14   40.28   12.40   0
   8   2  15  132.72   14.74   0
   8   2  16   26.18   13.36   0
   8   2  17   39.12   14.78   0
   9  -2   6   16.17   14.50   0
   9   1  13   27.82   12.40   0
   9   1  14   33.72   12.27   0
  10  -1  10    6.12   12.28   0
  10   0  13    2.94   12.87   0
  11  -5   6   84.77   20.48   0
  11  -4   7   12.62   17.06   0
  11  -2  10  146.09   17.70   0
  11  -1  13   18.49   17.40   0
  11  -1  14  128.74   16.41   0
  12  -6   7    6.92   21.42   0
  12  -5   8  132.20   22.28   0
  12  -3  11  540.17   23.73   0
  12  -2  15  284.68   22.63   0
  13  -8   8   21.82   27.76   0
  13  -5  11  187.11   22.59   0
 -19   1   4   44.64   28.71   0
 -18  -3  -1  138.01   21.05   0
 -17  -6  -3   16.10   18.42   0
 -17  -1   0    0.36   16.53   0
 -16  -8  -4   20.97   19.02   0
 -16  -7  -4   51.94   14.87   0
 -16  -3  -2   38.03   17.55   0
 -16   5   9    7.79   29.20   0
 -15  -6  -4   20.68   14.53   0
 -15  -4  -3   44.81   16.62   0
 -15  -1  -1   12.43   15.48   0
 -15   0   0  380.78   23.30   0
 -15   5   8   20.33   27.11   0
 -14  -9  -5   22.82   14.92   0
 -14  -8  -5   34.92   14.48   0
 -14  -5  -4   46.13   14.32   0
 -13  -8  -5   17.17   15.83   0
 -13  -7  -5   47.81   14.32   0
 -13   6  10    7.59   20.37   0
 -12  -4  -4  128.62   15.25   0
 -12  -1  -2   81.19   15.80   0
 -12   0  -1    0.72   15.56   0
 -12   1   0  535.41   28.14   0
 -11  -6  -5   55.81   13.03   0
 -11  -2  -3  104.99   13.93   0
 -10 -11  -6    4.45   15.30   0
 -10 -10  -6   -1.83   13.48   0
 -10   7  13   10.81   17.33   0
  -9 -12  -6   -7.85   14.51   0
  -9 -11  -6   15.11   14.44   0
  -9 -10  -6  -11.42   12.38   0
  -9  -9  -6    2.77   13.01   0
  -9   7  13   32.34   14.44   0
  -8 -12  -6   25.49   15.23   0
  -8 -11  -6   17.43   13.37   0
  -8 -10  -6   15.11   13.08   0
  -8  -9  -6   57.05   13.44   0
  -8  -5  -5 1166.25   23.89   0
  -8  -3  -4  269.29   16.13   0
  -8   6   8   87.43   16.43   0
  -8   7  12    3.55   17.01   0
  -7 -12  -6  156.50   16.96   0
  -7 -11  -6   24.21   12.96   0
  -7 -10  -6   90.52   13.89   0
  -7  -9  -6   31.17   13.08   0
  -7  -5  -5   54.89   12.73   0
  -7   6   8  167.29   16.61   0
  -7   7  12   71.61   17.41   0
  -6 -12  -6   12.63   13.57   0
  -6 -11  -6   -5.58   12.54   0
  -6 -10  -6   37.96   13.04   0
  -6  -9  -6  570.19   19.40   0
  -6   7  13   27.26   14.29   0
  -5   7  13  107.48   17.00   0
  -5   7  14   15.94   15.65   0
  -4  -6  -5   73.66   13.10   0
  -4  -2  -3  592.49   21.84   0
  -4   4   4  280.79   19.95   0
  -4   7  14  316.92   20.37   0
  -4   7  15  120.17   15.21   0
  -4   7  16   14.99   14.23   0
  -4   7  17   15.40   15.03   0
  -3 -14  -5   33.39   15.28   0
  -3  -4  -4   76.12   11.49   0
  -3   7  15   45.64   17.22   0
  -3   7  16  176.49   19.21   0
  -3   7  17  103.27   15.57   0
  -2 -13  -5   10.27   13.31   0
  -2  -8  -5   43.04   15.02   0
  -2   3   3  371.72   22.00   0
  -2   5   7  947.84   26.40   0
  -2   6  10  172.37   14.84   0
  -1 -12  -5   93.50   15.00   0
  -1 -11  -5  199.45   14.65   0
  -1 -10  -5   30.10   12.94   0
  -1  -9  -5  203.12   16.00   0
   0 -14  -4    2.58   17.52   0
   0  -4  -3  913.67   26.85   0
   0   3   4 2468.16   38.58   0
   0   4   6  253.09   14.94   0
   0   6  13  124.56   13.99   0
   1 -13  -4   17.70   15.22   0
   1  -3  -2 1436.43   37.01   0
   1   2   3   49.16   12.91   0
   1   6  15   39.43   16.71   0
   1   6  16  158.94   14.94   0
   1   6  17   20.84   14.84   0
   1   6  18   90.78   17.26   0
   2   5  11  490.21   17.43   0
   3 -13  -3   22.48   15.02   0
   3  -8  -3  220.58   18.09   0
   3   1   3  358.21   18.80   0
   3   4   9   33.02   10.29   0
   3   5  13    7.42   12.22   0
   3   5  14    7.36   12.64   0
   4 -14  -2    6.73   18.45   0
   5 -11  -2   65.74   16.93   0
   5 -10  -2  315.58   22.32   0
   5  -9  -2  195.64   17.61   0
   5   3   9  755.44   19.73   0
   5   4  13   21.80   11.79   0
   6 -13  -1   16.97   17.98   0
   6  -8  -1   28.30   16.44   0
   6   2   8    2.92   10.61   0
   6   3  11  127.75   12.42   0
   7 -13   0  239.00   24.49   0
   7  -5   1 1910.22   84.78   0
   7   2  10   24.60   10.85   0
   7   3  14   24.51   15.68   0
   7   3  15  209.56   15.17   0
   7   3  16  108.63   14.19   0
   7   3  17  241.25   16.23   0
   7   3  18  100.57   15.29   0
   8   2  13   68.91   13.33   0
   9 -13   2   36.39   22.98   0
   9   0   9   -2.80   14.24   0
   9   1  12   -1.56   11.89   0
  10 -12   3   97.48   28.29   0
  10  -4   5  136.53   20.65   0
  10  -3   6  613.29   25.76   0
  10  -1   9   45.03   15.30   0
  10   0  12   23.14   13.67   0
  11  -3   8  139.67   18.00   0
  11  -1  12    3.27   15.75   0
  12  -4   9   14.26   15.26   0
  12  -2  13   28.04   17.08   0
  12  -2  14   31.70   14.82   0
  13  -4  12   32.00   17.92   0
 -19  -3   0   30.19   19.80   0
 -18  -5  -2   24.60   16.59   0
 -18  -2   0   30.95   17.70   0
 -18  -1   1  143.69   23.73   0
 -18   0   2    6.72   22.57   0
 -17  -7  -3    4.39   19.38   0
 -17  -4  -2    3.98   14.60   0
 -16  -5  -3  156.93   17.67   0
 -15  -7  -4   23.42   14.69   0
 -14  -6  -4   44.33   16.95   0
 -14  -2  -2   54.05   17.54   0
 -13 -10  -5   19.57   14.01   0
 -13  -9  -5   32.60   14.14   0
 -13  -5  -4  293.98   17.26   0
 -13  -3  -3  131.60   15.36   0
 -12  -8  -5   99.85   16.83   0
 -12  -7  -5   33.45   13.40   0
 -12   6   9   62.68   19.47   0
 -11  -7  -5   35.00   13.35   0
 -11  -4  -4  148.51   14.45   0
 -11  -1  -2   36.53   13.94   0
 -11   7  13   50.06   18.91   0
 -10  -6  -5   -3.79   11.42   0
 -10  -2  -3  327.39   18.15   0
 -10   6   8  165.90   20.10   0
 -10   7  12   18.51   17.42   0
  -9  -6  -5   11.02   10.48   0
  -9  -2  -3  531.70   22.56   0
  -9   6   8  368.76   21.35   0
  -9   7  12   84.35   14.97   0
  -8  -6  -5  106.45   14.55   0
  -7  -6  -5  457.65   19.30   0
  -6  -6  -5  307.30   15.83   0
  -6   6   8  352.75   19.71   0
  -6   7  12  183.43   15.65   0
  -5 -14  -5   36.65   14.76   0
  -5  -6  -5  503.16   19.27   0
  -5   3   2  130.22   22.50   0
  -5   6   8  561.60   22.43   0
  -5   7  12  143.88   16.83   0
  -4 -14  -5    9.50   15.09   0
  -4  -4  -4  249.15   14.34   0
  -4   7  13  171.18   15.12   0
  -3 -13  -5    7.94   13.55   0
  -3  -7  -5  130.26   14.47   0
  -3   0  -1    2.49   13.28   0
  -3   6   9   81.54   11.75   0
  -3   7  14  142.58   15.59   0
  -2 -12  -5  166.27   15.09   0
  -2 -11  -5  475.99   18.66   0
  -2 -10  -5  245.69   16.62   0
  -2  -9  -5  102.84   12.93   0
  -2  -5  -4  189.99   13.68   0
  -2  -3  -3  177.97   17.32   0
  -2   7  15  236.31   18.21   0
  -2   7  16   25.95   13.86   0
  -2   7  17   76.98   15.10   0
   0 -13  -4  155.43   19.57   0
   0  -7  -4   60.51   15.61   0
   0   5   8  172.81   15.32   0
   0   6  12   35.70   11.73   0
   1 -15  -3   13.59   18.73   0
   1 -12  -4  125.51   15.51   0
   1 -11  -4   53.40   14.06   0
   1 -10  -4   24.35   14.77   0
   1  -9  -4   42.67   11.73   0
   1  -5  -3  794.24   23.71   0
   1   5   9  434.20   17.04   0
   1   6  13  177.30   17.54   0
   1   6  14  277.42   15.90   0
   2 -14  -3   20.30   15.00   0
   2  -4  -2  581.39   24.68   0
   2   6  17   59.11   18.25   0
   3 -12  -3  207.60   16.55   0
   3 -11  -3   18.37   16.21   0
   3 -10  -3  433.33   22.17   0
   3  -9  -3   44.16   15.13   0
   3  -5  -2  703.77   25.77   0
   3   5  12  326.87   15.61   0
   4   4  10   29.27   10.59   0
   4   5  15  125.76   14.04   0
   4   5  16   68.15   13.74   0
   4   5  17  101.84   14.70   0
   5   4  12   98.10   12.53   0
   6 -12  -1   14.20   16.27   0
   6   3  10  178.17   14.31   0
   6   4  15   56.64   12.90   0
   6   4  16  214.75   15.83   0
   6   4  17  342.94   17.24   0
   6   4  18  270.24   18.02   0
   7  -2   3    4.30   13.35   0
   7   1   7   26.90   14.20   0
   7   3  13    3.50   12.64   0
   8 -13   1    0.92   18.08   0
   8   0   7    7.18   11.15   0
   8   1   9  190.62   13.75   0
   8   2  12   68.48   12.78   0
   9  -1   7   70.61   12.42   0
   9   1  11   22.53   11.34   0
   9   2  16   67.44   16.63   0
   9   2  17   38.40   14.46   0
  10 -11   3  114.77   30.69   0
  10  -9   3   58.04   31.15   0
  10   0  11   -2.83   11.83   0
  10   1  15  122.72   18.98   0
  10   1  16   22.76   13.28   0
  11  -6   5   64.35   24.18   0
  11   0  15   -4.53   17.08   0
  11   0  16    5.86   14.83   0
  12  -3  10    1.28   14.91   0
  12  -2  12   12.17   17.64   0
  13  -6   9    3.39   20.66   0
  13  -5  10   44.74   20.40   0
  13  -3  14    9.43   19.30   0
 -19  -2   1  235.55   24.54   0
 -19   0   3    4.17   24.81   0
 -18  -4  -1   18.81   18.88   0
 -17  -3  -1   36.29   17.61   0
 -17   2   4    2.60   27.59   0
 -16  -6  -3   11.13   14.63   0
 -16  -2  -1   69.11   17.55   0
 -16   1   2   22.90   22.04   0
 -15  -9  -4   10.53   14.92   0
 -15  -8  -4  124.49   15.79   0
 -15  -5  -3   91.17   18.03   0
 -15  -3  -2   40.04   15.69   0
 -14  -7  -4   14.99   17.19   0
 -14  -4  -3  215.57   15.97   0
 -14  -1  -1  145.15   18.20   0
 -14   1   1   65.06   21.21   0
 -14   6  10   69.39   21.77   0
 -13  -6  -4  337.52   20.24   0
 -12 -11  -5  128.27   17.42   0
 -12 -10  -5   10.32   13.71   0
 -12  -9  -5   22.64   13.95   0
 -12  -5  -4  159.44   13.95   0
 -12  -3  -3  322.84   21.40   0
 -12   5   6    0.41   20.61   0
 -11 -11  -5   20.72   17.42   0
 -11  -9  -5   -3.91   15.62   0
 -11  -8  -5   50.50   13.84   0
 -11   0  -1    2.52   14.78   0
 -11   1   0   19.42   18.44   0
 -11   7  12   29.59   17.83   0
 -10 -12  -5   33.68   18.26   0
 -10  -7  -5  320.40   15.68   0
 -10  -4  -4   72.91   13.20   0
  -9  -7  -5  140.45   16.19   0
  -9  -4  -4 1065.51   27.30   0
  -9   7  11   85.49   18.92   0
  -8 -13  -5    2.78   15.46   0
  -8  -2  -3  879.90   25.17   0
  -8   7  11    3.49   15.00   0
  -7 -13  -5   -1.90   16.59   0
  -7  -2  -3   -0.31   10.40   0
  -7   7  11   74.44   13.72   0
  -6 -13  -5   16.83   16.03   0
  -6  -2  -3  371.72   17.87   0
  -6   7  11   50.67   15.94   0
  -5 -13  -5    2.28   13.76   0
  -5  -7  -5   38.04   11.42   0
  -5  -4  -4   86.20   11.97   0
  -5   7  11   23.19   15.47   0
  -4 -13  -5   13.28   14.09   0
  -4 -12  -5   -7.98   13.48   0
  -4  -8  -5   53.70   13.32   0
  -4  -7  -5  202.33   15.56   0
  -4   6   8  918.20   24.86   0
  -4   7  12  676.41   22.54   0
  -3 -12  -5   66.22   14.62   0
  -3 -11  -5   94.05   14.34   0
  -3 -10  -5  200.35   14.93   0
  -3  -9  -5   95.51   13.61   0
  -3  -8  -5   18.18   11.31   0
  -3   4   4  448.54   21.92   0
  -3   5   6   -2.00   13.20   0
  -3   7  13   21.27   12.41   0
  -2   6   9   80.46   13.65   0
  -2   7  14    5.40   12.89   0
  -1 -14  -4   39.84   14.49   0
  -1  -6  -4   82.77   12.41   0
  -1  -2  -2  685.84   27.01   0
  -1   5   7  528.20   19.13   0
  -1   6  10  133.26   11.83   0
  -1   7  15   12.56   16.24   0
  -1   7  16   -6.98   14.11   0
  -1   7  17   10.04   14.57   0
   0 -12  -4   26.15   16.30   0
   0  -8  -4   87.10   15.93   0
   0   6  11   36.21   12.66   0
   1   6  12  140.33   15.12   0
   2 -13  -3    2.45   17.12   0
   2  -7  -3  750.28   23.85   0
   2   3   5  606.41   19.12   0
   2   4   7  246.26   13.17   0
   2   5  10   56.75   11.45   0
   2   6  14   37.53   15.38   0
   2   6  15  119.68   14.17   0
   2   6  16  196.10   15.01   0
   2   6  18  414.81   18.55   0
   3   3   6  106.98   11.63   0
   3   4   8    9.28    9.69   0
   3   5  11   67.17   12.54   0
   4 -13  -2   -3.66   14.23   0
   4  -7  -2  820.17   25.90   0
   4   2   5 1145.88   25.67   0
   4   3   7  532.69   17.23   0
   4   5  13  129.71   14.40   0
   4   5  14  325.26   15.73   0
   5 -14  -1   23.67   18.81   0
   5  -6  -1   59.21   17.20   0
   5   2   6    1.54   13.45   0
   5   3   8  486.35   16.64   0
   5   4  11    8.71   11.26   0
   6 -10  -1   66.64   17.73   0
   6  -9  -1  320.78   21.66   0
   6  -2   2  129.80   19.97   0
   6  -1   3  862.82   30.07   0
   6   4  13  261.77   17.08   0
   6   4  14   75.38   13.58   0
   7 -12   0   28.91   16.62   0
   7  -8   0  123.50   19.14   0
   7  -1   4   66.69   14.06   0
   7   2   9  331.83   14.90   0
   8 -12   1   25.94   20.43   0
   8  -2   4   31.52   15.74   0
   8   2  11    5.44   11.08   0
   8   3  15   93.94   16.26   0
   8   3  16  139.08   15.82   0
   8   3  17   19.98   14.57   0
   9 -12   2   78.72   24.09   0
   9  -8   2   46.11   27.43   0
   9   2  14   33.02   12.44   0
   9   2  15   72.53   14.22   0
  10 -10   3  102.41   31.04   0
  10  -2   7   10.53   13.50   0
  10   1  14   15.05   11.74   0
  11  -2   9  117.56   14.63   0
  11  -1  11  116.54   15.17   0
  11   0  14   37.17   13.89   0
  12  -7   6  313.30   39.35   0
  12  -1  15   76.12   15.90   0
  13  -7   8   67.09   26.60   0
  13  -4  11   53.16   18.14   0
  13  -3  13   62.67   18.31   0
 -19  -1   2   -3.31   20.36   0
 -17  -5  -2   73.51   15.56   0
 -16  -7  -3   10.46   13.81   0
 -16  -4  -2    6.20   14.02   0
 -16  -1   0    1.02   14.56   0
 -16   0   1    3.76   17.92   0
 -14 -10  -4   -0.95   18.61   0
 -14  -9  -4  150.99   19.03   0
 -14  -8  -4    4.12   13.62   0
 -14   0   0  124.33   20.62   0
 -14   5   7   50.76   25.83   0
 -13  -7  -4   12.79   15.29   0
 -13  -4  -3  138.69   17.57   0
 -13  -2  -2  323.75   21.20   0
 -13   6   9   28.88   20.54   0
 -12   7  12  108.39   20.06   0
 -11 -10  -5  223.26   16.63   0
 -11  -5  -4    4.52   10.99   0
 -11  -3  -3   11.85   14.22   0
 -11   6   8  157.47   20.71   0
 -10 -11  -5  208.47   16.66   0
 -10 -10  -5   37.42   13.19   0
 -10  -9  -5   14.15   12.89   0
 -10  -8  -5   19.06   12.38   0
 -10  -1  -2  856.15   27.06   0
 -10   7  11   33.64   17.16   0
  -9 -12  -5   83.63   16.16   0
  -9 -11  -5   15.70   13.92   0
  -9 -10  -5   75.52   15.56   0
  -9  -9  -5   57.88   15.53   0
  -9  -8  -5  606.20   18.87   0
  -8 -12  -5    1.09   14.12   0
  -8 -11  -5   17.97   15.62   0
  -8  -8  -5   53.19   15.86   0
  -8  -7  -5  367.87   16.42   0
  -8  -4  -4   94.75   17.12   0
  -8   5   5 1052.60   33.79   0
  -7 -12  -5   13.00   13.73   0
  -7  -8  -5  312.44   19.42   0
  -7  -7  -5  117.37   12.63   0
  -7  -4  -4  287.07   16.89   0
  -7   5   5  471.07   24.11   0
  -6 -12  -5   66.91   13.96   0
  -6 -11  -5   19.53   16.06   0
  -6  -8  -5   24.24   15.06   0
  -6  -7  -5   23.04   11.37   0
  -6  -4  -4   84.23   13.16   0
  -6   5   5  599.42   24.36   0
  -5 -12  -5    2.89   13.13   0
  -5 -11  -5  159.91   15.50   0
  -5 -10  -5   63.41   16.95   0
  -5  -9  -5   22.62   15.91   0
  -5  -8  -5   53.04   12.38   0
  -4 -11  -5  189.80   15.61   0
  -4 -10  -5    0.87   12.14   0
  -4  -9  -5   28.00   13.56   0
  -4   7  11  244.78   17.83   0
  -3 -14  -4    7.04   16.83   0
  -3  -5  -4   10.70   10.15   0
  -3   6   8   25.71   13.23   0
  -3   7  12   32.43   12.31   0
  -2 -14  -4   94.45   15.70   0
  -2   7  13  239.60   14.90   0
  -1 -13  -4  118.40   16.32   0
  -1  -7  -4  771.76   24.42   0
  -1   7  14   12.69   11.61   0
   0 -15  -3   17.23   14.99   0
   0 -11  -4   16.29   12.74   0
   0 -10  -4   73.33   12.98   0
   0  -9  -4  251.81   14.72   0
   0   6  10   95.93   13.60   0
   0   7  16   20.99   13.74   0
   0   7  17   58.51   14.45   0
   1 -14  -3   79.42   15.51   0
   1   5   8   85.28   14.05   0
   2 -15  -2   69.54   20.42   0
   2 -12  -3   13.30   13.70   0
   2   5   9  484.95   17.01   0
   2   6  13   32.67   13.34   0
   3 -14  -2   62.71   15.74   0
   3   2   4 1301.70   28.51   0
   3   6  15   72.06   16.74   0
   3   6  16  299.45   16.28   0
   3   6  17   53.40   15.55   0
   4 -12  -2   13.91   12.82   0
   4 -11  -2  156.68   20.02   0
   4  -8  -2    4.96   13.96   0
   4   4   9  153.55   12.78   0
   4   5  12  304.76   15.70   0
   5 -13  -1    7.27   16.45   0
   5  -1   2   42.59   15.44   0
   5   4  10   32.75   13.55   0
   5   5  15   29.95   13.19   0
   5   5  16    6.61   13.42   0
   5   5  17   41.49   13.52   0
   6 -14   0   45.30   19.73   0
   6   0   4  149.57   16.12   0
   6   2   7  150.25   13.68   0
   6   3   9   20.90   10.86   0
   6   4  12  289.43   17.90   0
   7 -14   1    7.48   20.74   0
   7 -11   0   18.53   15.00   0
   7   0   5    0.77   12.62   0
   7   3  11  189.21   13.05   0
   7   4  16  105.58   15.27   0
   7   4  17   23.91   15.12   0
   8 -11   1   34.28   18.71   0
   8  -8   1  362.14   28.92   0
   8  -1   5    2.46   12.89   0
   8   1   8   19.21   11.43   0
   8   2  10    9.09   13.60   0
   8   3  14  189.10   14.97   0
   9 -11   2    9.56   22.52   0
   9   0   8   22.40   12.68   0
   9   1  10  160.75   13.18   0
   9   2  13    5.08   12.00   0
  10  -5   4   60.50   23.39   0
  10  -1   8    1.47   13.49   0
  10   0  10   42.41   13.09   0
  10   1  12   12.23   15.12   0
  10   1  13  198.76   15.22   0
  11  -1  10   17.93   15.91   0
  11   0  13    4.07   13.95   0
  12  -4   8   -1.66   17.20   0
  12  -2  11  119.66   15.73   0
  12  -1  13  204.83   19.68   0
  12  -1  14    9.55   14.49   0
  13  -3  12   27.01   17.70   0
  14  -6  11   88.46   22.42   0
 -18  -5  -1   11.69   19.39   0
 -18  -3   0    0.70   17.80   0
 -18   2   5  179.86   34.42   0
 -17  -6  -2   47.05   14.84   0
 -17  -2   0   68.84   18.63   0
 -16  -8  -3    4.03   14.96   0
 -15  -6  -3  106.50   16.47   0
 -15  -2  -1  101.68   16.90   0
 -14  -5  -3   63.60   14.23   0
 -14  -3  -2   73.75   17.65   0
 -13 -10  -4   70.75   18.61   0
 -13  -9  -4    7.29   16.79   0
 -13  -8  -4   14.07   12.99   0
 -13  -1  -1   79.74   18.49   0
 -12  -6  -4   94.49   13.24   0
 -12  -2  -2  136.61   17.69   0
 -11  -6  -4  220.66   18.87   0
 -11   7  11  131.66   19.45   0
 -10  -5  -4   62.90   11.64   0
 -10   0  -1   21.36   15.66   0
 -10   2   1  120.50   29.56   0
  -9  -5  -4  200.14   19.12   0
  -9  -1  -2   69.48   16.13   0
  -9   5   5   73.89   18.50   0
  -9   7  10   41.26   15.30   0
  -8 -10  -5   10.82   11.99   0
  -8  -9  -5  229.39   16.53   0
  -8  -1  -2 1875.03   39.88   0
  -8   6   7  790.44   25.67   0
  -8   7  10    2.39   15.02   0
  -7 -11  -5   92.91   13.67   0
  -7 -10  -5  126.48   15.31   0
  -7  -9  -5   21.61   13.62   0
  -7   6   7  132.62   16.80   0
  -7   7  10    5.91   12.23   0
  -7   8  15    9.68   14.39   0
  -6 -10  -5  228.00   16.55   0
  -6  -9  -5  256.94   17.65   0
  -6   6   7  291.32   19.38   0
  -6   7  10   16.10   12.85   0
  -6   8  15  142.42   18.50   0
  -5 -14  -4  -11.29   18.01   0
  -5   5   5   40.87   13.63   0
  -5   7  10  481.83   21.44   0
  -5   8  15   12.29   16.96   0
  -5   8  16    8.23   15.25   0
  -4 -14  -4   -0.40   14.87   0
  -4  -5  -4 1617.64   28.13   0
  -4   8  16  144.94   19.40   0
  -3 -13  -4   53.48   16.62   0
  -3  -3  -3  469.13   20.47   0
  -3   7  11  147.02   13.34   0
  -2 -13  -4   76.00   14.35   0
  -2  -6  -4 1070.55   24.72   0
  -2   5   6  579.37   20.13   0
  -2   7  12  187.52   13.98   0
  -1 -12  -4  135.58   14.68   0
  -1 -11  -4   44.33   15.25   0
  -1  -8  -4  111.13   16.00   0
  -1   6   9    5.68   10.47   0
  -1   7  13  154.98   13.87   0
   0 -14  -3    5.05   14.52   0
   0   4   5   47.28   11.64   0
   0   5   7  159.31   17.31   0
   0   7  14    2.65   12.45   0
   0   7  15   77.06   13.44   0
   1 -13  -3    3.12   14.30   0
   1  -6  -3   40.88   11.79   0
   1   3   4  728.10   22.35   0
   1   6  11  378.95   15.66   0
   1   7  16   31.87   16.77   0
   1   7  17    3.68   13.96   0
   2 -11  -3  364.56   17.52   0
   2 -10  -3   89.83   17.35   0
   2  -9  -3   23.03   13.95   0
   2  -8  -3  197.09   16.65   0
   2   1   2 1016.40   32.85   0
   2   6  12  442.96   16.51   0
   3 -13  -2   68.15   18.63   0
   3  -6  -2 1093.00   28.78   0
   3   6  14  897.50   20.91   0
   4 -14  -1   60.10   19.48   0
   4 -10  -2  187.54   18.87   0
   4  -9  -2   15.17   14.64   0
   4   5  11   42.74   14.89   0
   5   0   3    0.52   10.03   0
   5   5  13  334.28   16.01   0
   5   5  14    7.19   12.56   0
   6   5  17  118.61   18.79   0
   7  -3   2    2.02   18.77   0
   7   2   8   59.57   11.42   0
   7   4  14  304.83   16.05   0
   7   4  15  318.82   16.54   0
   8 -10   1  126.19   22.98   0
   8  -9   1   96.48   21.05   0
   8  -3   3 1220.88   42.84   0
   8   0   6 2066.96   34.64   0
   8   3  13  348.60   16.67   0
   9 -10   2   12.96   22.69   0
   9  -9   2   32.41   23.03   0
   9  -2   5   35.48   14.28   0
   9  -1   6 1131.08   28.70   0
   9   2  12    6.16   11.77   0
   9   3  17  -10.38   17.77   0
  10   2  15   75.94   17.37   0
  10   2  16   20.32   13.80   0
  11  -4   6  318.63   23.78   0
  11  -3   7  192.33   18.11   0
  11  -2   8   68.47   15.65   0
  11   0  12   14.63   12.82   0
  11   1  15  110.16   18.16   0
  11   1  16   87.98   16.31   0
  12  -5   7   59.15   19.90   0
  12  -3   9  298.24   19.53   0
  12  -1  12  196.38   19.76   0
  13  -5   9   87.40   20.48   0
  13  -4  10   67.17   16.90   0
  13  -2  14   12.85   15.34   0
  14  -7  10    4.94   24.13   0
  14  -5  12   23.09   17.87   0
 -17  -7  -2   40.01   14.89   0
 -17  -4  -1  127.25   19.32   0
 -17  -1   1   34.10   19.86   0
 -17   1   3   -3.20   24.89   0
 -16  -5  -2   -6.82   14.11   0
 -16  -3  -1   29.61   16.82   0
 -16   3   5    2.13   33.68   0
 -15  -9  -3   15.24   18.04   0
 -15  -8  -3   15.03   16.82   0
 -15  -7  -3    2.72   13.66   0
 -15  -4  -2  112.54   15.22   0
 -14  -6  -3   21.04   15.48   0
 -13  -5  -3   61.62   15.67   0
 -12 -11  -4    9.88   15.35   0
 -12 -10  -4   -1.19   13.88   0
 -12  -9  -4    6.61   15.15   0
 -12  -8  -4   35.03   14.02   0
 -12  -7  -4  375.44   19.01   0
 -12  -4  -3   61.50   12.54   0
 -12   6   8  104.98   21.83   0
 -12   7  11   13.03   17.91   0
 -11 -12  -4    2.17   15.48   0
 -11  -7  -4   71.95   16.34   0
 -10  -6  -4  278.44   16.80   0
 -10  -3  -3  298.81   16.04   0
 -10   1   0  691.19   35.19   0
 -10   7  10  131.36   17.91   0
  -9 -13  -4   12.77   14.83   0
  -9  -3  -3  190.77   17.52   0
  -9   6   7   43.43   15.87   0
  -9   8  14  151.73   20.70   0
  -8  -5  -4  380.31   18.15   0
  -8   8  14    1.46   14.89   0
  -7  -5  -4  216.32   15.43   0
  -7   8  14   23.11   14.53   0
  -6 -14  -4  103.30   16.07   0
  -6  -5  -4  149.97   13.53   0
  -6  -1  -2   10.02   10.27   0
  -6   8  14    9.73   14.00   0
  -5 -13  -4   81.49   17.45   0
  -5  -5  -4   -1.65   10.58   0
  -5   6   7  128.80   13.96   0
  -5   8  14   66.80   15.07   0
  -4 -13  -4   23.97   13.74   0
  -4  -3  -3 5546.71   58.25   0
  -4   3   2 1838.36   51.89   0
  -4   5   5   13.57   12.13   0
  -4   6   7   73.79   14.62   0
  -4   7  10  349.14   19.38   0
  -4   8  14  101.18   19.14   0
  -4   8  15   65.23   14.45   0
  -3 -12  -4   23.01   15.77   0
  -3  -6  -4 2445.01   32.09   0
  -3   2   1   99.38   22.00   0
  -3   8  15  210.39   18.81   0
  -3   8  16   12.78   13.65   0
  -2 -12  -4   99.71   14.33   0
  -2 -11  -4   50.18   16.41   0
  -2  -7  -4  252.91   16.21   0
  -2   6   8   67.68   11.46   0
  -2   7  11  127.64   13.17   0
  -1 -14  -3   57.77   17.50   0
  -1 -10  -4  331.46   15.94   0
  -1  -9  -4  262.57   14.41   0
  -1   7  12   25.05   12.51   0
   0 -13  -3   10.33   17.04   0
   0   2   2  315.18   21.54   0
   0   6   9   88.31   15.50   0
   0   7  13    5.01   12.67   0
   1 -15  -2    4.14   14.22   0
   1 -12  -3   57.21   13.45   0
   1  -7  -3  166.40   17.53   0
   1   6  10  114.45   12.07   0
   1   7  14  201.53   17.48   0
   1   7  15    8.69   12.96   0
   2   4   6   62.68   12.36   0
   2   6  11   27.96   13.24   0
   2   7  17   21.07   17.88   0
   3 -15  -1    3.71   19.61   0
   3 -12  -2   70.87   18.75   0
   3   4   7   80.38   10.85   0
   3   6  13   40.39   13.34   0
   4   3   6  363.37   15.17   0
   4   4   8   -2.59   10.01   0
   4   6  15   32.61   13.59   0
   4   6  17    3.62   14.11   0
   5 -12  -1    6.03   16.01   0
   5  -7  -1  238.68   20.88   0
   5  -4   0  194.43   24.67   0
   5   1   4  122.75   12.60   0
   5   3   7 1155.70   23.79   0
   5   4   9  333.06   16.71   0
   5   5  12   55.79   16.06   0
   6 -13   0   74.15   17.85   0
   6   1   5 1303.77   27.04   0
   6   4  11  611.24   18.02   0
   6   5  15  339.51   16.73   0
   7   4  13  712.32   19.96   0
   8   2   9  147.02   14.70   0
   8   3  12  192.39   14.98   0
   8   4  16  125.04   18.88   0
   8   4  17  183.64   15.97   0
   9  -3   4   31.70   17.19   0
   9   1   9    7.88   10.69   0
   9   2  11  100.09   12.61   0
   9   3  15   66.83   14.17   0
   9   3  16   18.49   14.15   0
  10   0   9    5.69   11.58   0
  10   1  11   45.34   12.45   0
  10   2  14   -4.61   13.28   0
  11  -1   9  296.76   19.15   0
  11   0  11   -1.60   15.24   0
  11   1  14  145.63   16.12   0
  12  -2  10   44.11   13.82   0
  12   0  14  354.24   21.84   0
  12   0  15    4.37   13.88   0
  13  -6   8   22.97   23.10   0
  13  -3  11    5.51   16.25   0
  13  -2  13  231.24   17.89   0
 -19  -3   1   14.59   19.33   0
 -18  -2   1   11.63   17.78   0
 -17   0   2   24.56   19.53   0
 -16  -6  -2   35.65   14.06   0
 -15  -1   0   30.22   15.82   0
 -15   2   3   -1.59   24.98   0
 -14  -7  -3   46.82   14.48   0
 -14   6   9   13.21   22.40   0
 -13  -3  -2  127.91   18.22   0
 -13   0   0 1388.38   36.34   0
 -13   2   2   32.27   22.97   0
 -11 -11  -4   -7.84   13.51   0
 -11 -10  -4   15.62   13.69   0
 -11  -9  -4   39.17   13.35   0
 -11  -8  -4  142.90   16.70   0
 -11  -4  -3    5.45   13.69   0
 -11  -2  -2    4.26   13.55   0
 -11   7  10   35.35   17.36   0
 -10 -12  -4    3.03   14.66   0
 -10 -11  -4   13.01   13.92   0
 -10  -7  -4  110.95   15.03   0
 -10   5   5  329.73   25.96   0
 -10   6   7   47.08   17.62   0
  -9 -12  -4   47.17   15.26   0
  -9  -6  -4   42.89   11.01   0
  -9   0  -1   14.39   13.71   0
  -9   8  13   49.12   17.99   0
  -8 -13  -4   64.40   14.83   0
  -8 -12  -4   18.67   17.70   0
  -8  -6  -4  164.56   15.13   0
  -8  -3  -3 1224.66   26.96   0
  -8   7   9   43.09   15.62   0
  -8   8  13    5.51   14.86   0
  -7 -13  -4  133.34   16.30   0
  -7  -3  -3    1.60   13.52   0
  -7   4   3 1595.33   48.23   0
  -7   7   9   30.51   15.51   0
  -7   8  13   33.61   13.90   0
  -6 -13  -4   83.48   14.50   0
  -6  -3  -3  847.04   24.26   0
  -6   4   3  436.07   27.18   0
  -6   7   9   72.72   16.66   0
  -6   8  13  140.14   16.14   0
  -5 -12  -4   26.98   15.90   0
  -5  -6  -4 1314.63   26.24   0
  -5  -3  -3   52.88   11.98   0
  -5   7   9   69.22   16.65   0
  -5   8  13   31.90   14.43   0
  -4 -12  -4   -0.35   12.59   0
  -4  -6  -4  170.17   13.72   0
  -4   0  -1   -0.32   12.54   0
  -4   8  13   23.32   16.59   0
  -3 -11  -4   54.12   14.30   0
  -3   7  10   78.10   13.64   0
  -3   8  14   29.45   14.22   0
  -2 -14  -3   28.04   14.87   0
  -2 -10  -4  137.75   13.94   0
  -2  -9  -4  422.56   16.08   0
  -2  -8  -4  951.01   23.08   0
  -2  -4  -3  232.18   15.66   0
  -2  -2  -2  448.52   21.73   0
  -2   8  15   10.21   13.39   0
  -2   8  16    2.13   14.46   0
  -1   6   8   60.10   11.25   0
  -1   7  11  470.61   16.46   0
   0 -15  -2   -1.33   17.95   0
   0 -12  -3   46.87   15.18   0
   0  -3  -2 4202.43   56.12   0
   0   7  12    7.70   12.00   0
   1 -14  -2   14.18   17.22   0
   1 -11  -3    0.60   11.51   0
   1 -10  -3   31.90   13.78   0
   1  -8  -3 1336.38   28.31   0
   1   5   7 1037.75   22.47   0
   1   7  13   75.59   13.31   0
   2 -13  -2   50.82   17.74   0
   2  -5  -2  328.30   18.94   0
   2   2   3  103.66   13.72   0
   2   5   8   98.89   11.91   0
   2   7  15   21.58   13.49   0
   2   7  16  159.48   15.32   0
   3 -11  -2   10.65   16.42   0
   3  -7  -2  232.56   18.35   0
   3   3   5  325.45   15.47   0
   3   5   9   40.45   11.29   0
   3   6  12  888.21   19.68   0
   4 -13  -1    5.28   17.41   0
   4  -5  -1  141.00   17.93   0
   4   5  10   62.87   12.19   0
   4   6  14   72.88   13.01   0
   5 -14   0   20.23   18.24   0
   5 -11  -1  161.91   17.91   0
   5 -10  -1   56.44   20.22   0
   5   6  17   67.22   14.97   0
   6 -12   0  103.50   17.32   0
   6  -6   0 1045.55   37.52   0
   6   2   6   29.18   13.66   0
   6   3   8   69.69   11.55   0
   6   5  13  319.83   18.18   0
   6   5  14   65.00   13.20   0
   7 -13   1   38.25   18.28   0
   7   4  12  644.69   18.50   0
   7   5  17  188.37   19.41   0
   8 -13   2   30.91   20.99   0
   8   1   7   85.45   12.25   0
   8   3  11  647.37   18.51   0
   8   4  15  300.21   16.47   0
   9 -13   3   -2.92   22.52   0
   9   0   7    1.88   10.53   0
   9   3  13   67.99   15.11   0
   9   3  14   26.94   12.51   0
  10  -2   6   14.40   13.61   0
  10  -1   7  128.07   15.43   0
  10   2  13   41.07   13.20   0
  11   1  13   24.97   13.93   0
  12  -6   6  463.70   36.91   0
  12  -1  11  287.27   20.29   0
  12   0  13   -0.84   16.78   0
  13  -2  12   57.22   17.00   0
  13  -1  14   83.62   20.84   0
  14  -6  10   34.93   20.37   0
  14  -5  11   10.19   17.08   0
  14  -4  12   34.45   17.93   0
 -19  -2   2   26.95   17.58   0
 -18  -4   0    9.89   14.41   0
 -18  -1   2  103.90   23.00   0
 -18   1   4   12.29   25.24   0
 -17  -5  -1   56.05   15.06   0
 -17  -3   0   16.42   16.60   0
 -16  -8  -2   29.98   14.86   0
 -16  -7  -2   61.78   15.17   0
 -16  -4  -1   99.47   17.63   0
 -16  -2   0    4.61   15.91   0
 -15  -5  -2   20.81   13.42   0
 -15  -3  -1   35.31   15.44   0
 -15   0   1    4.55   17.60   0
 -14 -10  -3   20.63   14.66   0
 -14  -9  -3   12.15   13.55   0
 -14  -8  -3  102.57   14.73   0
 -14  -4  -2   98.98   14.60   0
 -14  -2  -1   46.92   14.01   0
 -13 -11  -3   10.80   14.32   0
 -13  -7  -3   88.73   16.08   0
 -13  -6  -3    7.89   12.39   0
 -13   1   1  311.12   24.93   0
 -13   5   6  181.17   32.77   0
 -13   7  11   53.79   21.02   0
 -12  -5  -3  106.11   13.29   0
 -12  -1  -1   43.68   14.58   0
 -10 -10  -4    6.70   13.03   0
 -10  -9  -4    5.81   12.54   0
 -10  -8  -4  138.56   14.92   0
 -10  -4  -3   35.80   14.08   0
 -10   8  13   54.74   19.54   0
  -9 -11  -4   -6.59   13.12   0
  -9 -10  -4    4.17   12.07   0
  -9  -9  -4   -4.94   14.40   0
  -9  -8  -4    8.29   13.19   0
  -9  -7  -4  213.46   14.57   0
  -9   7   9    5.78   14.84   0
  -8 -11  -4   13.46   12.94   0
  -8  -7  -4   48.16   12.46   0
  -8   0  -1   -1.00   12.32   0
  -8   4   3  937.48   44.86   0
  -8   8  12   34.33   16.50   0
  -7 -12  -4  127.44   15.14   0
  -7 -11  -4    5.74   12.70   0
  -7  -6  -4    0.16   11.44   0
  -7   8  12   55.58   14.22   0
  -6 -12  -4  107.38   13.96   0
  -6 -11  -4   25.98   12.91   0
  -6  -6  -4   -7.50   11.01   0
  -6   8  12   12.75   13.22   0
  -5 -11  -4   -3.20   12.59   0
  -5  -7  -4   47.81   13.54   0
  -5   8  12  194.80   17.96   0
  -4 -14  -3   16.76   17.68   0
  -4 -11  -4  120.21   15.52   0
  -4 -10  -4   52.84   13.27   0
  -4  -9  -4  289.22   17.43   0
  -4  -8  -4   11.65   12.63   0
  -4  -7  -4 1034.61   22.69   0
  -4   7   9  142.89   14.36   0
  -3 -14  -3   47.49   14.52   0
  -3 -10  -4  391.59   16.86   0
  -3  -9  -4  241.76   13.66   0
  -3  -8  -4   -0.72   11.20   0
  -3   5   5  297.64   17.40   0
  -3   6   7   68.74   12.47   0
  -3   8  13  214.61   15.44   0
  -2   7  10  271.02   14.86   0
  -2   8  14   33.63   13.74   0
  -1 -15  -2   14.44   18.43   0
  -1 -13  -3   25.59   13.45   0
  -1  -5  -3   70.18   12.91   0
  -1   4   4 3663.21   46.18   0
  -1   8  15  281.68   16.07   0
  -1   8  16   -3.64   13.10   0
   0 -11  -3    8.03   14.95   0
   0  -6  -3   11.79   11.80   0
   0   7  11    2.93   13.42   0
   1  -9  -3  199.90   15.58   0
   1  -4  -2 2748.97   44.02   0
   1  -2  -1   26.00   14.45   0
   1   4   5 1195.97   24.62   0
   1   6   9  415.96   15.87   0
   2 -15  -1   76.60   16.45   0
   2   6  10  845.81   19.75   0
   2   7  14  413.61   16.94   0
   3 -14  -1   17.70   14.64   0
   3 -10  -2  116.06   17.90   0
   3  -9  -2  243.92   17.52   0
   3  -8  -2  962.47   26.36   0
   3   6  11  203.80   15.18   0
   3   7  16  255.15   15.64   0
   3   7  17    9.29   14.38   0
   4   0   2   57.24   12.90   0
   4   1   3 4334.63   54.94   0
   4   6  13  129.94   13.95   0
   5  -9  -1   61.19   15.36   0
   5  -8  -1   48.78   14.68   0
   5   2   5 3705.86   42.86   0
   5   5  11  333.68   15.55   0
   5   6  15  114.26   14.11   0
   6 -14   1   17.38   21.10   0
   7   2   7  128.28   13.26   0
   7   4  11  684.03   18.02   0
   7   5  15   79.78   14.17   0
   8   4  13   12.43   14.89   0
   9   1   8  730.64   22.23   0
   9   2  10   76.16   11.77   0
  10  -3   5    8.85   16.14   0
  10   0   8  623.96   22.61   0
  10   1  10    6.36   10.72   0
  10   2  12  123.62   14.29   0
  10   3  16   83.88   15.14   0
  11  -5   5   23.29   19.76   0
  11   0  10  342.77   16.82   0
  11   1  12   -5.95   12.62   0
  11   2  15  184.14   19.30   0
  11   2  16   19.27   14.97   0
  12 -10   6   36.23   39.93   0
  12  -4   7  171.94   20.16   0
  12  -3   8   57.99   15.95   0
  13  -8   7   71.97   37.37   0
  13  -4   9  204.82   18.84   0
  13  -3  10   71.90   16.23   0
  13  -1  13    0.02   17.38   0
  14  -3  13   11.00   18.01   0
 -19  -1   3    4.00   20.35   0
 -18  -5   0   71.80   19.65   0
 -18   0   3    1.47   21.07   0
 -17  -7  -1    2.48   17.61   0
 -17  -6  -1   17.30   13.91   0
 -16   5   8   40.85   40.64   0
 -15  -7  -2    8.88   16.22   0
 -15  -6  -2   48.28   14.14   0
 -15   1   2   11.92   17.85   0
 -14  -5  -2  334.22   19.18   0
 -13 -10  -3   72.66   13.98   0
 -13  -9  -3   34.99   12.82   0
 -13  -8  -3    8.66   12.31   0
 -13  -4  -2  358.01   20.62   0
 -13   6   8  112.15   23.33   0
 -12 -11  -3   94.25   16.46   0
 -12  -6  -3   53.25   12.44   0
 -12  -3  -2   68.54   13.85   0
 -12   7  10   66.19   18.02   0
 -11 -12  -3   43.64   15.69   0
 -11  -5  -3   13.11   11.06   0
 -11   6   7   44.38   19.20   0
 -10  -2  -2   89.53   13.51   0
 -10   7   9   79.37   16.66   0
 -10   8  12   46.32   18.54   0
  -9 -13  -3   14.92   18.89   0
  -9   1   0 1051.56   37.19   0
  -9   8  12  118.61   16.09   0
  -8 -10  -4   63.85   13.25   0
  -8  -9  -4   96.42   13.92   0
  -8  -8  -4   18.95   12.62   0
  -7 -14  -3   -5.68   14.74   0
  -7 -10  -4  145.49   14.19   0
  -7  -9  -4  176.82   14.69   0
  -7  -8  -4  115.02   13.05   0
  -7  -7  -4  102.20   11.85   0
  -7   0  -1   -1.19   12.30   0
  -7   8  11  111.67   17.64   0
  -6 -14  -3   11.87   14.71   0
  -6 -10  -4  114.04   14.37   0
  -6  -9  -4  500.72   17.91   0
  -6  -8  -4  283.57   14.77   0
  -6  -7  -4   65.98   11.12   0
  -6   0  -1   -3.49   14.40   0
  -6   6   6  -20.57   14.66   0
  -6   8  11   44.46   15.26   0
  -5 -14  -3   43.60   14.22   0
  -5 -10  -4  573.71   18.95   0
  -5  -9  -4  230.64   14.82   0
  -5  -8  -4   15.30   10.65   0
  -5   0  -1   25.03   13.07   0
  -5   4   3    8.40   12.48   0
  -4   8  12    9.87   12.90   0
  -3 -13  -3    1.04   12.69   0
  -3  -4  -3   78.28   12.36   0
  -3   3   2  458.16   26.93   0
  -3   7   9  433.32   17.20   0
  -3   8  12  336.17   20.13   0
  -2 -15  -2    5.17   14.61   0
  -2   5   5  456.25   19.96   0
  -2   6   7   23.19   11.02   0
  -1 -12  -3   10.57   12.13   0
  -1   7  10   31.42   11.47   0
  -1   8  14   57.15   14.03   0
   0 -14  -2   -2.14   14.39   0
   0 -10  -3   58.95   11.67   0
   0  -9  -3  371.57   20.35   0
   0  -8  -3  502.11   22.23   0
   0  -7  -3  491.18   18.63   0
   0   3   3 1963.71   36.48   0
   0   6   8  212.52   13.46   0
   0   8  15   51.57   13.12   0
   0   8  16   96.48   14.63   0
   1 -15  -1   20.17   17.23   0
   1 -13  -2  142.24   16.34   0
   2   3   4  747.16   21.76   0
   2   5   7   97.24   14.69   0
   2   7  13   11.50   12.61   0
   3   4   6   91.90   11.23   0
   3   5   8 1203.54   22.16   0
   3   7  14   -2.43   12.06   0
   3   7  15    6.74   12.87   0
   4 -12  -1   71.90   14.38   0
   4   2   4   28.44   10.77   0
   4   4   7  435.77   15.25   0
   4   5   9  164.15   13.51   0
   4   6  12   79.11   13.01   0
   4   7  17   16.42   14.16   0
   5 -13   0   79.84   18.12   0
   5   4   8  113.72   12.06   0
   5   5  10  168.67   13.66   0
   5   6  13   96.01   16.33   0
   5   6  14  153.47   14.52   0
   6 -11   0   11.32   15.22   0
   6   3   7   16.27   13.08   0
   6   4   9  321.34   14.02   0
   6   5  12   63.84   12.87   0
   6   6  16   12.06   14.08   0
   6   6  17   19.36   14.17   0
   7 -14   2   -1.83   20.31   0
   7 -12   1   32.68   16.07   0
   7   5  14   18.69   12.83   0
   8   3  10   34.63   11.37   0
   9   3  12  188.07   14.34   0
   9   4  15   18.77   16.28   0
   9   4  16  106.59   14.88   0
  10   2  11  190.22   17.97   0
  10   3  14  197.04   17.88   0
  10   3  15   93.35   14.67   0
  11  -2   7   71.77   15.50   0
  11  -1   8   10.14   14.55   0
  11   2  14   71.81   14.41   0
  12  -1  10  548.57   22.04   0
  12   0  12  102.23   15.92   0
  12   1  14   19.64   16.78   0
  12   1  15   76.36   15.65   0
  13  -5   8  203.21   22.98   0
  14  -7   9    4.81   25.46   0
  14  -5  10   34.64   20.67   0
  14  -4  11   98.65   18.12   0
  14  -3  12   -0.21   15.93   0
 -19   0   4    9.79   22.00   0
 -18  -3   1  226.76   22.08   0
 -17  -4   0   18.36   17.52   0
 -17  -2   1  172.92   20.39   0
 -16  -5  -1   36.36   15.66   0
 -16  -1   1   40.59   15.30   0
 -15  -9  -2   80.64   15.75   0
 -15  -8  -2   78.80   14.58   0
 -15  -4  -1   20.72   16.22   0
 -14  -6  -2   10.29   15.82   0
 -14  -1   0  600.34   25.58   0
 -13  -2  -1  688.37   24.25   0
 -12 -10  -3   39.23   14.15   0
 -12  -9  -3   51.81   13.11   0
 -12  -8  -3   80.80   13.65   0
 -12  -7  -3   17.39   12.38   0
 -12   0   0   82.43   17.85   0
 -11 -11  -3  239.03   16.62   0
 -11  -6  -3  108.46   13.30   0
 -11  -3  -2  508.58   21.54   0
 -11  -1  -1   35.07   13.98   0
 -11   5   5   -0.71   21.95   0
 -11   7   9  160.65   21.71   0
 -11   8  12    5.17   17.11   0
 -10 -12  -3   74.33   15.57   0
 -10  -5  -3   43.74   11.31   0
  -9 -12  -3   39.85   19.24   0
  -9  -2  -2  139.82   14.30   0
  -9   2   1 1345.22   59.56   0
  -9   8  11   30.86   17.00   0
  -8 -13  -3   -3.30   15.20   0
  -8  -4  -3  204.61   14.81   0
  -8   6   6   29.75   16.47   0
  -8   7   8   37.05   15.78   0
  -8   8  11   58.69   17.11   0
  -7 -13  -3   15.37   14.47   0
  -7  -4  -3  738.53   21.17   0
  -7   6   6  238.83   18.10   0
  -7   7   8    8.09   15.05   0
  -6 -13  -3   14.10   13.95   0
  -6  -4  -3 1203.95   25.92   0
  -6   7   8  196.54   18.32   0
  -5 -13  -3   39.68   14.07   0
  -5  -4  -3  794.82   21.41   0
  -5   6   6 1505.23   31.55   0
  -5   7   8  619.66   22.57   0
  -5   8  11  180.93   14.97   0
  -5   9  15    6.95   17.31   0
  -4 -13  -3    7.34   13.28   0
  -4  -4  -3    3.85   10.26   0
  -4   4   3  116.43   16.07   0
  -4   8  11   29.10   15.27   0
  -3 -12  -3   16.73   15.49   0
  -3  -2  -2  295.98   18.07   0
  -2 -12  -3  255.72   15.12   0
  -2  -5  -3  743.71   21.50   0
  -2   7   9   59.79   11.69   0
  -2   8  12   34.54   12.86   0
  -1 -14  -2   67.47   14.83   0
  -1 -11  -3  279.96   15.36   0
  -1 -10  -3   24.03   14.37   0
  -1  -6  -3  349.47   18.16   0
  -1  -3  -2 3362.04   49.72   0
  -1   6   7   16.42   11.00   0
  -1   8  13  411.60   17.33   0
   0 -13  -2   63.99   17.35   0
   0   7  10   44.33   11.72   0
   0   8  14  150.94   14.40   0
   1 -12  -2   21.98   16.96   0
   1   6   8  560.58   19.54   0
   1   7  11  142.01   12.55   0
   1   8  15   28.04   13.41   0
   1   8  16    8.36   13.63   0
   2 -14  -1   17.68   15.25   0
   2  -6  -2  101.80   12.73   0
   2  -3  -1 1042.56   37.19   0
   2   6   9  119.60   13.01   0
   2   7  12  176.12   13.87   0
   3 -13  -1    7.67   14.35   0
   3  -4  -1  324.55   22.04   0
   3   6  10   72.02   11.81   0
   3   7  13   11.11   12.76   0
   4 -14   0    2.67   14.66   0
   4 -11  -1  174.25   18.64   0
   4  -6  -1  223.33   19.54   0
   4   3   5 2807.07   36.16   0
   4   6  11  206.37   14.80   0
   4   7  15   11.80   13.12   0
   4   7  16   12.08   14.46   0
   5  -2   1 1598.81   76.93   0
   5   3   6  185.71   12.68   0
   6 -10   0  357.60   21.38   0
   6  -7   0  218.84   20.40   0
   6   5  11   50.30   12.09   0
   6   6  15    3.03   13.40   0
   7   0   4 2192.33   37.35   0
   7   3   8  153.42   12.66   0
   7   4  10  316.60   15.19   0
   7   5  13  111.15   13.47   0
   8 -12   2  132.23   20.02   0
   8   0   5   -1.20   13.10   0
   8   4  12  109.23   14.52   0
   8   5  15   45.33   16.17   0
   8   5  16   18.95   14.20   0
   9 -12   3   30.90   22.93   0
   9   2   9  315.24   15.11   0
   9   3  11   16.05   12.22   0
   9   4  14  137.54   14.09   0
  10 -12   4    8.03   23.37   0
  10   1   9   41.21   12.55   0
  10   3  13   94.51   16.67   0
  11   0   9    4.32   15.03   0
  11   1  11  107.96   13.71   0
  11   2  13  379.77   18.45   0
  12   0  11   13.36   15.75   0
  12   1  13  206.58   19.18   0
  13  -7   7   69.00   29.81   0
  13  -1  12   91.60   14.50   0
  13   0  14   25.90   18.69   0
  14  -2  13    9.36   18.07   0
 -16  -7  -1   15.76   17.33   0
 -16  -6  -1  136.10   16.01   0
 -16  -3   0   14.24   16.84   0
 -16   0   2   29.37   17.92   0
 -15  -2   0   -1.76   15.13   0
 -15   6   9    7.92   27.86   0
 -14 -10  -2   23.37   14.61   0
 -14  -9  -2   52.82   14.66   0
 -14  -8  -2   22.84   13.29   0
 -14  -7  -2   57.40   14.46   0
 -14  -3  -1  480.79   20.33   0
 -13 -11  -2    2.44   17.15   0
 -13  -5  -2   42.35   13.03   0
 -13   7  10  173.22   23.98   0
 -12  -4  -2  606.56   23.28   0
 -12   6   7   41.43   24.05   0
 -11 -10  -3  143.64   14.29   0
 -11  -9  -3    7.99   12.31   0
 -11  -8  -3   65.77   13.36   0
 -11  -7  -3  234.12   14.38   0
 -10 -11  -3  104.56   15.17   0
 -10 -10  -3   79.51   13.56   0
 -10  -6  -3   48.04   11.74   0
 -10   8  11  198.42   20.67   0
  -9 -11  -3  112.25   14.62   0
  -9  -5  -3   96.14   12.52   0
  -9   4   3  334.29   39.46   0
  -9   6   6  206.69   20.66   0
  -9   7   8    2.76   16.90   0
  -8 -12  -3   16.15   13.84   0
  -8  -2  -2   69.90   13.20   0
  -8   1   0  229.65   26.41   0
  -7 -12  -3   18.38   13.33   0
  -7   9  14   12.95   19.22   0
  -6 -12  -3   66.02   13.37   0
  -6   9  14   25.10   17.53   0
  -5 -12  -3   36.41   13.19   0
  -5   9  14   24.76   16.90   0
  -4 -12  -3   41.43   13.52   0
  -4  -2  -2 1075.57   30.74   0
  -4   6   6  372.77   18.72   0
  -4   7   8   49.99   13.72   0
  -4   9  15   13.26   13.86   0
  -3 -14  -2    6.23   17.33   0
  -3 -11  -3  272.38   18.15   0
  -3   6   6  248.85   16.45   0
  -3   7   8  930.05   24.66   0
  -3   8  11  143.17   14.88   0
  -3   9  15    7.79   17.13   0
  -2 -14  -2   40.61   14.96   0
  -2 -11  -3    7.73   12.54   0
  -2 -10  -3  455.90   21.36   0
  -2   8  11  428.99   19.45   0
  -1 -13  -2    7.64   15.92   0
  -1  -9  -3   87.11   14.22   0
  -1  -8  -3  932.63   24.27   0
  -1  -7  -3  585.82   18.74   0
  -1   5   5   53.10   14.21   0
  -1   7   9  493.61   16.06   0
  -1   8  12   57.09   12.44   0
   0 -15  -1    7.03   14.39   0
   0   8  13   19.03   12.56   0
   1 -14  -1   10.52   17.21   0
   1  -5  -2  820.19   25.39   0
   1   5   6   92.37   11.84   0
   1   7  10  117.50   14.64   0
   1   8  14   34.53   12.65   0
   2 -10  -2  163.55   14.99   0
   2  -9  -2   88.16   16.20   0
   2  -8  -2  104.20   15.96   0
   2  -7  -2 2063.37   37.60   0
   2   4   5  276.36   14.36   0
   2   7  11   22.75   11.38   0
   2   8  15   -0.93   15.71   0
   2   8  16    4.30   13.62   0
   3 -12  -1  263.20   20.01   0
   4 -10  -1  195.23   19.03   0
   4  -3   0  138.76   26.26   0
   4   5   8  174.81   12.49   0
   4   7  14  369.01   16.48   0
   5 -12   0   17.47   16.58   0
   5   5   9  524.53   16.93   0
   5   6  12  277.84   15.76   0
   5   7  16  135.79   15.81   0
   6 -13   1    1.77   17.40   0
   6  -8   0   80.55   17.08   0
   6   1   4   33.05   12.52   0
   6   6  14   -1.29   12.05   0
   7 -11   1   38.23   15.13   0
   7   1   5  424.52   18.00   0
   7   5  12   85.88   14.44   0
   7   6  16   10.07   13.79   0
   8  -1   4 2115.57   38.56   0
   8   3   9  250.38   13.64   0
   8   4  11  137.38   12.96   0
   8   5  14  109.90   13.40   0
   9  -4   3 1151.51   55.09   0
   9  -1   5  386.72   19.92   0
   9   0   6  574.44   19.37   0
   9   1   7   75.29   14.31   0
   9   4  13   92.29   12.82   0
  10   2  10  102.11   15.06   0
  10   4  16   10.10   14.18   0
  11 -11   5   11.20   26.61   0
  11   1  10   27.76   15.20   0
  11   3  15  178.87   18.85   0
  12  -5   6   23.30   22.02   0
  12  -2   8  198.58   18.71   0
  12  -1   9  121.70   17.31   0
  12   2  15  253.64   20.17   0
  13  -3   9   46.09   15.56   0
  13  -2  10   69.71   17.89   0
  13  -1  11   72.37   17.88   0
  13   0  13   10.43   16.83   0
  14  -6   9  157.02   25.76   0
  14  -4  10   15.30   20.12   0
  14  -3  11   10.89   17.21   0
 -18  -4   1   31.09   15.74   0
 -18  -2   2   14.66   17.27   0
 -17  -6   0  103.62   18.88   0
 -17  -5   0   14.39   13.83   0
 -17  -1   2   31.30   18.56   0
 -16  -8  -1    6.83   14.04   0
 -15  -5  -1  207.48   15.62   0
 -14   0   1    4.42   17.93   0
 -13 -10  -2   43.17   13.95   0
 -13  -9  -2    8.04   15.78   0
 -13  -7  -2   42.73   15.45   0
 -13  -6  -2  379.67   18.59   0
 -12 -11  -2   14.77   18.50   0
 -12  -2  -1  191.85   18.66   0
 -12   1   1    3.42   17.37   0
 -12   7   9   21.75   20.08   0
 -11 -12  -2   10.84   17.46   0
 -10  -9  -3   53.06   13.29   0
 -10  -8  -3   50.77   12.52   0
 -10  -7  -3  226.15   14.80   0
 -10  -3  -2  216.07   16.72   0
 -10  -1  -1  187.00   18.12   0
 -10   7   8  197.67   19.68   0
  -9 -10  -3    6.49   11.82   0
  -9  -9  -3   29.48   15.27   0
  -9  -7  -3   26.11   14.74   0
  -9  -6  -3   57.25   11.07   0
  -8 -11  -3   39.25   12.22   0
  -8 -10  -3   40.76   15.56   0
  -8  -5  -3  482.79   17.54   0
  -8   8  10  262.49   18.84   0
  -7 -14  -2    3.23   13.93   0
  -7 -11  -3   67.17   12.88   0
  -7  -5  -3 1208.39   25.31   0
  -7  -2  -2   32.20   14.13   0
  -7   5   4    8.25   16.04   0
  -7   8  10   14.64   12.65   0
  -7   9  13   56.59   18.57   0
  -6 -14  -2  155.90   17.06   0
  -6 -11  -3   39.91   12.38   0
  -6  -5  -3  641.76   21.20   0
  -6  -2  -2  101.64   15.15   0
  -6   5   4  435.64   23.37   0
  -6   8  10   17.89   13.08   0
  -6   9  13   11.94   17.11   0
  -5 -14  -2   13.69   14.17   0
  -5 -11  -3   19.33   12.96   0
  -5  -5  -3 1507.50   27.85   0
  -5  -2  -2  761.40   24.34   0
  -5   5   4  859.13   29.28   0
  -5   8  10   84.42   14.53   0
  -5   9  13   40.99   17.50   0
  -4 -11  -3  125.71   13.81   0
  -4  -5  -3  273.74   15.72   0
  -4   8  10   32.51   15.80   0
  -4   9  14    1.27   13.29   0
  -3 -10  -3   50.11   12.17   0
  -3  -6  -3  456.16   19.34   0
  -3   4   3   95.99   15.84   0
  -3   9  14    3.76   13.39   0
  -2 -15  -1   20.89   17.98   0
  -2 -13  -2  149.59   14.99   0
  -2  -9  -3  219.97   15.12   0
  -2  -8  -3  196.49   16.23   0
  -2  -7  -3   20.67   11.72   0
  -2   7   8  162.24   16.00   0
  -2   9  15  109.87   15.46   0
  -1 -15  -1   31.15   14.76   0
  -1   8  11  139.28   16.16   0
   0 -14  -1   22.27   16.44   0
   0 -12  -2  113.19   15.45   0
   0  -4  -2 5048.45   56.76   0
   0   7   9  140.92   12.07   0
   0   8  12   49.82   12.55   0
   1 -11  -2   30.02   14.09   0
   1   2   2  677.82   26.16   0
   1   3   3   28.58   13.93   0
   1   8  13   58.32   13.38   0
   2 -15   0   44.52   16.80   0
   2 -13  -1   61.11   14.29   0
   2   8  14   47.32   13.17   0
   3 -14   0   74.50   18.55   0
   3   1   2   44.53   12.16   0
   3   2   3 3787.11   47.66   0
   3   5   7  135.67   12.38   0
   3   6   9    4.38   11.91   0
   3   8  16   14.84   13.51   0
   4 -13   0   13.78   17.22   0
   4  -9  -1   61.61   15.70   0
   4  -8  -1   20.44   13.53   0
   4  -7  -1  208.86   17.35   0
   4   4   6  117.04   11.44   0
   4   6  10 1030.04   21.74   0
   4   7  13   22.51   12.50   0
   5 -14   1    4.24   14.82   0
   5   6  11   40.83   12.68   0
   5   7  15   44.79   14.31   0
   6   0   3   -0.87   11.56   0
   6   2   5   76.04   12.37   0
   6   4   8  331.02   15.04   0
   6   5  10   97.66   12.28   0
   7 -13   2  336.53   22.56   0
   7 -10   1  114.33   19.82   0
   7  -6   1   93.78   24.79   0
   7  -1   3  594.06   24.51   0
   7   2   6   37.86   11.32   0
   7   4   9   32.88   10.94   0
   7   5  11  461.68   18.17   0
   7   6  15    7.27   12.56   0
   8 -11   2   31.68   18.50   0
   8   5  13  239.46   14.70   0
   9   2   8   99.42   13.85   0
   9   5  16    2.37   13.59   0
  10  -1   6   57.99   14.44   0
  10   0   7    2.74   11.81   0
  10   1   8    5.15   14.24   0
  10   4  15    3.58   13.17   0
  11   3  14    5.69   16.08   0
  12  -3   7   23.05   17.76   0
  12   0  10   44.09   17.11   0
  12   1  12  177.95   16.27   0
  12   2  14   28.76   17.22   0
  13  -6   7    0.45   27.50   0
  13  -4   8  110.08   20.36   0
  14  -2  12   16.25   16.74   0
 -19  -2   3  158.85   21.76   0
 -18  -5   1    7.99   19.75   0
 -17  -7   0    5.23   14.22   0
 -17  -3   1   12.41   15.97   0
 -17   3   6   30.44   30.34   0
 -16  -4   0    5.19   13.33   0
 -16  -2   1   51.67   15.65   0
 -16   1   3   31.04   20.21   0
 -16   2   4   -0.98   25.15   0
 -15  -9  -1   24.05   14.30   0
 -15  -8  -1   25.35   16.70   0
 -15  -7  -1   14.89   16.43   0
 -15  -6  -1   52.44   14.87   0
 -15  -3   0   29.66   15.25   0
 -15  -1   1   84.20   18.57   0
 -14  -4  -1  137.98   15.23   0
 -14   6   8   12.85   26.45   0
 -13  -8  -2   12.08   12.25   0
 -13  -3  -1    9.29   13.64   0
 -13  -1   0   40.33   15.58   0
 -12 -10  -2    4.01   13.42   0
 -12  -6  -2  239.01   16.76   0
 -12  -5  -2  282.14   17.14   0
 -11 -11  -2    8.95   16.98   0
 -11  -4  -2   49.82   11.44   0
 -11   0   0   62.52   14.75   0
 -11   8  11    7.48   16.73   0
 -10 -12  -2  -10.68   14.90   0
 -10   6   6  219.29   23.32   0
  -9 -13  -2   45.40   14.83   0
  -9  -8  -3  701.19   19.32   0
  -9  -3  -2  265.69   16.15   0
  -9   8  10   -4.84   15.28   0
  -9   9  13   13.00   18.62   0
  -8 -13  -2   23.11   14.22   0
  -8  -9  -3  456.69   18.52   0
  -8  -8  -3   71.38   13.36   0
  -8  -7  -3  619.39   18.03   0
  -8  -6  -3  395.60   16.70   0
  -8   5   4   13.13   19.15   0
  -8   9  13  117.04   20.86   0
  -7 -13  -2  283.94   18.01   0
  -7 -10  -3   12.70   12.92   0
  -7  -9  -3  483.80   20.08   0
  -7  -7  -3   33.06   13.34   0
  -7  -6  -3    8.98   11.31   0
  -7   1   0  339.42   28.78   0
  -6 -13  -2   14.41   16.51   0
  -6 -10  -3  297.66   18.38   0
  -6  -9  -3   53.07   16.06   0
  -6  -6  -3  834.07   22.43   0
  -5 -13  -2  139.81   18.27   0
  -5 -10  -3  113.55   14.05   0
  -5  -9  -3  122.65   16.99   0
  -5  -6  -3  495.59   18.83   0
  -4 -13  -2   29.47   13.69   0
  -4 -10  -3   44.98   12.42   0
  -4  -9  -3   88.54   11.77   0
  -4  -8  -3   12.18   13.24   0
  -4  -7  -3  132.94   16.29   0
  -4  -6  -3   48.70   13.62   0
  -4   1   0  393.96   41.81   0
  -4   9  13   23.50   13.67   0
  -3 -13  -2    5.01   12.73   0
  -3  -9  -3  200.20   15.87   0
  -3  -8  -3   17.13   10.90   0
  -3  -7  -3  311.04   15.35   0
  -3   8  10  391.76   17.99   0
  -3   9  13   27.26   17.42   0
  -2  -3  -2  150.47   14.87   0
  -2   3   2 1893.64   44.51   0
  -2   6   6  501.43   18.30   0
  -2   8  10   32.05   14.70   0
  -2   9  14   12.48   13.38   0
  -1 -14  -1   17.86   17.07   0
  -1 -12  -2  107.37   14.20   0
  -1   7   8   31.23   13.33   0
  -1   9  14   68.87   17.14   0
   0 -11  -2   36.90   12.17   0
   0   8  11  432.27   19.22   0
   0   9  15   82.80   17.98   0
   1 -15   0    7.36   14.81   0
   1 -13  -1   33.04   16.68   0
   1 -10  -2   34.86   12.82   0
   1  -9  -2   89.20   14.25   0
   1  -6  -2   34.27   11.06   0
   1   6   7  204.31   17.22   0
   2 -12  -1   68.36   17.07   0
   2   5   6  145.22   12.06   0
   2   7  10  126.14   12.87   0
   2   8  13   22.27   13.11   0
   3 -11  -1  292.09   17.55   0
   3   8  14   50.33   16.13   0
   3   8  15   -7.76   12.71   0
   4   7  12  669.60   19.11   0
   4   8  16   49.14   18.87   0
   5 -11   0   58.05   16.24   0
   5   2   4  671.09   21.71   0
   5   7  14  119.03   14.28   0
   6 -14   2  149.08   22.17   0
   6 -12   1   27.74   16.33   0
   6   3   6   71.11   11.36   0
   6   6  12   33.97   12.88   0
   6   7  16   35.82   14.67   0
   7   3   7  912.36   21.20   0
   7   6  14   25.00   13.13   0
   8 -13   3    1.72   20.04   0
   8   3   8   21.12   11.27   0
   8   4  10  510.77   17.03   0
   8   5  12  292.56   18.13   0
   8   6  16    0.59   13.26   0
   9 -11   3  112.69   22.12   0
   9  -2   4   73.56   14.94   0
   9   5  14   23.51   15.80   0
   9   5  15  113.86   15.21   0
  10 -11   4   14.63   23.20   0
  10  -2   5  241.54   20.56   0
  10   3  11    2.91   11.74   0
  10   4  14   27.75   13.00   0
  11  -4   5   10.20   17.60   0
  11  -1   7  147.31   16.62   0
  11   0   8  399.05   20.17   0
  11   2  11  364.35   17.63   0
  11   3  13   32.92   17.86   0
  12   1  11  281.57   18.65   0
  12   2  13   24.13   16.12   0
  13   0  12   63.04   14.78   0
  13   1  14   80.91   15.14   0
  14  -5   9   16.84   21.47   0
  14  -1  13   49.96   14.47   0
 -18  -3   2   23.21   18.22   0
 -18  -1   3  131.25   20.83   0
 -17  -4   1   45.32   18.04   0
 -17   0   3    9.64   19.27   0
 -16  -5   0    2.64   14.38   0
 -14 -10  -1   10.20   14.60   0
 -14  -9  -1   36.87   16.96   0
 -14  -5  -1   34.43   12.54   0
 -14  -2   0   17.42   13.34   0
 -14   1   2  329.20   25.06   0
 -14   7  10   15.29   24.04   0
 -13 -11  -1   82.58   18.01   0
 -12  -9  -2    6.72   12.97   0
 -12  -8  -2  111.02   14.93   0
 -12  -7  -2  255.84   17.06   0
 -12   2   2   75.21   21.66   0
 -12   3   3   26.70   29.91   0
 -12   8  11   50.01   20.16   0
 -11 -10  -2   12.50   12.96   0
 -11  -5  -2   15.37   10.94   0
 -11  -2  -1   37.95   14.86   0
 -11   7   8  227.48   25.37   0
 -10 -11  -2    6.90   13.64   0
 -10  -4  -2  272.47   15.36   0
 -10   8  10   37.65   17.33   0
  -9 -12  -2   71.06   14.37   0
  -9  -1  -1   15.04   14.05   0
  -8 -12  -2  124.08   14.71   0
  -8  -3  -2  215.78   16.17   0
  -8   9  12  266.30   20.12   0
  -7  -8  -3  549.02   18.37   0
  -7   7   7    0.01   14.13   0
  -7   8   9   25.77   15.18   0
  -7   9  12   56.83   18.12   0
  -6  -8  -3  164.06   14.44   0
  -6  -7  -3   45.16   11.29   0
  -6   7   7  160.54   16.36   0
  -6   8   9   20.00   14.87   0
  -6   9  12   45.64   14.64   0
  -5  -8  -3    1.49   10.31   0
  -5  -7  -3   54.55   11.00   0
  -5   7   7   84.54   13.46   0
  -5   8   9  203.76   16.97   0
  -5   9  12   33.94   14.36   0
  -4   7   7   78.37   14.91   0
  -4   8   9   71.20   15.76   0
  -4   9  12   66.04   17.11   0
  -3 -12  -2   73.43   13.11   0
  -3  -3  -2 1390.45   32.33   0
  -3   5   4   37.12   13.12   0
  -2 -14  -1   56.44   14.49   0
  -2 -12  -2   15.99   12.56   0
  -2   2   1  406.71   31.09   0
  -2   4   3  674.72   26.05   0
  -2   9  13  141.94   16.22   0
  -1 -11  -2   52.27   13.17   0
  -1  -4  -2  485.18   21.10   0
  -1   6   6  240.63   14.78   0
  -1   8  10   44.43   12.30   0
  -1   9  13    1.61   15.39   0
   0 -15   0    1.11   15.17   0
   0 -13  -1   11.88   16.05   0
   0 -10  -2    1.08   10.86   0
   0  -5  -2  754.44   23.04   0
   0   9  14  130.57   14.45   0
   1  -8  -2  242.22   16.48   0
   1  -7  -2   49.99   13.67   0
   1   4   4 1377.00   27.63   0
   1   7   9   56.42   11.23   0
   1   9  15   88.50   17.93   0
   2 -14   0   26.45   14.56   0
   2   8  12   89.68   15.67   0
   3 -13   0   20.54   17.05   0
   3 -10  -1  603.14   24.00   0
   3  -5  -1   58.29   14.08   0
   3   4   5   88.93   11.23   0
   3   6   8  483.15   17.10   0
   3   8  13    4.11   15.34   0
   4 -14   1   40.32   18.41   0
   4 -12   0   11.19   13.32   0
   4   5   7  177.05   13.12   0
   4   6   9  225.95   14.50   0
   4   8  15   10.26   13.05   0
   5 -13   1   46.69   17.12   0
   5 -10   0   35.41   16.67   0
   5  -5   0 1917.87   48.03   0
   5   1   3  226.38   14.93   0
   5   3   5  370.58   15.98   0
   5   5   8  363.99   15.16   0
   5   6  10  127.06   13.31   0
   5   7  13   59.66   12.59   0
   6   5   9  463.52   16.65   0
   6   7  14    3.95   13.37   0
   6   7  15   30.99   14.18   0
   7  -8   1  166.19   19.59   0
   7  -7   1   41.29   18.64   0
   7   4   8  144.31   15.93   0
   7   6  13    1.28   12.03   0
   8 -10   2   79.12   18.41   0
   8  -2   3  893.98   33.22   0
   8   6  15   15.99   13.74   0
   9 -13   4   -2.03   19.78   0
   9   3   9  243.79   13.76   0
   9   4  11  284.15   15.81   0
  10   2   9  165.48   14.58   0
  10   4  13   13.16   12.61   0
  11  -2   6  228.03   17.77   0
  11   1   9  297.33   16.15   0
  11   4  15   24.32   17.16   0
  12   3  15   29.44   18.27   0
  13  -3   8   21.24   17.09   0
  13  -2   9  162.90   17.68   0
  13  -1  10   55.99   17.44   0
  13   0  11    0.80   16.10   0
  13   1  13   -2.32   13.29   0
  14  -3  10   13.54   16.63   0
  14  -2  11   13.56   15.94   0
  14  -1  12    7.09   16.64   0
 -19  -1   4   31.28   18.89   0
 -18   0   4   60.13   22.07   0
 -17  -2   2   83.63   17.63   0
 -17   1   4   20.40   21.99   0
 -17   2   5   46.06   25.65   0
 -16  -8   0  106.40   15.54   0
 -16  -7   0   39.64   15.00   0
 -16  -6   0   17.43   14.19   0
 -15  -4   0  112.49   17.61   0
 -14  -8  -1   34.96   13.08   0
 -14  -7  -1   99.18   15.21   0
 -14  -6  -1   21.97   13.13   0
 -14   2   3  459.29   32.33   0
 -14   3   4  120.01   33.57   0
 -13 -10  -1   23.16   14.75   0
 -13  -4  -1  274.49   16.50   0
 -13   7   9   83.26   23.62   0
 -12  -3  -1  243.26   15.75   0
 -12  -1   0  499.69   22.58   0
 -11  -9  -2   50.89   13.44   0
 -11  -8  -2   57.86   14.74   0
 -11  -7  -2  543.52   19.89   0
 -11  -6  -2   65.89   12.98   0
 -10 -13  -1   16.56   14.41   0
 -10 -10  -2    2.13   12.49   0
 -10  -5  -2  173.58   14.27   0
  -9 -11  -2   17.74   12.46   0
  -9  -4  -2  623.76   23.94   0
  -9   9  12   28.86   17.79   0
  -8 -11  -2   30.85   12.48   0
  -8  -1  -1  459.89   21.69   0
  -8   7   7   84.41   16.54   0
  -8   8   9  159.11   18.83   0
  -7 -14  -1   -9.34   13.68   0
  -7 -12  -2   43.28   12.76   0
  -7  -3  -2   -6.13   11.25   0
  -6 -14  -1   23.30   14.08   0
  -6 -12  -2  157.91   14.47   0
  -6  -3  -2  299.24   17.49   0
  -6   1   0  259.11   28.52   0
  -6   6   5   45.78   17.12   0
  -5 -14  -1   -0.75   14.90   0
  -5 -12  -2    0.71   13.22   0
  -5   1   0  428.77   41.02   0
  -5   6   5  200.17   18.23   0
  -4 -14  -1   45.84   14.74   0
  -4 -12  -2    8.39   12.76   0
  -4  -3  -2  308.54   16.48   0
  -3 -14  -1    6.21   13.62   0
  -3   7   7  738.32   19.75   0
  -3   8   9   47.77   13.57   0
  -3   9  12   25.23   13.49   0
  -2 -11  -2   13.44   12.55   0
  -2   5   4  484.63   20.42   0
  -2   9  12   26.01   13.85   0
  -1 -15   0   -3.85   14.11   0
  -1 -13  -1    2.95   15.19   0
  -1 -10  -2   33.55   13.26   0
   0  -9  -2   47.15   11.40   0
   0  -6  -2   24.44   12.86   0
   0   6   6   32.34   13.44   0
   0   8  10   67.12   14.97   0
   0   9  13  171.21   17.92   0
   1 -14   0   55.96   17.83   0
   1 -12  -1  182.73   15.03   0
   1   5   5  928.15   22.30   0
   1   8  11   31.55   12.19   0
   1   9  14  199.29   15.59   0
   2 -15   1    4.80   18.12   0
   2 -11  -1  716.73   22.10   0
   2   6   7  722.34   20.02   0
   2   7   9   98.40   11.95   0
   2   9  15   -6.35   17.21   0
   3  -9  -1   40.95   14.87   0
   3   5   6  483.35   15.90   0
   4   7  11   12.46   12.21   0
   4   8  14  119.03   14.67   0
   5  -9   0  279.76   18.50   0
   5   4   6  130.91   12.10   0
   5   7  12  104.17   13.01   0
   5   8  16   77.22   14.97   0
   6 -11   1  166.47   18.23   0
   6   4   7  238.94   13.67   0
   6   7  13  207.26   16.70   0
   7 -12   2   41.90   16.20   0
   7   6  12   28.46   11.72   0
   7   7  16    3.86   13.79   0
   8   4   9 1032.59   21.28   0
   8   5  11  297.28   14.98   0
   8   6  14   58.94   13.70   0
   9   1   6 1143.06   26.68   0
   9   5  13   36.48   12.52   0
  10   3  10   20.90   11.74   0
  10   4  12  172.78   13.96   0
  10   5  15    1.76   14.06   0
  11   2  10  147.94   14.23   0
  11   3  12  165.93   15.59   0
  11   4  14    4.05   16.38   0
  12  -4   6  170.37   22.31   0
  12  -2   7  755.17   27.18   0
  12  -1   8  288.17   20.03   0
  12   0   9   11.28   12.47   0
  12   1  10  552.31   21.71   0
  12   2  12    9.50   14.18   0
  12   3  14   37.80   14.21   0
  13  -5   7   13.03   22.12   0
  13   1  12   88.22   17.94   0
  13   2  14   24.68   17.36   0
  14  -4   9   92.97   20.60   0
  14   0  13    9.65   18.66   0
  15  -4  11   54.34   20.58   0
 -18  -4   2   19.66   15.19   0
 -17  -7   1    0.18   17.29   0
 -17  -6   1    1.55   13.99   0
 -17  -5   1  153.70   16.57   0
 -16  -3   1   19.62   13.45   0
 -16  -1   2   22.39   15.10   0
 -15  -9   0  193.30   16.95   0
 -15  -5   0   12.84   15.91   0
 -15  -2   1   12.93   14.88   0
 -15   0   2  355.24   22.32   0
 -14  -3   0  173.00   18.98   0
 -13  -9  -1    1.67   12.80   0
 -13  -8  -1  166.99   14.63   0
 -13  -7  -1   80.22   15.69   0
 -13  -6  -1    1.03   11.34   0
 -13  -5  -1   72.33   13.95   0
 -13  -2   0  106.62   16.85   0
 -13   0   1    6.80   14.25   0
 -13   6   7   45.16   26.18   0
 -12 -11  -1   15.42   13.87   0
 -12 -10  -1  167.94   18.03   0
 -12  -4  -1   43.56   14.62   0
 -12   5   5    6.71   28.60   0
 -11 -12  -1    3.20   14.31   0
 -11   1   1   26.48   18.23   0
 -11   6   6   16.37   20.51   0
 -11   8  10   -0.08   16.57   0
 -10 -12  -1  187.30   15.92   0
 -10  -9  -2    1.52   12.42   0
 -10  -8  -2  205.74   16.75   0
 -10  -7  -2   62.29   13.75   0
 -10  -6  -2  378.04   16.51   0
 -10  -2  -1  111.34   16.44   0
 -10   0   0 1087.86   30.51   0
 -10   9  12   81.67   20.03   0
  -9 -13  -1    3.44   14.36   0
  -9 -10  -2    8.40   11.88   0
  -9  -9  -2   34.55   11.77   0
  -9  -5  -2    6.93   13.68   0
  -9   5   4  632.16   36.50   0
  -9   7   7   16.51   17.15   0
  -9   8   9   70.86   16.71   0
  -8 -13  -1    0.13   14.69   0
  -8 -10  -2   67.26   12.65   0
  -8  -4  -2   21.18   13.41   0
  -8   2   1   97.61   26.26   0
  -7 -11  -2   -1.72   11.52   0
  -7   6   5  534.16   25.37   0
  -7   9  11   15.54   16.86   0
  -6 -11  -2   -4.08   12.28   0
  -6   9  11   41.35   14.20   0
  -5 -11  -2    7.94   12.42   0
  -5  -3  -2  158.76   13.47   0
  -5   9  11   23.33   13.30   0
  -5  10  14   20.83   17.80   0
  -4 -11  -2   68.55   13.25   0
  -4   6   5  269.26   17.76   0
  -4   9  11    2.34   12.74   0
  -3 -15   0   35.52   15.48   0
  -3 -13  -1    4.25   15.15   0
  -3 -11  -2   94.03   14.27   0
  -3   6   5    8.69   13.58   0
  -3   9  11   48.59   14.93   0
  -2 -15   0   52.19   15.28   0
  -2 -13  -1   15.46   12.26   0
  -2 -10  -2   83.68   12.61   0
  -2  -4  -2 1060.14   27.35   0
  -2   7   7  224.09   14.63   0
  -2   8   9  719.84   19.43   0
  -1  -9  -2   45.32   11.56   0
  -1  -5  -2  759.19   22.22   0
  -1   4   3 1454.41   30.80   0
  -1   8   9   37.22   14.30   0
  -1   9  12    9.06   11.41   0
   0 -14   0   32.16   17.27   0
   0 -12  -1   84.10   14.22   0
   0  -8  -2  125.85   14.68   0
   0  -7  -2   26.96   12.93   0
   0  -2  -1  448.63   24.46   0
   1 -15   1   31.86   17.95   0
   1 -11  -1  160.61   16.81   0
   1   7   8   24.42   10.76   0
   1   8  10  386.12   17.99   0
   1   9  13   90.12   17.20   0
   2 -13   0  199.55   16.89   0
   2 -10  -1   16.74   16.22   0
   2  -4  -1  929.36   30.11   0
   2   4   4  554.79   18.82   0
   2   8  11   12.37   11.66   0
   2   9  14  104.32   16.79   0
   3 -14   1   -2.20   17.18   0
   3 -12   0  110.21   18.58   0
   3  -8  -1  140.58   14.27   0
   3  -7  -1   38.74   14.49   0
   3  -6  -1  385.40   19.11   0
   3   8  12   37.56   12.85   0
   4 -13   1   10.64   17.19   0
   4 -11   0   36.29   14.03   0
   4   2   3  573.25   20.55   0
   4   3   4  190.82   13.47   0
   4   6   8 1758.29   26.80   0
   4   7  10  181.89   13.71   0
   4   8  13   17.57   12.65   0
   5 -14   2   14.11   17.82   0
   5 -12   1   20.39   15.37   0
   5  -8   0   41.45   16.11   0
   5  -6   0  171.78   19.82   0
   5   0   2 1913.78   42.36   0
   5   6   9  402.33   16.47   0
   5   7  11   16.57   11.84   0
   5   8  14   19.57   16.55   0
   5   8  15   34.66   14.09   0
   6 -13   2    8.02   16.90   0
   6  -1   2   22.84   14.17   0
   6   5   8   46.96   11.99   0
   6   6  10   12.12   11.62   0
   7   2   5    5.83   13.03   0
   7   5   9  563.52   17.75   0
   7   6  11   -0.99   11.28   0
   7   7  14   16.10   12.90   0
   8 -12   3    6.92   20.10   0
   8  -9   2    3.81   17.05   0
   8   1   5    5.75   11.12   0
   8   2   6  148.31   13.41   0
   8   3   7   29.26   13.52   0
   8   6  13    8.96   11.87   0
   9 -10   3    1.26   18.55   0
   9   0   5    3.69   13.13   0
   9   2   7  193.70   13.46   0
   9   4  10   57.91   11.86   0
   9   5  12   16.82   12.10   0
   9   6  15   21.43   13.98   0
  10 -10   4    8.01   23.85   0
  10   0   6  496.05   21.89   0
  10   1   7  126.48   13.78   0
  10   2   8   22.26   14.37   0
  10   5  14   21.17   12.46   0
  11 -10   5  264.89   34.55   0
  11   3  11  131.38   17.71   0
  11   4  13   68.25   16.69   0
  12   3  13  279.81   19.30   0
  14  -7   8   12.10   28.78   0
  14  -2  10   11.01   15.74   0
  14  -1  11   46.39   17.20   0
 -18  -5   2   85.83   16.75   0
 -18  -2   3   32.59   17.65   0
 -18   1   5   47.45   22.09   0
 -18   2   6   65.60   28.63   0
 -17  -3   2   10.78   17.34   0
 -16  -4   1   83.45   18.05   0
 -15  -8   0   16.99   13.50   0
 -15  -7   0   11.47   14.07   0
 -15  -6   0   24.08   14.09   0
 -14 -10   0   84.52   15.33   0
 -14  -4   0   41.80   16.70   0
 -14  -1   1   71.93   16.65   0
 -12  -9  -1   90.75   13.26   0
 -12  -5  -1   18.37   14.09   0
 -11 -11  -1  416.31   18.68   0
 -11  -3  -1   77.75   14.76   0
 -10 -11  -1   -7.32   15.97   0
 -10   8   9  130.85   20.54   0
  -9 -12  -1    5.38   14.19   0
  -9  -8  -2   31.23   12.79   0
  -9  -7  -2  215.34   15.27   0
  -9  -6  -2  208.22   13.65   0
  -9   9  11   95.81   18.36   0
  -8  -9  -2    0.21   12.43   0
  -8  -5  -2  523.74   19.31   0
  -8   6   5  421.39   24.03   0
  -8   9  11  123.10   15.35   0
  -7 -13  -1   44.25   14.39   0
  -7 -10  -2    6.35   11.84   0
  -7  -4  -2  133.58   13.90   0
  -7  -1  -1  166.34   14.48   0
  -6 -13  -1   -0.13   13.45   0
  -6  -4  -2  -22.43   13.13   0
  -6   8   8    9.12   15.12   0
  -5 -13  -1   32.41   14.15   0
  -5 -10  -2  135.71   13.32   0
  -5   8   8    7.10   15.16   0
  -4   8   8  409.35   20.85   0
  -4  10  14   -0.07   14.56   0
  -3 -10  -2  267.63   14.42   0
  -3  -4  -2   34.04   11.33   0
  -3  -1  -1 1038.24   34.71   0
  -3  10  14   20.54   14.13   0
  -2  -9  -2  441.32   16.10   0
  -2   6   5  148.56   16.30   0
  -2   9  11   12.75   12.39   0
  -2  10  14   15.51   16.47   0
  -1 -14   0   40.91   14.67   0
  -1 -12  -1   36.94   12.62   0
  -1  -8  -2  377.28   17.36   0
  -1  -7  -2  777.17   23.35   0
  -1  -6  -2  140.89   12.97   0
  -1   5   4   36.48   11.11   0
  -1   7   7  232.06   13.76   0
  -1   9  11  206.62   18.07   0
   0 -15   1   17.91   17.32   0
   0   8   9  742.51   21.33   0
   0   9  12  214.99   14.04   0
   1 -13   0  184.38   18.89   0
   1  -3  -1 1614.99   41.33   0
   1   6   6  172.58   13.11   0
   2  -9  -1  197.24   18.29   0
   2   2   2  452.11   21.21   0
   2   5   5  247.01   15.58   0
   2   9  13   12.81   15.86   0
   3   0   1    2.41   12.83   0
   3   6   7   23.73   12.80   0
   3   7   9   24.06   11.80   0
   3   8  11   -2.97   11.89   0
   3   9  15   -3.46   13.97   0
   4 -10   0  317.69   20.55   0
   4   4   5   27.73    9.73   0
   4   8  12  173.25   13.66   0
   5  -7   0  623.30   24.88   0
   5   8  13   59.36   16.27   0
   6 -10   1  104.08   18.05   0
   6   3   5  106.31   14.28   0
   6   7  12   29.51   12.53   0
   6   8  15   35.78   14.93   0
   7 -13   3   17.22   20.12   0
   7 -11   2    7.05   16.36   0
   7   4   7  772.07   21.10   0
   7   7  13    7.87   12.72   0
   8   0   4   43.99   14.85   0
   8   4   8  977.12   22.86   0
   8   5  10  277.25   14.16   0
   8   6  12   17.17   12.31   0
   8   7  15  127.61   15.21   0
   9 -12   4   50.20   23.04   0
   9   5  11    7.70   14.66   0
   9   6  14   50.91   14.44   0
  10 -12   5   24.30   24.28   0
  10  -3   4  757.21   33.55   0
  10  -1   5   15.38   15.40   0
  10   3   9   31.89   13.93   0
  10   4  11   22.48   11.87   0
  10   5  13    9.14   12.63   0
  11  -3   5   33.81   16.06   0
  11   0   7    3.10   12.89   0
  11   1   8    8.94   12.68   0
  11   2   9  115.86   16.44   0
  13  -4   7  132.61   23.19   0
  13  -2   8   49.06   18.12   0
  13  -1   9  112.56   16.67   0
  13   0  10  573.31   22.10   0
  13   1  11   65.46   17.36   0
  13   2  13  206.55   16.26   0
  14  -6   8   30.35   24.76   0
  14  -3   9   61.48   18.82   0
  14   0  12   79.77   15.57   0
  15  -5  10   18.12   19.77   0
  15  -3  11    3.98   17.05   0
  15  -2  12   14.32   18.17   0
 -17  -1   3   -0.63   16.63   0
 -16  -8   1    6.47   14.26   0
 -16  -7   1   11.73   16.53   0
 -16  -6   1   97.00   18.59   0
 -16  -5   1   -1.65   13.70   0
 -15  -3   1    7.31   14.87   0
 -15   1   3  135.07   23.83   0
 -14  -9   0  -11.58   13.67   0
 -14  -8   0    5.21   14.73   0
 -14  -5   0  545.14   21.29   0
 -13 -11   0   27.41   14.39   0
 -13 -10   0    8.70   17.47   0
 -13  -3   0  314.98   20.28   0
 -12 -12   0   13.23   14.92   0
 -12  -8  -1   38.01   12.57   0
 -12  -7  -1   23.02   12.73   0
 -12  -6  -1   20.16   11.74   0
 -12   7   8   42.24   20.85   0
 -12   8  10   81.71   21.69   0
 -11 -12   0   18.32   17.69   0
 -11 -10  -1   -0.99   12.27   0
 -11  -9  -1   23.80   12.38   0
 -11  -4  -1    3.74   12.77   0
 -11  -1   0   17.08   13.53   0
 -10 -13   0   16.08   14.14   0
 -10 -10  -1  109.40   16.36   0
 -10  -3  -1  774.31   25.07   0
 -10   7   7  176.62   23.37   0
  -9 -11  -1   51.70   13.58   0
  -9  -2  -1 1699.81   35.56   0
  -8  -8  -2  163.56   13.86   0
  -8  -7  -2   99.41   12.32   0
  -8  -6  -2   53.49   11.62   0
  -7 -14   0   28.60   14.85   0
  -7 -12  -1   24.07   12.76   0
  -7  -9  -2  634.23   19.30   0
  -7  -8  -2    4.12   11.18   0
  -7  -7  -2   67.72   13.92   0
  -7  -6  -2    8.85   13.63   0
  -7  -5  -2   -8.24   12.99   0
  -7   8   8   12.87   15.08   0
  -7   9  10  292.35   20.07   0
  -7  10  13   22.66   18.75   0
  -6 -14   0   39.60   14.66   0
  -6 -12  -1   10.05   12.88   0
  -6  -9  -2   15.70   12.19   0
  -6  -8  -2  433.02   18.33   0
  -6  -1  -1  409.44   19.71   0
  -6   7   6  351.58   20.92   0
  -6   9  10    0.77   15.98   0
  -6  10  13   34.98   15.24   0
  -5 -14   0    2.40   14.92   0
  -5 -12  -1   34.54   15.25   0
  -5  -9  -2  453.12   16.99   0
  -5  -4  -2  110.98   13.71   0
  -5  -1  -1 2092.73   43.54   0
  -5   7   6   84.42   16.75   0
  -5   9  10  103.34   14.08   0
  -5  10  13  175.12   16.24   0
  -4 -14   0   -1.65   14.37   0
  -4 -12  -1   57.87   13.35   0
  -4  -9  -2  113.14   12.27   0
  -4  -4  -2    6.93    9.85   0
  -4   7   6  784.73   24.43   0
  -4   9  10   95.97   13.98   0
  -4  10  13    1.70   13.54   0
  -3 -14   0   70.23   13.90   0
  -3  -9  -2    7.89   10.56   0
  -3  -8  -2   69.50   14.91   0
  -3  -5  -2  530.97   20.26   0
  -3   8   8   97.78   14.69   0
  -3   9  10   48.83   15.41   0
  -3  10  13   95.39   17.65   0
  -2 -14   0   21.57   14.22   0
  -2 -12  -1  165.77   14.22   0
  -2  -8  -2  705.93   22.39   0
  -2  -7  -2   18.85   12.06   0
  -2  -6  -2  805.33   22.06   0
  -2  -5  -2  102.96   11.77   0
  -2   8   8  260.62   17.46   0
  -1 -15   1   12.47   14.31   0
  -1  10  14   23.79   13.48   0
   0 -13   0    8.21   15.52   0
   0 -11  -1    3.23   11.34   0
   0   4   3  947.81   27.56   0
   0   7   7  656.59   17.99   0
   0   9  11  190.17   17.01   0
   1 -10  -1  185.72   15.50   0
   1   9  12   24.87   12.79   0
   2 -14   1   58.88   15.49   0
   2 -12   0   71.74   14.67   0
   2  -8  -1  534.05   20.08   0
   2  -5  -1  366.17   21.52   0
   2   7   8  909.11   20.49   0
   2   8  10   14.42   11.40   0
   3 -13   1   14.20   16.98   0
   3 -11   0   26.77   17.22   0
   3   9  14   10.45   13.96   0
   4 -14   2    1.93   17.85   0
   4   1   2 2303.56   43.92   0
   4   7   9   13.02   13.88   0
   5 -11   1   71.86   15.95   0
   5   6   8   11.84   13.61   0
   5   7  10   44.75   13.03   0
   6 -14   3    5.69   16.63   0
   6 -12   2  156.17   18.96   0
   6   2   4   73.54   11.72   0
   6   6   9  135.76   13.35   0
   6   7  11  120.93   13.03   0
   6   8  14   87.05   14.84   0
   7   6  10   29.47   11.43   0
   8  -8   2  157.23   21.91   0
   8   7  14   11.67   13.47   0
   9  -9   3   33.68   21.87   0
   9  -1   4  345.70   21.39   0
   9   4   9  129.98   12.94   0
   9   6  13    5.47   12.45   0
  10   4  10  200.51   16.74   0
  10   5  12   14.21   15.35   0
  11  -1   6   38.41   13.89   0
  11   3  10  288.94   19.28   0
  11   4  12   10.51   12.38   0
  11   5  14   92.87   17.95   0
  12  -3   6  360.28   24.22   0
  12   0   8   55.64   16.15   0
  12   1   9  121.47   16.79   0
  12   3  12   32.66   13.86   0
  12   4  14   47.05   14.30   0
  13   2  12   60.67   17.63   0
  13   3  14    1.66   17.89   0
  14  -5   8   14.91   22.41   0
  14   1  13   42.75   14.12   0
  15  -4  10   26.07   20.04   0
 -18  -3   3  119.27   17.50   0
 -18  -1   4   10.52   19.70   0
 -17  -7   2   67.43   18.50   0
 -17  -5   2    4.57   17.06   0
 -17  -4   2    2.35   14.20   0
 -16  -2   2    8.81   14.93   0
 -16   0   3   -0.99   15.30   0
 -15  -9   1    5.00   17.67   0
 -14  -7   0   11.19   12.90   0
 -14  -6   0  132.05   14.71   0
 -14  -2   1  138.04   17.73   0
 -13  -9   0    1.84   12.64   0
 -13   1   2  103.10   18.67   0
 -12 -11   0   -0.57   14.19   0
 -12  -2   0  182.04   15.25   0
 -12   0   1    2.90   14.80   0
 -11  -8  -1    8.10   12.39   0
 -11  -7  -1  296.58   14.93   0
 -11  -6  -1   33.33   13.65   0
 -11  -5  -1   21.56   10.71   0
 -11   8   9   34.83   19.33   0
 -10 -12   0   12.66   14.54   0
 -10  -9  -1   40.33   15.24   0
 -10   9  11   10.73   17.70   0
  -9 -13   0   66.35   15.02   0
  -9 -10  -1   16.86   11.74   0
  -9   0   0 1678.91   44.47   0
  -9   6   5   41.20   18.26   0
  -8 -13   0    9.01   14.83   0
  -8 -11  -1   46.50   12.23   0
  -8  -2  -1   92.84   14.74   0
  -8   8   8  405.58   20.77   0
  -8   9  10  134.46   19.07   0
  -7 -11  -1   24.80   12.07   0
  -7   7   6   44.48   14.18   0
  -6  -6  -2  165.76   14.53   0
  -6  -5  -2  306.36   16.27   0
  -5  -8  -2   36.82   11.19   0
  -5  -7  -2  257.28   13.95   0
  -5  -6  -2 1784.09   27.73   0
  -5  -5  -2  309.13   14.68   0
  -5  10  12   30.91   17.57   0
  -4  -8  -2   90.04   11.98   0
  -4  -7  -2  655.26   19.17   0
  -4  -6  -2 1131.07   23.92   0
  -4  -5  -2 1252.17   24.80   0
  -4  10  12   20.56   16.99   0
  -3 -15   1   15.02   15.33   0
  -3  -7  -2 1487.53   28.49   0
  -3  -6  -2 1160.01   23.01   0
  -3   7   6 1294.17   27.45   0
  -2 -15   1   58.21   15.52   0
  -2 -11  -1  244.02   17.11   0
  -2   7   6   30.62   14.88   0
  -2   9  10   29.02   13.34   0
  -2  10  13   12.31   13.35   0
  -1 -13   0  141.56   15.86   0
  -1 -11  -1  297.02   15.58   0
  -1   2   1   61.52   15.84   0
  -1   6   5  151.26   13.34   0
  -1   8   8    7.82   13.12   0
  -1   9  10  108.78   15.40   0
  -1  10  13   10.62   12.94   0
   0 -10  -1   28.27   14.69   0
   0   3   2 4283.27   55.74   0
   0  10  14  104.03   15.12   0
   1 -14   1   11.39   13.89   0
   1 -12   0   80.31   17.52   0
   1  -9  -1  525.36   20.28   0
   1   7   7   21.71   10.90   0
   1   8   9   16.49   11.53   0
   1   9  11   38.99   15.12   0
   1  10  14   74.32   17.83   0
   2 -15   2   13.27   14.83   0
   2  -7  -1  749.28   24.09   0
   2  -6  -1  274.50   18.41   0
   2   6   6  125.11   13.10   0
   2   9  12  158.01   14.12   0
   3   3   3  472.69   20.27   0
   3   4   4   68.50   10.98   0
   3   8  10   19.20   11.17   0
   3   9  13   37.82   13.31   0
   4 -12   1   65.50   14.18   0
   4  -9   0  117.91   16.34   0
   4   6   7  535.43   18.35   0
   4   8  11   15.53   11.77   0
   4   9  14   67.84   14.07   0
   5 -13   2  157.44   15.81   0
   5   3   4   -3.07   11.74   0
   5   4   5   17.27   11.82   0
   5   8  12   43.51   13.32   0
   5   9  15   24.37   13.44   0
   6  -9   1   20.19   14.98   0
   6   5   7 1494.34   25.32   0
   7  -2   2   45.98   16.22   0
   7   0   3    1.58   11.96   0
   7   7  12    6.84   11.97   0
   7   8  15  215.66   16.67   0
   8 -13   4   66.21   18.77   0
   8 -11   3   29.95   18.84   0
   8  -7   2   91.13   21.54   0
   8  -6   2   52.82   25.58   0
   8   5   9   21.16   11.50   0
   8   6  11   15.00   11.98   0
   8   7  13  204.35   15.02   0
   9  -3   3  187.97   27.37   0
   9   5  10   33.43   12.08   0
   9   6  12    6.35   12.35   0
  10   6  14   -1.20   14.50   0
  11   4  11   34.83   14.68   0
  12  -9   6    0.25   33.91   0
  12  -1   7   17.54   15.53   0
  12   2  10   34.66   12.57   0
  12   3  11  540.72   22.61   0
  12   4  13  115.60   16.99   0
  13   0   9   -0.43   15.51   0
  13   1  10   72.45   16.95   0
  13   3  13   70.25   17.18   0
  14  -1  10   56.78   16.89   0
  14   0  11   -1.88   13.74   0
  14   1  12    2.98   16.52   0
  15  -2  11    5.41   15.97   0
  15  -1  12   -4.78   18.36   0
 -18  -5   3    5.81   19.18   0
 -18  -4   3   36.76   15.59   0
 -17  -6   2   75.47   15.00   0
 -17  -2   3  173.65   18.71   0
 -17   0   4    0.63   18.61   0
 -16  -3   2   47.45   16.78   0
 -15  -8   1   62.48   13.73   0
 -15  -7   1    9.50   16.99   0
 -15  -6   1   -5.21   16.79   0
 -15  -5   1  183.86   18.00   0
 -15  -4   1   89.90   14.34   0
 -15  -1   2   13.46   15.15   0
 -14 -10   1    8.59   14.66   0
 -14   0   2   77.47   18.84   0
 -14   7   9   34.26   25.68   0
 -13 -11   1   81.16   18.13   0
 -13  -8   0   13.90   12.42   0
 -13  -7   0  259.07   18.08   0
 -13  -6   0  302.38   19.85   0
 -13  -5   0   71.35   15.07   0
 -13  -4   0  503.54   20.67   0
 -13  -1   1  302.15   18.86   0
 -12 -10   0   26.10   14.04   0
 -11 -11   0   36.78   15.14   0
 -11   9  11   27.84   19.84   0
 -10  -8  -1  273.18   15.06   0
 -10  -7  -1  183.10   15.33   0
 -10  -5  -1  102.44   14.67   0
 -10  -4  -1   79.09   12.38   0
  -9 -12   0   15.87   13.27   0
  -9  -9  -1   54.40   12.47   0
  -9  -3  -1   62.35   12.78   0
  -9   8   8   30.64   14.87   0
  -9   9  10  257.46   19.52   0
  -8 -10  -1  107.29   13.82   0
  -8   7   6   13.05   16.46   0
  -7 -13   0  242.65   16.28   0
  -7  10  12  123.24   19.58   0
  -6 -13   0   77.08   14.27   0
  -6 -11  -1  156.04   14.17   0
  -6  10  12   49.13   14.34   0
  -5 -13   0  101.39   14.05   0
  -5 -11  -1   64.24   13.23   0
  -4 -13   0   20.17   12.98   0
  -4 -11  -1   -9.46   11.93   0
  -3 -13   0   17.60   12.53   0
  -3 -11  -1  415.19   16.90   0
  -3  10  12    8.58   14.16   0
  -2 -13   0  170.61   15.19   0
  -2  10  12   -0.06   12.77   0
  -1 -14   1    6.38   16.86   0
  -1 -10  -1   91.11   12.91   0
  -1  -2  -1   91.06   14.20   0
  -1   7   6  117.55   15.53   0
   0 -14   1   32.63   13.58   0
   0 -12   0  229.69   19.18   0
   0   8   8  141.68   12.92   0
   0   9  10  290.82   15.17   0
   0  10  13   78.24   13.55   0
   1 -15   2   35.78   14.24   0
   1  -8  -1  116.82   17.17   0
   1  -4  -1  133.94   16.31   0
   2 -13   1   16.33   14.46   0
   2 -11   0  133.87   15.89   0
   2   8   9   69.27   11.65   0
   2   9  11   29.55   15.75   0
   2  10  14   48.06   16.95   0
   3 -14   2   14.54   14.22   0
   3 -10   0  123.91   15.07   0
   3   5   5  194.92   13.18   0
   3   9  12   98.95   13.97   0
   4  -8   0   84.85   15.76   0
   4  -4   0  567.14   31.07   0
   4   9  13   26.82   13.76   0
   5 -14   3   29.85   19.36   0
   5   5   6  299.93   14.58   0
   5   7   9   22.66   12.04   0
   5   8  11   40.83   12.09   0
   5   9  14   70.78   14.41   0
   7 -12   3   26.24   18.49   0
   7 -10   2    3.20   14.37   0
   7   6   9  195.19   13.79   0
   7   7  11   50.08   12.48   0
   7   8  14    9.58   13.71   0
   8  -1   3   25.88   15.05   0
   8   4   7 1403.45   25.61   0
   8   6  10   22.66   14.07   0
   9   1   5  389.45   18.66   0
   9   2   6   21.50   10.74   0
   9   3   7  867.83   20.70   0
   9   4   8   74.13   14.40   0
   9   7  14   47.42   15.58   0
  10  -9   4    9.85   24.46   0
  10   1   6   52.16   13.51   0
  10   2   7    6.03   10.12   0
  10   3   8  246.16   14.51   0
  10   5  11   57.12   11.83   0
  10   6  13   57.73   13.49   0
  11   1   7  158.58   16.39   0
  11   2   8   67.80   15.48   0
  11   5  13   10.42   12.32   0
  13  -3   7  480.42   24.68   0
  13  -1   8   90.89   16.90   0
  13   2  11  441.19   19.16   0
  14  -4   8   39.58   18.62   0
  14  -2   9  133.40   17.31   0
  14   2  13   14.56   16.58   0
  15  -3  10    3.40   19.06   0
 -18  -2   4   19.48   20.23   0
 -18   0   5    7.39   22.47   0
 -16  -8   2  134.68   19.05   0
 -16  -4   2   29.87   16.67   0
 -16   1   4   55.80   21.77   0
 -15   2   4    5.30   20.47   0
 -14  -9   1   74.24   13.68   0
 -14  -3   1  307.05   19.92   0
 -13   8  10    4.43   21.74   0
 -12  -9   0    5.59   12.14   0
 -12  -8   0  230.58   18.04   0
 -12  -3   0   46.72   12.98   0
 -11 -12   1   52.87   17.72   0
 -11 -10   0   -2.59   12.95   0
 -11  -2   0   26.51   13.66   0
 -11   2   2   90.77   22.41   0
 -11   7   7   36.33   19.37   0
 -10 -11   0   27.40   13.19   0
 -10  -6  -1   26.19   10.36   0
 -10  -1   0  722.44   26.78   0
 -10   1   1  572.75   30.11   0
 -10   5   4   26.07   25.97   0
  -9  -8  -1  176.55   14.03   0
  -9  -4  -1 1063.94   25.92   0
  -8 -12   0  165.07   14.85   0
  -8  -9  -1   86.43   12.70   0
  -8   0   0 1782.83   41.40   0
  -8  10  12   21.80   14.56   0
  -7 -14   1   20.59   14.81   0
  -7 -12   0   35.48   12.37   0
  -7 -10  -1  108.36   13.86   0
  -7  -2  -1  111.17   13.06   0
  -7   9   9  130.04   18.20   0
  -6 -14   1    5.20   14.39   0
  -6 -10  -1   96.42   13.83   0
  -6   8   7   96.58   16.33   0
  -6   9   9  108.15   13.54   0
  -5 -10  -1   63.35   12.26   0
  -5   8   7  102.11   16.11   0
  -5   9   9   57.37   13.39   0
  -5  10  11  126.75   18.53   0
  -4 -14   1   58.25   17.77   0
  -4 -10  -1  170.22   16.33   0
  -4   8   7  212.44   15.45   0
  -4   9   9    8.64   11.95   0
  -4  10  11   41.72   17.27   0
  -3 -14   1   33.18   15.99   0
  -3 -10  -1   31.79   11.60   0
  -3   8   7   79.89   16.84   0
  -3   9   9   -0.39   11.76   0
  -3  10  11  217.70   19.17   0
  -2 -14   1   18.37   14.50   0
  -2 -10  -1  259.58   14.21   0
  -2   9   9   81.63   12.93   0
  -1 -15   2   11.51   18.40   0
  -1 -12   0   64.68   13.76   0
  -1  10  12   55.15   14.07   0
   0 -15   2    5.15   14.10   0
   0  -9  -1    3.97   11.58   0
   0  -3  -1  677.93   26.04   0
   0   7   6  230.06   16.75   0
   0  10  12   -0.41   11.97   0
   1 -13   1    7.54   16.39   0
   1 -11   0   33.42   15.55   0
   1  -7  -1  947.16   26.47   0
   1   4   3 1628.14   31.74   0
   1   5   4   23.33   10.27   0
   1   6   5   63.08   15.58   0
   1   8   8  509.49   16.83   0
   1   9  10  168.11   14.54   0
   1  10  13    3.46   13.61   0
   2 -14   2   57.02   18.13   0
   2   7   7  164.09   13.19   0
   3 -12   1   81.31   14.62   0
   3   2   2  298.18   19.11   0
   3   6   6 1408.50   24.55   0
   3   8   9    7.88   11.40   0
   3  10  14  168.97   19.09   0
   4 -13   2   27.50   17.22   0
   4 -11   1    1.76   15.34   0
   4   7   8   20.21   11.29   0
   4   8  10   22.49   11.88   0
   4   9  12   31.91   12.94   0
   5 -12   2    9.13   16.41   0
   5 -10   1   72.97   17.12   0
   5   2   3 4433.04   50.21   0
   5   6   7  512.57   17.42   0
   6 -13   3    3.86   17.12   0
   6 -11   2    0.55   14.47   0
   7   3   5  191.03   13.97   0
   7   4   6  103.39   12.98   0
   7   8  13  492.45   18.19   0
   8   5   8   31.82   14.62   0
   8   7  12   29.74   12.82   0
   9 -11   4    4.62   19.16   0
   9  -8   3  732.94   38.52   0
   9   5   9  138.33   14.92   0
   9   6  11   -4.53   12.99   0
   9   7  13   34.29   13.38   0
  10   0   5    7.47   12.91   0
  10   4   9   20.54   10.79   0
  11  -9   5    2.49   28.35   0
  11  -2   5  320.21   21.88   0
  11   0   6   72.13   15.16   0
  11   3   9  186.52   14.97   0
  11   4  10   36.15   14.66   0
  11   5  12   11.63   12.94   0
  11   6  14  267.45   19.84   0
  12  -2   6  333.27   22.75   0
  12   2   9  306.88   16.37   0
  12   3  10    9.43   15.17   0
  12   4  12  104.00   15.38   0
  12   5  14   95.58   15.58   0
  13   3  12   29.32   13.56   0
  14   0  10  233.57   20.28   0
  14   1  11   76.93   16.59   0
  15  -6   9    8.86   26.03   0
  15  -1  11   45.71   18.20   0
  15   0  12  169.31   20.36   0
 -17  -3   3   39.36   16.70   0
 -16  -7   2   17.67   13.86   0
 -16  -6   2   15.18   17.14   0
 -16  -5   2   13.63   17.08   0
 -16  -1   3   52.05   17.36   0
 -15  -9   2  137.17   18.61   0
 -15  -2   2   16.66   15.12   0
 -14  -8   1   -0.78   12.36   0
 -14  -7   1   67.72   17.53   0
 -14  -4   1   -2.48   15.48   0
 -13 -10   1   -0.15   14.35   0
 -13  -2   1  332.20   19.25   0
 -13   7   8  158.09   27.88   0
 -12 -11   1   37.24   14.92   0
 -12  -7   0   26.85   12.13   0
 -12  -6   0  614.65   21.42   0
 -12  -5   0  183.90   17.40   0
 -12  -4   0  396.89   18.53   0
 -12   6   6   15.59   24.14   0
 -12   8   9   58.54   23.14   0
 -11  -9   0   60.44   12.88   0
 -10 -12   1   60.28   18.34   0
 -10 -10   0   13.58   12.58   0
 -10   8   8   -0.37   16.20   0
 -10   9  10   32.72   17.07   0
  -9 -13   1   18.00   14.18   0
  -9 -11   0   32.08   12.67   0
  -9  -7  -1  260.19   14.05   0
  -9  -6  -1   33.49   10.91   0
  -9  -5  -1  499.72   17.77   0
  -9   7   6    4.14   16.11   0
  -8 -13   1   12.83   13.21   0
  -8 -11   0   15.89   14.60   0
  -8  -8  -1  324.79   16.25   0
  -8  -3  -1 1829.79   32.98   0
  -8   9   9    9.85   16.49   0
  -7  -9  -1  447.22   19.88   0
  -7   8   7    5.64   14.85   0
  -7  10  11   65.89   17.65   0
  -6 -12   0   94.72   13.13   0
  -6  -9  -1   16.20   12.42   0
  -6  -2  -1 2844.75   41.83   0
  -6  10  11  101.76   14.40   0
  -5 -12   0   14.34   12.76   0
  -5   5   3  160.33   19.14   0
  -4 -12   0    2.08   12.87   0
  -4   5   3  135.40   16.56   0
  -4   6   4  269.50   17.63   0
  -3 -12   0   92.75   15.13   0
  -3   5   3  744.92   26.67   0
  -2 -15   2   71.19   16.25   0
  -2 -12   0   67.44   13.11   0
  -2  -9  -1  183.00   17.95   0
  -2  -2  -1  284.05   19.60   0
  -2   8   7  439.70   16.09   0
  -2  10  11   11.72   13.04   0
  -1  -9  -1  264.73   15.59   0
  -1   9   9  329.28   17.11   0
  -1  10  11   16.47   12.88   0
   0 -13   1    1.66   13.08   0
   0 -11   0   15.33   14.25   0
   0  -8  -1 1641.56   28.98   0
   0   9   9  104.59   16.60   0
   1 -14   2   70.14   18.10   0
   1  -6  -1  171.03   13.96   0
   1  -5  -1 2216.41   37.76   0
   1   3   2 3356.00   48.38   0
   1  10  12   78.66   13.45   0
   2 -12   1  166.14   18.13   0
   2 -10   0  171.01   15.89   0
   2   8   8   42.97   13.88   0
   2   9  10  275.56   15.47   0
   2  10  13   67.19   15.10   0
   3  -9   0  237.29   15.18   0
   3   7   7   62.35   11.84   0
   3   9  11   23.40   13.31   0
   4 -14   3   13.68   17.98   0
   4  -7   0   83.26   16.18   0
   4  -6   0 2847.77   48.03   0
   4  -5   0  361.51   22.99   0
   4   5   5  218.57   13.53   0
   5   8  10  134.11   13.68   0
   6 -14   4   98.67   20.93   0
   6  -7   1   34.03   16.33   0
   6  -4   1 1237.49   63.38   0
   6   4   5   78.28   13.81   0
   6   7   9   80.31   12.30   0
   6   8  11  139.14   14.11   0
   6   9  14   89.58   15.58   0
   7 -13   4  125.70   18.94   0
   7   2   4    4.60   10.55   0
   7   5   7  242.15   13.89   0
   7   7  10   13.93   12.08   0
   8 -12   4   30.26   20.21   0
   8   1   4 2095.00   33.74   0
   8   7  11  133.40   13.88   0
   8   8  14   22.09   13.63   0
  10 -11   5  291.54   28.81   0
  10  -2   4   82.98   17.42   0
  10   5  10   -3.47   11.57   0
  10   6  12   76.29   13.71   0
  10   7  14  210.58   16.86   0
  11 -11   6    6.55   25.53   0
  12   0   7   11.05   14.66   0
  12   4  11   22.84   16.85   0
  12   5  13    0.25   13.44   0
  13  -2   7    5.76   17.11   0
  13   1   9  115.70   17.17   0
  13   2  10   74.94   16.73   0
  13   4  13    6.68   13.54   0
  14  -3   8   16.77   15.66   0
  14  -1   9    3.59   15.46   0
  14   2  12    9.79   13.37   0
  15  -5   9  284.66   26.37   0
  15  -4   9    6.04   22.48   0
  15  -2  10    6.30   15.98   0
 -18  -3   4    4.49   17.30   0
 -17  -7   3   11.24   14.24   0
 -17  -6   3   24.13   17.71   0
 -17  -5   3   86.95   18.22   0
 -17  -4   3    6.74   16.89   0
 -17   1   5   28.41   23.04   0
 -15  -8   2   10.30   15.97   0
 -15   0   3   -1.20   16.80   0
 -15   3   5  212.38   33.70   0
 -14 -10   2   89.45   15.54   0
 -14  -6   1   43.16   13.73   0
 -14  -5   1  141.66   14.74   0
 -13 -11   2   50.24   17.80   0
 -13  -9   1   12.68   11.85   0
 -13   2   3    8.80   19.68   0
 -12 -10   1  200.09   15.47   0
 -12  -1   1    3.04   12.94   0
 -11 -11   1  211.48   16.08   0
 -11  -8   0    9.63   12.69   0
 -11  -3   0  698.19   23.75   0
 -11   0   1    4.60   14.72   0
 -10  -9   0   13.64   12.27   0
 -10   6   5  107.56   25.78   0
  -9 -12   1   11.54   14.20   0
  -9 -10   0   57.34   12.29   0
  -9  -1   0 1053.01   28.17   0
  -9   9   9  195.71   22.57   0
  -8  -7  -1  119.91   12.26   0
  -8  -6  -1  432.08   17.10   0
  -8  -5  -1   90.91   12.77   0
  -8  -4  -1 1367.91   27.81   0
  -8   8   7  292.33   22.27   0
  -8  10  11   25.32   18.54   0
  -7 -13   1    4.23   13.60   0
  -7 -11   0   10.57   11.98   0
  -7  -8  -1  161.34   13.37   0
  -7  -3  -1   58.68   11.33   0
  -7   2   1  128.26   27.46   0
  -6 -13   1    8.57   13.78   0
  -6 -11   0   25.25   14.08   0
  -6  -8  -1  201.12   16.21   0
  -6   5   3 2180.34   47.39   0
  -6   6   4  278.98   22.03   0
  -5 -13   1   25.04   16.36   0
  -5  -9  -1   80.96   13.22   0
  -5   6   4 1651.81   35.25   0
  -4  -9  -1   71.98   11.50   0
  -4  -2  -1 5474.51   64.76   0
  -4   4   2  294.05   23.93   0
  -4   9   8   77.09   14.80   0
  -4  10  10   78.03   17.38   0
  -4  11  13  257.45   16.92   0
  -3  -9  -1   64.51   11.74   0
  -3   6   4  717.25   21.92   0
  -3  10  10   12.62   15.51   0
  -3  11  13   16.64   14.85   0
  -2 -13   1   52.55   14.94   0
  -2   5   3  143.92   15.47   0
  -2  11  13   66.27   14.60   0
  -1 -13   1    5.14   13.87   0
  -1 -11   0   26.67   12.55   0
  -1  -8  -1  145.19   17.68   0
   0 -14   2   16.75   16.88   0
   0  -7  -1   -3.39   12.35   0
   0  -4  -1 3283.17   49.75   0
   0  10  11   17.19   12.14   0
   1 -10   0   10.35   13.19   0
   1   9   9  144.34   16.84   0
   2   4   3  121.26   12.83   0
   2   5   4  187.79   12.81   0
   2   6   5  526.71   18.75   0
   2  10  12   59.19   13.94   0
   3 -13   2   -0.50   13.98   0
   3  -8   0  689.55   24.19   0
   3   9  10  185.98   16.43   0
   3  10  13  118.35   14.71   0
   4   6   6  840.59   19.57   0
   4   8   9    2.61   11.22   0
   4   9  11   28.82   13.65   0
   4  10  14    5.93   13.52   0
   5 -13   3   27.97   16.57   0
   5  -9   1  103.89   16.87   0
   5   7   8  357.54   16.08   0
   5   9  12  313.34   16.54   0
   6   6   7   89.12   14.10   0
   6   9  13  146.45   15.75   0
   7  -9   2  715.02   26.79   0
   7   6   8   41.26   11.76   0
   8 -10   3   43.93   17.27   0
   8   6   9    4.40   11.06   0
   8   8  13    0.83   13.90   0
   9   0   4 2225.74   36.90   0
   9   3   6  184.07   16.18   0
   9   4   7    1.74   12.92   0
   9   6  10  102.62   13.28   0
   9   7  12  141.10   14.79   0
   9   8  14   24.46   14.31   0
  10   3   7   75.90   12.12   0
  10   6  11   70.34   12.98   0
  10   7  13   48.83   13.79   0
  11   3   8  157.02   16.71   0
  11   5  11    5.38   11.94   0
  11   6  13   11.17   13.42   0
  13   0   8  553.89   23.45   0
  13   3  11    7.95   13.82   0
  14   1  10   65.35   16.59   0
  14   3  13    7.02   14.68   0
  15   0  11   10.14   16.64   0
  15   1  12   17.45   18.04   0
 -18  -4   4   18.80   14.13   0
 -18   1   6    1.29   20.02   0
 -17  -1   4   11.77   17.04   0
 -16  -8   3   -3.23   17.73   0
 -16  -2   3   35.37   16.49   0
 -16   2   5   -0.81   23.17   0
 -15  -7   2    8.12   13.88   0
 -15  -6   2   -4.58   16.81   0
 -15  -4   2  156.27   18.30   0
 -15  -3   2   12.64   12.72   0
 -14  -9   2   15.83   17.21   0
 -14  -1   2  317.01   21.32   0
 -14   1   3    9.63   17.33   0
 -13  -8   1  132.04   13.58   0
 -13  -7   1   32.55   14.80   0
 -13  -3   1   87.84   16.80   0
 -12  -9   1   11.15   12.96   0
 -12   1   2  143.57   20.42   0
 -11 -12   2   11.96   17.43   0
 -11 -10   1   50.97   15.18   0
 -11  -7   0  614.33   20.18   0
 -11  -6   0    7.68   11.47   0
 -11  -5   0    2.25   10.59   0
 -11  -4   0   40.17   11.15   0
 -11   8   8    7.89   20.90   0
 -11   9  10    2.92   16.76   0
 -10 -11   1   77.79   13.91   0
 -10  -8   0  124.03   14.86   0
 -10  -2   0   40.11   11.48   0
  -9 -13   2   30.75   17.40   0
  -9  -9   0   21.07   12.33   0
  -9  10  11   24.19   18.16   0
  -8 -12   1   17.10   13.46   0
  -8 -10   0   49.30   12.57   0
  -7 -14   2  100.11   15.00   0
  -7  -7  -1   49.25   11.13   0
  -7  -6  -1   74.91   11.83   0
  -7  -5  -1 1925.23   30.39   0
  -7  -4  -1  167.46   13.93   0
  -7   0   0    7.94   13.28   0
  -6 -14   2    6.41   14.18   0
  -6  -7  -1   33.36   11.27   0
  -6  -3  -1  226.73   14.62   0
  -6   7   5  151.34   18.75   0
  -6   9   8   36.71   16.16   0
  -6  10  10  130.34   18.38   0
  -5 -14   2   19.62   17.18   0
  -5 -11   0   46.46   13.05   0
  -5  -8  -1  183.70   13.10   0
  -5   4   2  143.15   20.81   0
  -5   7   5  112.21   15.06   0
  -5   9   8   49.10   13.28   0
  -5  10  10   10.64   13.84   0
  -4 -13   1    5.48   12.68   0
  -4 -11   0   16.06   12.82   0
  -4  -8  -1   26.38   11.09   0
  -4  11  12   38.94   18.13   0
  -3 -14   2   77.89   16.90   0
  -3 -13   1   15.14   12.02   0
  -3 -11   0   18.61   12.90   0
  -3  -8  -1   18.15   10.94   0
  -3   4   2 1443.33   38.84   0
  -3   7   5  281.10   15.63   0
  -3   9   8   11.13   11.29   0
  -3  11  12    9.85   16.98   0
  -2 -14   2   39.82   16.88   0
  -2 -11   0  125.74   14.52   0
  -2  -8  -1  354.76   16.07   0
  -2   7   5  635.49   21.29   0
  -2   9   8   18.93   12.25   0
  -2  10  10   43.45   12.34   0
  -1 -15   3   10.22   18.56   0
  -1 -14   2   19.72   13.68   0
  -1  -7  -1 1019.36   23.63   0
  -1  -3  -1 2540.43   43.47   0
  -1   5   3  726.98   24.81   0
  -1   6   4  103.28   14.56   0
  -1   9   8   67.81   14.14   0
  -1  10  10   90.99   15.81   0
  -1  11  13   29.45   14.01   0
   0 -15   3    9.40   14.67   0
   0 -10   0  172.60   15.00   0
   0  -6  -1  106.55   11.89   0
   0  -5  -1  587.54   23.31   0
   0  11  13   -5.61   13.90   0
   1   8   7  228.96   13.91   0
   1  10  11  107.22   13.33   0
   2 -13   2  151.40   18.63   0
   2  -9   0  500.59   18.43   0
   2   7   6  903.79   21.83   0
   2   9   9  276.93   18.45   0
   3 -14   3   44.58   14.95   0
   3   8   8   94.66   12.63   0
   3  10  12   99.63   14.08   0
   4 -12   2   16.49   12.99   0
   4 -10   1  180.12   16.13   0
   4   7   7   95.61   11.93   0
   4  10  13   40.09   14.50   0
   5 -14   4    5.96   18.65   0
   5 -11   2    4.07   14.87   0
   5   1   2   41.07   11.16   0
   5   8   9   23.92   11.92   0
   5   9  11  192.38   15.19   0
   5  10  14  145.36   15.50   0
   6 -12   3   73.52   16.84   0
   6 -10   2  214.00   18.38   0
   6  -6   1 1608.40   46.20   0
   6  -5   1   52.50   21.22   0
   6   0   2  299.33   19.50   0
   6   9  12   11.33   13.83   0
   7 -11   3   67.00   15.10   0
   7   7   9  354.74   15.06   0
   7   8  11  205.91   15.24   0
   7   9  13   27.25   14.48   0
   8 -13   5    8.38   17.53   0
   8   3   5  590.10   20.35   0
   8   5   7  347.53   14.79   0
   8   7  10   33.90   12.79   0
   8   8  12   17.65   13.75   0
   9 -12   5   62.54   22.36   0
   9  -2   3  501.21   29.16   0
   9   2   5   35.23   13.47   0
   9   5   8  263.35   14.40   0
   9   7  11  245.04   15.35   0
  10 -12   6   16.96   23.96   0
  10   2   6   17.64   11.09   0
  10   5   9   34.96   11.92   0
  11  -1   5   27.22   13.09   0
  11   4   9   31.87   11.98   0
  11   5  10   75.45   14.99   0
  11   6  12  259.63   15.96   0
  12  -5   5    5.45   24.28   0
  12  -1   6   36.12   15.63   0
  12   2   8  204.63   15.60   0
  12   3   9  297.82   16.29   0
  12   4  10   47.60   16.29   0
  12   5  12  160.24   14.91   0
  13  -1   7  281.67   19.47   0
  13   4  12   39.20   13.81   0
  14  -2   8   12.08   15.51   0
  14   0   9    4.98   15.96   0
  14   2  11   18.12   14.18   0
  14   3  12    9.97   13.22   0
  15  -3   9   11.68   16.82   0
  15  -1  10   56.44   17.38   0
 -18  -1   5   41.46   18.57   0
 -16  -7   3   11.97   16.44   0
 -16  -3   3    3.01   16.01   0
 -15  -5   2   86.52   14.22   0
 -15   4   6   -1.10   31.28   0
 -14  -8   2   16.40   16.29   0
 -13 -10   2    6.95   13.76   0
 -13  -6   1   13.34   12.89   0
 -13  -5   1    3.87   11.38   0
 -13  -4   1  256.79   16.13   0
 -13   0   2  835.11   28.57   0
 -12 -11   2   18.20   15.13   0
 -12  -8   1   40.57   12.67   0
 -12   7   7   90.07   26.20   0
 -10 -12   2   29.25   17.18   0
 -10  -7   0   89.26   12.50   0
 -10  -3   0   49.57   14.86   0
 -10   7   6   52.82   19.61   0
 -10   9   9   30.92   19.69   0
  -9 -11   1   12.76   12.27   0
  -9  -8   0   14.10   14.08   0
  -9   8   7  302.88   22.53   0
  -8 -13   2  139.30   16.46   0
  -8  -9   0   90.06   12.94   0
  -7 -12   1   45.96   13.06   0
  -7 -10   0  134.33   13.96   0
  -7   5   3  131.02   21.71   0
  -7   6   4  209.24   20.75   0
  -7   9   8  541.98   23.20   0
  -7  10  10   74.16   14.14   0
  -6 -12   1   10.89   12.57   0
  -6 -10   0  321.91   15.61   0
  -6  -6  -1 1577.07   28.02   0
  -6  -5  -1   40.96   12.04   0
  -6  -4  -1 1308.73   26.02   0
  -6  11  12   15.42   18.32   0
  -5  -7  -1  254.16   15.31   0
  -5  -6  -1  336.20   18.26   0
  -5  -3  -1  661.11   21.78   0
  -5   8   6    3.13   13.89   0
  -5  11  12   15.32   14.93   0
  -4 -14   2   -0.23   14.51   0
  -4  -7  -1  293.59   16.00   0
  -4  -3  -1 1539.62   35.59   0
  -4   8   6  509.26   22.26   0
  -3  -7  -1   64.88   12.60   0
  -3  -3  -1  708.87   27.01   0
  -3   8   6   20.34   15.89   0
  -2  -7  -1   43.04   11.87   0
  -2  -3  -1  189.06   16.68   0
  -2   4   2  530.96   23.47   0
  -2   8   6  700.49   21.88   0
  -2  11  12   29.25   13.34   0
  -1 -12   1  144.68   14.67   0
  -1 -10   0    9.86   11.44   0
  -1  -6  -1  214.16   13.89   0
  -1  -5  -1  371.20   19.98   0
  -1  -4  -1 1311.45   32.69   0
  -1   7   5   42.81   12.40   0
  -1  11  12    6.30   13.41   0
   0 -12   1   89.14   15.09   0
   0   6   4   40.32   13.32   0
   0   9   8   98.40   12.25   0
   0  10  10   50.66   12.83   0
   1 -13   2    8.37   16.24   0
   1  -9   0   89.67   14.35   0
   1  11  13  114.12   15.24   0
   2 -14   3   38.41   14.96   0
   2 -11   1  249.43   16.84   0
   2   3   2  153.81   14.51   0
   2   8   7   44.65   13.48   0
   2  10  11   75.45   13.70   0
   3  -7   0 1240.97   30.83   0
   3   5   4    7.47    9.52   0
   3   6   5   90.74   13.32   0
   3   7   6   86.90   14.01   0
   3   9   9   24.21   15.02   0
   4 -13   3    5.86   16.66   0
   4   8   8   62.32   12.37   0
   4   9  10   11.95   12.50   0
   4  10  12   79.26   13.95   0
   5   6   6  452.39   15.94   0
   5   7   7   79.09   14.32   0
   5  10  13   30.09   13.79   0
   6 -13   4   77.16   18.10   0
   6   2   3  383.65   16.62   0
   6   7   8   96.21   12.52   0
   7  -8   2    5.04   17.67   0
   7   4   5 1294.00   24.29   0
   7   5   6  210.10   13.83   0
   8   0   3    2.32   12.00   0
   8   6   8  147.56   12.71   0
   9 -10   4    2.66   20.71   0
   9  -7   3   24.70   23.63   0
   9   6   9    5.01   11.89   0
  10  -8   4  160.58   28.10   0
  10  -1   4  233.87   17.87   0
  10   1   5   11.41   13.31   0
  10   6  10  221.46   14.86   0
  10   7  12   60.06   14.06   0
  11   1   6   31.58   11.51   0
  11   7  13   30.85   17.39   0
  12  -4   5  173.96   25.39   0
  12   1   7   19.76   12.83   0
  12   5  11    9.54   12.56   0
  12   6  13   10.38   13.86   0
  13  -5   6  446.60   36.31   0
  13  -4   6  162.66   25.79   0
  13   1   8   98.22   16.10   0
  13   2   9  163.64   14.88   0
  13   3  10   59.33   14.32   0
  13   4  11   60.47   17.33   0
  13   5  13   51.70   16.02   0
  14  -1   8  129.96   16.97   0
  15  -2   9   39.67   19.44   0
  15   1  11   31.58   17.75   0
  15   2  12   10.63   16.64   0
 -18  -2   5  173.58   20.45   0
 -18   2   7  183.19   29.72   0
 -17  -3   4    7.41   16.74   0
 -17  -2   4   -9.13   16.22   0
 -17   2   6    0.12   23.41   0
 -16  -6   3   52.76   14.33   0
 -16  -5   3   80.53   14.42   0
 -16  -4   3   11.50   16.83   0
 -16   0   4   33.04   16.02   0
 -15  -9   3   -2.22   14.01   0
 -15  -1   3  144.69   17.32   0
 -14 -10   3   33.05   14.36   0
 -14  -7   2   12.38   13.32   0
 -14  -2   2  103.74   15.40   0
 -13 -11   3   20.36   14.35   0
 -13  -9   2   28.44   13.48   0
 -13   8   9   75.76   25.94   0
 -12 -10   2   14.22   13.19   0
 -12  -7   1  114.43   13.49   0
 -12   9  10    3.99   19.43   0
 -11 -11   2    6.84   13.43   0
 -11  -9   1    7.63   12.45   0
 -10 -10   1   40.88   13.23   0
 -10  -6   0   91.39   11.99   0
 -10  -5   0  241.90   15.61   0
 -10  -4   0  551.93   19.77   0
  -9 -12   2   28.66   18.28   0
  -9  -7   0   13.12   13.70   0
  -9  -2   0  136.20   17.21   0
  -9   1   1   57.38   17.65   0
  -8 -11   1   18.63   12.22   0
  -8  -8   0  127.04   15.76   0
  -8  -1   0  251.00   20.82   0
  -8   9   8   -0.20   14.75   0
  -8  10  10  146.96   18.16   0
  -7 -14   3   37.09   17.77   0
  -7 -13   2   49.36   14.57   0
  -7  -9   0  599.87   18.48   0
  -7   7   5   10.63   13.78   0
  -6 -13   2  161.43   17.88   0
  -6   4   2  134.58   24.84   0
  -6   8   6   62.95   14.62   0
  -5 -12   1    1.61   12.86   0
  -5 -10   0   28.71   11.83   0
  -5  -5  -1  738.65   20.82   0
  -5  -4  -1  357.84   16.91   0
  -5  10   9    3.01   16.44   0
  -4 -12   1   63.97   13.67   0
  -4 -10   0  282.76   15.73   0
  -4  -5  -1  663.33   21.26   0
  -4  -4  -1   90.31   12.09   0
  -4  10   9  300.93   18.98   0
  -4  11  11  430.10   22.35   0
  -3 -12   1  254.58   15.31   0
  -3 -10   0   98.73   12.93   0
  -3  -6  -1  734.35   22.69   0
  -3  -5  -1   17.06   11.13   0
  -3  -4  -1  124.95   13.90   0
  -3  10   9  115.18   14.00   0
  -3  11  11   41.47   17.64   0
  -2 -12   1   54.94   13.24   0
  -2 -10   0  161.94   13.53   0
  -2  -6  -1  -10.82   10.75   0
  -2  -5  -1  850.49   25.60   0
  -2  -4  -1  854.02   23.88   0
  -2  10   9   30.58   15.28   0
  -2  11  11  171.15   19.08   0
  -1   4   2 2928.07   44.92   0
  -1   8   6   97.56   13.06   0
   0 -13   2   59.95   14.43   0
   0  -9   0    0.82   13.34   0
   0   5   3 1396.35   28.07   0
   0   7   5  911.60   21.14   0
   0  11  12   16.04   13.58   0
   1 -14   3   42.33   14.33   0
   1 -11   1  284.02   18.54   0
   1   9   8  510.80   16.75   0
   1  10  10  219.55   14.45   0
   1  11  12   32.79   13.56   0
   2  -8   0  177.50   16.04   0
   2  10  10  262.16   17.57   0
   2  11  13   27.11   14.23   0
   3 -10   1   34.76   13.41   0
   3  -6   0  499.12   22.97   0
   3  -3   0  198.83   23.76   0
   3  10  11   40.09   12.75   0
   3  11  13    0.99   16.60   0
   4 -14   4   10.63   18.14   0
   4  -9   1   86.22   15.29   0
   4   0   1    2.22   12.45   0
   4   2   2 1200.90   29.58   0
   5 -12   3   30.01   16.99   0
   5   3   3   66.88   11.14   0
   5   9  10  286.40   15.23   0
   5  10  12    9.69   13.13   0
   6   8   9  211.85   14.76   0
   6   9  11    2.22   13.23   0
   6  10  13   62.36   15.14   0
   7 -12   4  147.61   18.93   0
   7  -1   2  418.99   23.21   0
   7   3   4   92.55   12.63   0
   7   6   7  450.53   15.94   0
   7   7   8   39.85   14.42   0
   7   8  10   11.59   11.89   0
   8 -11   4   19.85   18.86   0
   8  -9   3  516.87   29.51   0
   8   2   4   40.18   12.17   0
   8   7   9   70.25   13.04   0
   8   8  11  218.54   15.08   0
   8   9  13  166.56   16.47   0
   9   1   4  444.85   21.21   0
   9   7  10  154.03   15.34   0
   9   8  12   20.77   13.02   0
  10   4   7  114.00   14.32   0
  10   7  11    5.02   12.68   0
  10   8  13   32.85   17.48   0
  11   3   7  195.86   16.76   0
  11   4   8  175.60   16.00   0
  11   6  11   32.29   11.88   0
  12  -3   5   46.23   19.83   0
  12   0   6  355.89   20.43   0
  12   6  12    7.92   15.80   0
  13  -3   6   30.19   20.06   0
  13   5  12   13.43   13.71   0
  14  -5   7  185.47   28.87   0
  14  -4   7   -1.03   20.46   0
  14   1   9   11.52   16.22   0
  14   2  10    8.10   13.32   0
  14   3  11   19.70   13.45   0
  14   4  12   32.36   18.02   0
  15   0  10   14.61   14.34   0
  16  -3  10   -0.51   19.03   0
  16  -1  11   35.50   18.89   0
 -18  -4   5   65.14   20.49   0
 -18  -3   5   16.63   18.32   0
 -18   0   6   78.79   22.12   0
 -17  -6   4   23.88   14.58   0
 -17  -5   4   15.38   14.22   0
 -17  -4   4    9.91   17.45   0
 -17   0   5    0.80   19.30   0
 -16  -8   4   40.86   19.37   0
 -16   3   6   -1.70   24.01   0
 -15  -8   3   48.65   13.83   0
 -15  -7   3   44.72   17.20   0
 -15   1   4  268.12   26.32   0
 -14  -9   3   17.76   16.06   0
 -14  -6   2  239.96   16.32   0
 -14  -5   2  256.38   18.39   0
 -14  -4   2   40.06   16.11   0
 -14  -3   2  129.83   15.59   0
 -13  -8   2   18.91   12.60   0
 -13  -1   2  112.92   18.57   0
 -12  -6   1   60.79   12.50   0
 -12  -5   1    1.79   10.82   0
 -12  -4   1   29.45   14.43   0
 -12  -3   1  116.37   13.93   0
 -11 -12   3  117.72   15.33   0
 -11  -8   1   41.06   12.75   0
 -11  -1   1   33.35   13.83   0
 -10 -11   2    0.65   13.79   0
 -10  -9   1    5.40   12.44   0
 -10   0   1   39.26   17.16   0
  -9 -13   3   12.04   14.40   0
  -9 -10   1   22.10   12.20   0
  -9  -6   0  286.80   14.33   0
  -9  -3   0  279.39   18.47   0
  -9  10  10  103.49   18.97   0
  -8 -12   2  101.01   14.53   0
  -8   6   4   88.05   19.46   0
  -7 -11   1   -1.27   11.73   0
  -7  -8   0  112.38   14.87   0
  -7   8   6  143.87   17.24   0
  -6 -14   3   15.86   14.24   0
  -6 -11   1   84.33   13.49   0
  -6  -9   0  200.24   14.53   0
  -6   0   0   44.16   14.02   0
  -6  10   9   52.69   17.37   0
  -6  11  11   33.64   18.42   0
  -5 -14   3   63.21   17.17   0
  -5 -13   2    7.23   13.46   0
  -5  -9   0  253.05   14.83   0
  -5   9   7   13.54   15.39   0
  -5  11  11  104.07   15.88   0
  -4 -14   3   20.42   17.25   0
  -4 -13   2    7.32   12.34   0
  -4  -9   0   96.47   14.40   0
  -4   9   7    3.50   15.49   0
  -3 -13   2   72.64   12.99   0
  -3   9   7   42.49   13.05   0
  -2 -14   3    6.20   16.55   0
  -2 -13   2   43.57   14.06   0
  -2  -9   0  465.44   18.41   0
  -2   9   7  186.07   17.08   0
  -1 -14   3   71.98   17.80   0
  -1 -13   2  136.18   15.83   0
  -1  -9   0   94.34   12.44   0
  -1  10   9    5.10   11.21   0
  -1  11  11   24.19   13.11   0
   0 -11   1    5.79   11.79   0
   0   8   6  229.35   14.13   0
   0  10   9   -0.43   12.95   0
   0  11  11   27.46   16.38   0
   1  -8   0  546.65   23.06   0
   1   7   5  121.23   12.73   0
   2 -12   2   20.88   13.62   0
   2 -10   1  273.76   18.90   0
   2  -7   0  980.02   30.21   0
   2   9   8  157.25   13.50   0
   2  11  12   14.19   13.71   0
   3 -14   4    9.16   17.21   0
   3 -13   3   17.96   14.31   0
   3  -5   0 1294.91   36.63   0
   3   8   7   15.02   10.79   0
   3  10  10   18.22   16.27   0
   4 -11   2   82.22   14.36   0
   4   5   4 1675.19   27.55   0
   4   6   5   18.44   11.14   0
   4   7   6  730.94   19.10   0
   4   9   9   -8.42   11.94   0
   4  10  11   11.53   12.66   0
   4  11  13  114.08   18.29   0
   5  -1   1 2020.74   60.57   0
   5   8   8  288.86   14.87   0
   6 -11   3   36.27   15.65   0
   6  -9   2   18.42   16.84   0
   6   4   4   75.56   14.21   0
   6   6   6  223.12   13.89   0
   6   7   7   66.61   11.59   0
   6   9  10   69.15   16.13   0
   7 -13   5    9.48   17.72   0
   7 -10   3   41.97   18.11   0
   7   9  11  179.49   16.08   0
   8   8  10   12.99   15.24   0
   8   9  12   31.96   13.72   0
   9   4   6  292.42   14.49   0
   9   5   7  230.22   13.33   0
   9   8  11  115.17   17.31   0
  10 -10   5   29.51   22.43   0
  10   3   6  588.48   18.11   0
  10   5   8   -3.92   10.81   0
  10   6   9   50.36   12.80   0
  11  -4   4  157.39   29.33   0
  11   0   5    6.82   12.78   0
  11   5   9    9.99   11.82   0
  11   7  12   66.75   13.92   0
  12   2   7  757.90   24.42   0
  12   3   8   70.88   12.76   0
  12   4   9   20.50   11.86   0
  12   5  10  212.72   15.97   0
  13   0   7    9.35   15.46   0
  13   3   9   35.58   15.95   0
  13   4  10   45.15   17.63   0
  14  -6   7   56.01   34.69   0
  14  -3   7   49.85   18.63   0
  14   0   8   18.97   15.32   0
  15  -1   9   47.90   16.09   0
  15   1  10   64.89   17.61   0
  15   2  11   18.75   17.18   0
  16  -2  10    0.95   19.23   0
  16   0  11   15.57   18.98   0
 -17   3   7   25.09   25.19   0
 -16  -7   4   16.15   16.77   0
 -16  -1   4   50.86   15.65   0
 -15  -9   4    7.41   18.08   0
 -15  -6   3   14.04   16.38   0
 -15  -2   3   -3.24   15.62   0
 -14   0   3    8.99   17.78   0
 -13 -10   3   64.60   14.14   0
 -13  -7   2  229.48   15.38   0
 -12 -11   3  243.88   18.36   0
 -12  -9   2    9.01   13.05   0
 -12   8   8  113.99   27.69   0
 -11 -10   2    9.74   12.62   0
 -11  -7   1  240.08   14.29   0
 -11  -2   1  148.30   16.88   0
 -11   9   9    5.27   19.87   0
 -10 -12   3    6.33   14.27   0
 -10  -8   1  487.60   17.22   0
 -10   8   7   41.61   18.84   0
  -9 -11   2   45.38   12.63   0
  -9  -5   0  108.71   12.81   0
  -9  -4   0  274.26   18.24   0
  -9   9   8  315.78   20.84   0
  -8 -13   3   20.26   14.96   0
  -8  -7   0   12.26   10.52   0
  -8  -6   0   35.74   13.96   0
  -8  -2   0  137.30   16.84   0
  -8   7   5   26.53   15.75   0
  -7 -10   1  263.01   18.98   0
  -7  -1   0  352.98   20.81   0
  -7  10   9   23.78   14.23   0
  -7  11  11    2.03   15.46   0
  -6  -8   0   63.93   11.55   0
  -6   9   7   67.38   16.49   0
  -5 -11   1  152.64   14.68   0
  -4 -11   1  175.82   14.56   0
  -3 -14   3  100.75   14.93   0
  -3 -11   1  269.21   15.63   0
  -3  -9   0  219.28   13.54   0
  -2 -11   1  716.20   19.65   0
  -1 -11   1  155.78   13.80   0
   0  -8   0  215.07   18.80   0
   0   9   7  170.03   13.80   0
   1 -12   2  105.57   14.22   0
   1  10   9  230.32   16.31   0
   1  11  11  154.88   14.74   0
   2 -13   3   12.06   17.07   0
   2   6   4 1049.22   23.75   0
   2   7   5   50.68   12.18   0
   3 -11   2   92.78   18.38   0
   3  -4   0 1311.03   38.91   0
   3   3   2 1400.76   30.60   0
   3   9   8  203.58   13.74   0
   3  11  12   12.41   13.38   0
   4 -12   3   30.99   15.37   0
   4   4   3   10.41    9.83   0
   4   8   7   10.69   11.34   0
   5 -14   5   26.47   19.41   0
   5 -13   4   78.61   15.49   0
   5   9   9   44.75   13.28   0
   5  10  11  115.70   14.97   0
   6   8   8   14.46   12.40   0
   6  10  12   72.54   14.96   0
   7   8   9    7.51   12.30   0
   7  10  13  -12.31   13.36   0
   8 -12   5   -2.54   19.66   0
   8  -3   2  231.37   34.33   0
   8   4   5  287.67   15.16   0
   8   5   6   35.01   11.02   0
   8   6   7   13.37   10.88   0
   8   7   8   62.80   14.69   0
   9 -11   5   24.42   19.52   0
   9  -1   3  501.82   24.83   0
   9   3   5  843.12   21.88   0
   9   7   9  213.98   15.05   0
   9   9  13   19.30   14.30   0
  10   0   4  126.03   16.19   0
  10   7  10   17.72   12.92   0
  10   8  12  120.52   14.56   0
  11 -10   6   12.32   24.80   0
  11  -3   4   85.41   20.94   0
  11   7  11   24.17   16.65   0
  12  -2   5  455.79   24.11   0
  12   6  11   26.47   13.14   0
  13  -2   6    2.83   17.05   0
  13   2   8   42.76   14.11   0
  13   5  11  176.34   16.35   0
  14  -2   7  337.42   22.06   0
  14   2   9  123.72   17.87   0
  14   3  10   21.27   16.72   0
  14   4  11  110.42   17.33   0
  15  -5   8   14.82   26.94   0
  15  -4   8    9.29   22.18   0
  15   0   9   11.51   15.30   0
 -18  -1   6    0.63   20.28   0
 -17  -1   5   14.53   17.09   0
 -16  -6   4    5.64   17.21   0
 -16  -2   4    1.91   15.81   0
 -16   4   7   40.84   30.08   0
 -15  -5   3    5.21   13.47   0
 -15  -4   3  154.23   15.75   0
 -15  -3   3  182.35   15.30   0
 -14 -10   4   18.25   14.64   0
 -14  -8   3   90.60   14.19   0
 -14   2   4  223.67   25.04   0
 -13  -9   3  128.03   14.79   0
 -13  -6   2   26.88   11.73   0
 -13  -5   2  171.55   17.12   0
 -13  -2   2   32.60   15.58   0
 -13   3   4    9.15   22.38   0
 -12 -10   3   59.22   14.08   0
 -12  -8   2  155.31   14.60   0
 -12   0   2    6.08   12.90   0
 -11 -11   3   15.90   13.52   0
 -11  -9   2    9.92   13.34   0
 -11  -6   1   31.47   11.39   0
 -11  -5   1   11.54   10.62   0
 -11  -4   1   16.75   13.18   0
 -11  -3   1   -0.97   12.45   0
 -10 -10   2    5.82   12.68   0
 -10  -7   1   22.04   14.28   0
 -10   2   2   79.99   22.83   0
 -10  10  10   16.25   17.06   0
  -9 -12   3   19.77   14.21   0
  -8 -11   2    8.72   12.02   0
  -8  -5   0  332.31   16.07   0
  -8  -4   0  267.01   18.06   0
  -8  -3   0   34.49   14.52   0
  -8   8   6   82.80   18.21   0
  -8  10   9  112.49   17.52   0
  -8  11  11   27.36   18.43   0
  -7 -13   3    4.99   14.03   0
  -7  -7   0    5.60   10.55   0
  -7   9   7  455.74   23.79   0
  -6 -13   3   75.94   14.15   0
  -6 -12   2   31.47   12.60   0
  -6 -10   1   56.35   13.05   0
  -5  -8   0   38.70   10.84   0
  -5   0   0  606.78   32.57   0
  -5  10   8  119.42   17.52   0
  -5  11  10   26.70   17.39   0
  -4 -12   2   22.28   13.10   0
  -4  -8   0   65.01   12.29   0
  -4  10   8  113.54   17.11   0
  -4  11  10   12.61   14.59   0
  -3 -12   2   54.87   16.62   0
  -3  -8   0  539.00   21.56   0
  -3  10   8   27.98   12.93   0
  -3  11  10   21.33   14.68   0
  -2 -12   2   88.94   16.38   0
  -2  -8   0  158.41   17.91   0
  -2  10   8    4.15   11.97   0
  -2  11  10   24.03   14.63   0
  -1 -12   2   21.27   12.34   0
  -1  -8   0  553.37   20.22   0
  -1  10   8    5.86   14.06   0
  -1  11  10   20.56   13.27   0
  -1  12  12   98.78   18.74   0
   0 -12   2  115.09   14.47   0
   0 -10   1   27.95   14.15   0
   0  11  10   21.09   15.39   0
   1 -14   4   31.53   17.35   0
   1 -13   3   32.59   13.66   0
   1 -10   1  102.63   14.64   0
   1  -7   0  150.57   18.74   0
   1   4   2  480.13   20.26   0
   2  -6   0  435.58   19.66   0
   2   5   3  740.89   20.31   0
   2   8   6  280.50   14.09   0
   2  10   9   54.35   13.04   0
   2  11  11   12.05   13.18   0
   3   7   5  143.69   15.42   0
   4 -13   4   12.11   17.38   0
   4  -8   1   34.49   13.47   0
   4   9   8  203.52   14.03   0
   4  10  10  295.84   16.15   0
   4  11  12   23.04   13.71   0
   5   2   2  812.52   24.88   0
   5   6   5  387.37   16.48   0
   5   7   6  703.94   18.78   0
   5   8   7   96.84   15.21   0
   6 -12   4  110.61   18.36   0
   6   1   2   18.13   12.19   0
   6   3   3  842.78   22.14   0
   6  10  11  133.56   15.05   0
   7  -7   2   63.66   17.77   0
   7   2   3    1.71   10.17   0
   7   5   5   66.36   12.34   0
   7   7   7  406.88   15.92   0
   7   9  10  119.39   13.72   0
   7  10  12    8.65   14.27   0
   8 -13   6   96.90   18.94   0
   8   1   3   25.51   13.71   0
   8   8   9  664.34   21.53   0
   8   9  11  109.90   15.03   0
   9   8  10   45.60   13.22   0
   9   9  12   16.08   13.73   0
  10   8  11   53.74   16.59   0
  11  -8   5   58.68   28.96   0
  11   1   5   29.68   13.22   0
  11   4   7   19.70   14.00   0
  11   5   8   88.26   15.17   0
  12 -10   7   72.32   27.35   0
  12   1   6   43.15   16.37   0
  12   4   8   13.06   14.94   0
  12   5   9   20.24   15.15   0
  12   7  12  115.24   16.26   0
  13   1   7  303.97   19.64   0
  13   6  12   96.35   14.89   0
  14   1   8  134.44   17.73   0
  14   5  12   17.38   15.14   0
  15  -3   8    4.81   18.70   0
  15   2  10   12.35   16.57   0
  15   3  11   17.57   17.29   0
  16  -1  10   74.95   19.22   0
  16   1  11   33.59   19.07   0
 -17  -6   5   61.47   15.18   0
 -17  -5   5   -9.11   17.22   0
 -17  -2   5   35.85   16.92   0
 -17   4   8   13.76   30.25   0
 -16  -5   4    6.14   14.12   0
 -16  -4   4   40.03   14.32   0
 -16  -3   4   13.87   16.45   0
 -16   1   5   17.00   15.62   0
 -15  -8   4   36.87   14.11   0
 -14  -9   4   19.75   13.81   0
 -14  -7   3   58.73   14.42   0
 -14  -1   3    8.65   16.32   0
 -13  -8   3   70.48   16.52   0
 -13  -4   2  351.71   18.65   0
 -13  -3   2  177.01   15.63   0
 -13   1   3   59.21   17.76   0
 -12 -11   4   18.97   15.71   0
 -12  -7   2  117.05   14.22   0
 -11 -12   4    1.94   15.26   0
 -11  -8   2  137.38   17.56   0
 -11   1   2  289.01   22.96   0
 -11   3   3  274.42   34.54   0
 -11   7   6  111.29   25.52   0
 -10 -11   3  142.37   15.26   0
 -10  -9   2   24.14   15.26   0
 -10  -6   1   83.93   13.85   0
 -10   9   8    6.45   18.43   0
  -9 -13   4  -11.47   13.80   0
  -9 -10   2  164.90   13.94   0
  -9  -8   1    0.22   11.59   0
  -9  10   9   12.43   19.05   0
  -8 -12   3    0.13   13.87   0
  -8   5   3 1356.07   54.91   0
  -7 -11   2    1.00   11.65   0
  -7  -9   1  161.16   16.06   0
  -7  -6   0   -3.18   10.98   0
  -7  -2   0   34.85   12.79   0
  -7  11  10   14.94   17.55   0
  -6 -14   4   15.58   14.28   0
  -6  -7   0  196.14   14.02   0
  -6  10   8  203.02   19.29   0
  -6  11  10    1.57   14.18   0
  -5 -14   4    0.30   13.98   0
  -5 -13   3    9.31   13.16   0
  -5 -10   1   46.26   12.60   0
  -5  -7   0  564.18   17.89   0
  -4 -13   3    1.40   12.93   0
  -4 -10   1  190.86   13.97   0
  -4   7   4 1332.20   31.46   0
  -4   8   5  168.12   16.13   0
  -3 -13   3    9.30   12.41   0
  -3 -10   1  498.06   18.56   0
  -3   3   1 2440.53   66.29   0
  -3   6   3  108.97   15.40   0
  -3   7   4  339.15   17.75   0
  -3   8   5  163.92   15.76   0
  -2 -13   3    7.48   12.63   0
  -2 -10   1   13.16   11.30   0
  -2   6   3  185.88   16.44   0
  -2   7   4  430.26   19.73   0
  -2   8   5  109.82   15.93   0
  -1 -14   4   23.62   16.80   0
  -1 -13   3    4.39   12.68   0
  -1 -10   1  178.57   14.21   0
  -1   7   4  266.45   18.57   0
  -1   8   5 1242.54   26.45   0
   0 -14   4    9.58   13.86   0
   0 -13   3   21.67   13.45   0
   0  -7   0   -5.06   15.33   0
   0  10   8   95.53   12.78   0
   0  12  12   -5.33   14.39   0
   1  10   8  109.99   16.44   0
   1  11  10   24.77   13.75   0
   1  12  12  118.18   19.61   0
   2 -11   2   16.81   12.95   0
   2  -9   1  198.23   20.40   0
   2   9   7  110.88   13.96   0
   3 -12   3   17.07   15.96   0
   3   6   4 2427.23   30.98   0
   3   8   6   85.28   11.66   0
   3  10   9   26.28   13.21   0
   3  11  11   73.77   14.03   0
   4 -14   5    3.25   15.57   0
   4 -10   2  199.49   19.22   0
   4  11  11   98.88   16.85   0
   5 -11   3   25.02   15.00   0
   5  -6   1  326.12   24.26   0
   5  10  10   27.09   13.48   0
   5  11  12   -5.25   14.13   0
   6 -13   5   21.72   18.50   0
   6   9   9   78.53   14.08   0
   7 -11   4    1.51   13.96   0
   7   0   2  967.16   29.40   0
   7   8   8  185.68   14.18   0
   9 -12   6   21.76   18.27   0
   9  -9   4    2.72   16.82   0
   9   2   4   67.25   11.80   0
   9   6   7  132.49   12.81   0
  10 -11   6    4.13   21.15   0
  10   4   6  131.73   13.60   0
  10   5   7    5.73   10.73   0
  10   6   8   63.81   12.81   0
  10   7   9   33.59   12.10   0
  11  -2   4  171.47   19.35   0
  11   3   6   73.13   15.91   0
  11   6   9   37.37   12.15   0
  11   8  12    4.85   13.75   0
  12  -1   5  345.19   21.95   0
  12   3   7   21.20   12.24   0
  12   6  10  189.24   15.60   0
  13  -1   6  567.19   24.22   0
  13   3   8   10.59   15.45   0
  13   4   9  194.58   15.88   0
  13   5  10   48.83   13.74   0
  14  -1   7   28.17   15.09   0
  14   4  10   30.05   17.18   0
  15  -2   8    3.84   16.04   0
  15   1   9   43.53   17.02   0
  16  -4   9  123.49   26.99   0
  16  -3   9  178.33   25.77   0
  16   0  10   42.52   17.79   0
 -18  -3   6   10.00   18.55   0
 -18  -2   6   71.33   17.73   0
 -18   1   7   10.82   18.56   0
 -17  -4   5   57.22   15.57   0
 -17  -3   5   73.85   15.80   0
 -17   1   6    9.39   17.58   0
 -16  -7   5   15.71   17.73   0
 -15  -7   4    6.52   13.88   0
 -15   0   4  158.66   18.43   0
 -14  -6   3   21.88   13.17   0
 -14  -5   3   83.74   16.74   0
 -14  -2   3  462.69   22.31   0
 -13 -10   4   11.55   13.48   0
 -12  -9   3   -5.12   13.00   0
 -12  -6   2  172.58   14.56   0
 -12  -1   2  157.27   16.80   0
 -12   2   3   26.42   18.15   0
 -12   9   9   25.38   22.74   0
 -11 -10   3  176.63   14.88   0
 -11   8   7  137.44   25.10   0
 -10 -12   4   11.86   14.42   0
 -10  -5   1   17.20   10.79   0
 -10  -2   1  112.41   16.29   0
  -9 -11   3    1.66   12.43   0
  -9  -7   1  604.05   18.85   0
  -9   0   1    4.77   14.59   0
  -9   7   5  145.75   21.56   0
  -8 -13   4  244.67   16.92   0
  -8 -10   2    4.01   12.05   0
  -8  -8   1  695.07   20.20   0
  -8   1   1 1355.69   43.14   0
  -8   9   7   73.55   16.79   0
  -7 -13   4   20.19   16.80   0
  -7 -12   3   50.92   13.73   0
  -7  -5   0   83.18   12.81   0
  -7  -4   0  154.48   13.80   0
  -7  -3   0   40.59   11.42   0
  -7  10   8   14.83   17.00   0
  -6 -11   2    5.39   12.09   0
  -6  -9   1  272.76   16.95   0
  -6  -6   0 1027.74   21.73   0
  -6  -1   0  251.94   20.84   0
  -5 -11   2   66.11   13.47   0
  -5   7   4   63.19   15.38   0
  -5   8   5    9.29   13.31   0
  -4  -7   0   60.93   13.05   0
  -4   6   3  899.98   28.72   0
  -4   9   6  124.58   16.87   0
  -4  11   9  129.51   18.85   0
  -4  12  11   18.25   18.16   0
  -3 -14   4   37.02   13.80   0
  -3  -7   0 1193.52   25.25   0
  -3   9   6  166.65   14.76   0
  -3  11   9  317.26   18.14   0
  -3  12  11  200.63   16.54   0
  -2 -14   4   60.20   14.46   0
  -2  -7   0  835.30   24.11   0
  -2   3   1 1036.69   42.39   0
  -2   9   6  121.73   14.18   0
  -2  11   9   77.42   15.05   0
  -2  12  11   19.33   14.08   0
  -1  -7   0  128.84   15.69   0
  -1   6   3   33.45   11.16   0
  -1   9   6   19.70   13.46   0
  -1  11   9   51.92   16.07   0
  -1  12  11    4.76   17.01   0
   0 -11   2   28.92   14.58   0
   0   7   4   41.12   12.47   0
   0   8   5    2.86   11.75   0
   0  12  11   26.24   17.15   0
   1 -11   2   52.16   13.93   0
   1  -9   1  257.86   17.18   0
   1  -6   0  237.28   16.28   0
   2 -12   3  272.66   19.02   0
   2  -5   0   50.05   11.52   0
   2   2   1  281.34   19.04   0
   2   4   2 1068.01   27.13   0
   2  10   8  246.67   15.36   0
   2  11  10    5.35   12.68   0
   2  12  12   15.25   14.25   0
   3 -14   5   46.46   15.91   0
   3 -13   4   44.33   14.38   0
   3  -8   1   17.48   12.78   0
   3   5   3   45.24   11.47   0
   3   9   7   51.98   11.64   0
   3  11  10   82.95   16.86   0
   4   6   4  161.54   13.40   0
   4   7   5  198.39   14.58   0
   4   8   6   25.52   10.77   0
   4  10   9  116.94   14.50   0
   5 -12   4   18.23   16.80   0
   5  -9   2  459.55   21.29   0
   5   4   3  764.77   20.14   0
   5   9   8  232.89   14.78   0
   6 -10   3  319.32   23.59   0
   6  -8   2  437.61   21.77   0
   6   5   4  170.56   13.33   0
   6   6   5  321.99   15.03   0
   6   7   6    6.46   10.86   0
   6   8   7  254.32   15.08   0
   6  10  10  174.21   14.96   0
   6  11  12   -6.56   15.30   0
   7 -12   5    3.79   16.58   0
   7  -9   3  555.72   29.28   0
   7   9   9  351.56   17.24   0
   7  10  11    1.08   13.53   0
   8 -10   4   77.95   15.86   0
   8  -8   3   84.38   18.52   0
   8  -2   2   76.39   21.44   0
   8   6   6  164.82   13.23   0
   8   7   7   56.90   11.58   0
   8   9  10   26.68   13.15   0
   8  10  12   11.62   13.81   0
   9   0   3   10.10   13.39   0
   9   4   5  384.33   15.86   0
   9   7   8    6.33   12.36   0
   9   8   9   14.81   15.50   0
   9   9  11    4.97   13.53   0
  10   1   4  248.11   17.81   0
  10   3   5   17.95   13.11   0
  10   8  10  150.19   15.57   0
  10   9  12    8.89   14.24   0
  11 -11   7   78.46   26.98   0
  11   8  11    6.32   17.13   0
  12   2   6  353.62   20.63   0
  12   7  11   20.78   13.91   0
  13   0   6  260.21   22.97   0
  13   2   7    6.76   15.84   0
  13   6  11   17.15   13.48   0
  14   0   7   -7.74   16.79   0
  14   2   8   14.64   16.04   0
  14   3   9   61.13   14.32   0
  14   5  11   15.15   13.97   0
  15  -1   8   61.02   16.03   0
  15   4  11   61.91   18.16   0
  16  -5   9    7.12   27.09   0
  16  -2   9    3.63   19.34   0
 -16  -6   5   -6.73   17.17   0
 -16   0   5    3.63   15.27   0
 -15  -8   5   13.44   16.87   0
 -15  -6   4   11.03   14.19   0
 -15  -5   4  183.45   19.22   0
 -15  -1   4  261.47   20.16   0
 -15   2   5    3.34   21.29   0
 -14  -8   4    2.01   12.28   0
 -14  -4   3  155.11   14.63   0
 -14  -3   3   50.21   14.52   0
 -13  -9   4    9.77   13.21   0
 -13  -7   3   14.62   12.51   0
 -12 -10   4    1.85   13.27   0
 -12  -8   3    2.67   14.62   0
 -12  -5   2   46.83   12.11   0
 -12  -4   2   28.24   14.63   0
 -12  -3   2  490.60   21.14   0
 -12  -2   2   86.64   15.71   0
 -11 -11   4    5.98   14.20   0
 -11  -9   3    9.32   15.43   0
 -11  -7   2   97.75   13.35   0
 -10 -10   3   -9.62   11.85   0
 -10  -8   2   28.40   12.96   0
 -10  -4   1  336.16   16.06   0
 -10  -3   1  368.68   18.13   0
  -9 -12   4  107.11   15.90   0
  -9  -9   2   20.22   12.20   0
  -9  -6   1  193.32   13.88   0
  -9   6   4   73.49   21.13   0
  -9   8   6  122.92   19.49   0
  -8 -11   3   29.05   12.16   0
  -8  -7   1   83.00   11.41   0
  -8  11  10    5.02   17.53   0
  -7 -10   2  326.41   16.11   0
  -7  -8   1  113.01   13.47   0
  -6 -13   4  136.17   15.52   0
  -6 -12   3   40.31   12.92   0
  -6   7   4  233.51   18.21   0
  -6   8   5  148.24   16.28   0
  -6  11   9   -0.80   16.35   0
  -5 -12   3    8.79   12.34   0
  -5  -9   1   66.26   12.57   0
  -5  -6   0  140.01   13.70   0
  -5   6   3  334.75   21.35   0
  -5   9   6    3.10   15.69   0
  -5  11   9  187.38   15.90   0
  -5  12  11  103.33   16.61   0
  -4 -11   2   86.40   15.29   0
  -4  -9   1   49.18   11.47   0
  -4  -6   0 2550.67   34.12   0
  -4   0   0  154.73   19.08   0
  -4   3   1   65.17   20.10   0
  -3 -11   2   16.98   12.82   0
  -3  -9   1   29.81   13.29   0
  -3  10   7    9.45   14.79   0
  -2 -11   2   62.37   14.05   0
  -2  10   7   92.08   16.26   0
  -1 -11   2   19.30   12.13   0
  -1  -9   1  553.47   20.27   0
  -1   3   1 1467.22   44.08   0
   0  -9   1   10.17   11.53   0
   0  -6   0  100.98   12.21   0
   0   6   3    7.85   11.38   0
   0   9   6   32.98   11.37   0
   0  11   9  103.20   13.77   0
   1   8   5  685.06   18.87   0
   1   9   6  447.79   15.88   0
   1  11   9   88.07   14.06   0
   1  12  11   11.59   13.75   0
   2 -14   5    9.13   14.52   0
   2 -13   4   75.52   15.22   0
   2  -4   0 1810.68   43.34   0
   2  -2   0  226.07   28.63   0
   3 -10   2  262.69   16.81   0
   3  10   8   31.97   13.13   0
   4 -11   3  123.90   17.14   0
   4  -7   1  281.21   18.39   0
   4   5   3  286.12   16.72   0
   4   9   7   35.73   12.00   0
   4  11  10   -3.93   12.43   0
   5 -13   5    4.08   17.25   0
   5   7   5   37.56   13.56   0
   5  10   9  181.73   15.78   0
   5  11  11   15.39   14.38   0
   6   9   8  267.95   14.99   0
   7 -13   6    0.82   17.72   0
   7   3   3   -0.36   13.12   0
   7   7   6   18.63   13.45   0
   7  10  10   10.88   15.92   0
   8   5   5 1187.46   22.58   0
   8   8   8   47.19   13.18   0
   8  10  11   20.20   13.70   0
   9   9  10   22.49   15.86   0
  10   9  11   -4.59   16.00   0
  11  -1   4  125.61   16.62   0
  11   2   5  337.13   19.43   0
  11   5   7   12.73   13.97   0
  11   6   8   63.94   12.54   0
  12   0   5    1.41   14.27   0
  12   4   7  180.29   17.21   0
  12   5   8  134.77   14.44   0
  12   6   9   16.79   12.46   0
  13   4   8  120.80   17.17   0
  13   5   9   77.21   18.08   0
  15   0   8    4.97   15.06   0
  15   2   9   37.95   17.32   0
  15   3  10   15.21   13.42   0
  16  -1   9   68.18   17.58   0
  16   1  10   83.19   16.18   0
 -18   0   7   -1.89   16.84   0
 -17  -5   6   10.26   18.01   0
 -17   0   6    8.98   17.27   0
 -16  -5   5  179.38   19.59   0
 -16  -1   5   11.95   15.98   0
 -16   2   6    1.93   21.45   0
 -15  -4   4   32.50   14.20   0
 -15  -3   4   88.17   17.52   0
 -15  -2   4    7.63   15.54   0
 -14  -9   5    5.25   14.47   0
 -14  -7   4   65.15   14.95   0
 -14   1   4  106.51   20.76   0
 -13 -10   5  112.54   15.18   0
 -13  -6   3   55.40   12.93   0
 -13   0   3    0.87   14.25   0
 -12 -11   5  250.85   17.62   0
 -11  -6   2  160.70   13.46   0
 -11   0   2   43.23   16.57   0
 -10 -12   5   25.92   18.44   0
 -10 -11   4   26.74   13.91   0
 -10  10   9    8.70   16.50   0
  -9 -10   3   26.16   12.49   0
  -9  -8   2   64.95   15.11   0
  -9  -5   1  300.68   15.14   0
  -9  -1   1   72.57   15.22   0
  -9   9   7  135.82   21.53   0
  -9  11  10   10.76   20.36   0
  -8 -13   5   19.38   14.76   0
  -8 -12   4    7.57   13.41   0
  -8  -9   2  468.85   17.24   0
  -8  10   8  229.59   19.37   0
  -7 -11   3   47.43   12.42   0
  -7  -7   1   77.06   13.48   0
  -6 -10   2  318.81   15.59   0
  -6  -8   1   35.72   11.07   0
  -6  -4   0    5.78   10.29   0
  -6  -3   0   12.66   11.07   0
  -6  -2   0  166.84   13.96   0
  -6   9   6  262.33   19.79   0
  -5 -14   5   38.10   14.59   0
  -5 -13   4    6.21   13.08   0
  -5  -5   0 1957.42   30.14   0
  -5  -1   0  533.01   28.23   0
  -5  10   7  154.93   17.27   0
  -4 -14   5   18.32   14.23   0
  -4 -13   4   -6.41   13.14   0
  -4 -12   3    9.06   13.25   0
  -4  10   7  351.24   17.24   0
  -3 -14   5   37.05   17.79   0
  -3 -13   4   85.11   16.72   0
  -3 -12   3  216.31   14.74   0
  -3  -6   0  432.55   18.60   0
  -3   5   2  737.28   27.03   0
  -3  12  10   30.95   18.28   0
  -2 -14   5    8.78   16.93   0
  -2 -13   4   28.17   15.96   0
  -2 -12   3   10.40   12.57   0
  -2  -9   1  135.35   14.93   0
  -2  -6   0  435.80   16.39   0
  -2   5   2  328.43   17.79   0
  -2  12  10   33.61   17.59   0
  -1 -14   5   45.41   17.26   0
  -1  -6   0  230.31   15.01   0
  -1   5   2  799.45   24.97   0
  -1  12  10   11.07   16.48   0
   0 -14   5    7.02   14.00   0
   0 -13   4  163.37   16.43   0
   0 -12   3   42.90   13.26   0
   0   3   1  598.38   29.16   0
   0  10   7   78.90   13.39   0
   1 -14   5   19.80   14.19   0
   1  -5   0 1813.45   36.22   0
   2 -10   2   95.51   14.62   0
   2  -8   1  364.33   16.23   0
   2  -3   0 1593.26   46.62   0
   2   7   4  261.61   14.88   0
   2   9   6   25.83   11.39   0
   2  11   9   95.42   13.67   0
   2  12  11   28.28   13.75   0
   3 -11   3  299.83   19.37   0
   3   4   2   34.05   11.18   0
   3  11   9  255.25   18.25   0
   3  12  11    6.91   17.19   0
   4 -14   6   -1.24   18.84   0
   4 -13   5    8.79   18.18   0
   4 -12   4    6.70   16.03   0
   4  -9   2  120.48   16.62   0
   4   1   1 1997.05   46.15   0
   4  10   8  487.46   18.74   0
   5   0   1   14.20   14.52   0
   5   6   4 1395.30   24.50   0
   5   8   6  139.10   12.71   0
   5   9   7   44.66   12.79   0
   5  11  10   37.30   16.02   0
   6 -11   4   24.78   15.21   0
   6   4   3 1187.89   24.88   0
   6  10   9   78.54   13.67   0
   6  11  11   54.76   14.69   0
   7  -6   2   10.54   18.40   0
   7   6   5  468.74   17.00   0
   7   8   7  164.96   14.60   0
   7   9   8  111.23   15.89   0
   8 -12   6   26.63   20.45   0
   8 -11   5   17.09   15.89   0
   8   4   4   85.84   13.24   0
   8   9   9    1.94   12.06   0
   9 -10   5   60.84   19.48   0
   9   3   4   38.43   11.95   0
   9   7   7  180.11   16.25   0
  10  -9   5   -2.58   20.81   0
  10   5   6   23.08   10.89   0
  10   6   7   10.68   11.41   0
  10   7   8  301.54   16.37   0
  10   8   9  119.90   16.58   0
  11   4   6  308.80   16.76   0
  11   7   9   60.27   13.39   0
  11   8  10   -5.38   13.00   0
  12   7  10   92.48   13.87   0
  13   1   6  574.43   24.44   0
  13   3   7  526.95   21.65   0
  13   6  10  188.35   16.97   0
  13   7  11   10.77   14.00   0
  14   1   7   37.21   15.78   0
  14   4   9   83.94   14.70   0
  14   5  10   42.50   14.43   0
  14   6  11   86.91   18.98   0
  16   0   9   14.05   16.44   0
  16   2  10   -5.07   18.84   0
 -18  -2   7  182.88   22.65   0
 -18  -1   7   -2.57   17.44   0
 -17  -4   6   14.05   17.88   0
 -17  -2   6    7.34   16.63   0
 -17  -1   6    9.91   16.84   0
 -17   2   7   -0.07   19.75   0
 -16  -7   6   17.82   17.93   0
 -16  -4   5   25.82   13.70   0
 -16  -3   5    6.95   16.84   0
 -16  -2   5    6.26   16.06   0
 -15  -7   5   59.90   14.51   0
 -14  -6   4  202.11   15.31   0
 -13  -8   4   78.08   14.41   0
 -13  -5   3   74.31   13.16   0
 -13  -4   3   81.64   16.46   0
 -13  -1   3   57.64   16.29   0
 -12  -9   4   24.37   12.70   0
 -12  -7   3  242.35   15.08   0
 -11 -11   5   31.88   13.88   0
 -11 -10   4    7.40   12.95   0
 -11  -8   3  123.69   14.31   0
 -11  -5   2   35.46   11.54   0
 -11   9   8    9.79   19.81   0
 -10  -9   3   16.30   12.53   0
 -10  -7   2  204.30   14.54   0
  -9 -11   4   34.41   13.25   0
  -9  -4   1   28.34   11.99   0
  -9  -3   1 1041.82   27.97   0
  -9  -2   1 1339.55   33.31   0
  -8 -10   3   -1.35   14.79   0
  -8  -6   1   39.10   11.83   0
  -7 -13   5   13.36   14.95   0
  -7 -12   4  126.53   15.39   0
  -7  -9   2  187.16   14.45   0
  -7   7   4    1.92   15.59   0
  -7   8   5  100.51   16.98   0
  -7  11   9    2.11   13.70   0
  -6 -11   3    6.58   12.34   0
  -6   6   3  131.18   18.85   0
  -6  10   7  133.98   19.11   0
  -5 -10   2  276.54   15.31   0
  -5  -8   1   43.84   10.87   0
  -5  -4   0  187.24   14.83   0
  -5  -3   0   74.91   15.80   0
  -5  -2   0  269.52   18.40   0
  -5  12  10   -0.57   18.30   0
  -4 -10   2  171.08   14.04   0
  -4  -8   1    8.44   11.16   0
  -4  -5   0  346.72   16.07   0
  -4   5   2   10.87   13.74   0
  -4  11   8    6.20   17.24   0
  -4  12  10    0.73   14.40   0
  -3 -10   2   77.60   15.47   0
  -3  -5   0 1079.52   26.56   0
  -3   0   0   89.35   21.26   0
  -3  11   8   51.19   15.10   0
  -2  11   8   45.90   14.11   0
  -1  11   8   32.54   12.23   0
   0 -10   2   -1.73   13.99   0
   0  -5   0    3.49   10.98   0
   0   5   2  739.35   22.82   0
   0  11   8   22.83   12.74   0
   0  12  10   47.62   14.38   0
   1 -10   2   34.32   12.26   0
   1  -8   1   71.79   16.14   0
   1  12  10  106.86   15.57   0
   2 -11   3   22.55   15.06   0
   2   6   3  542.34   18.38   0
   2  10   7   30.28   12.77   0
   2  12  10   19.68   17.33   0
   3 -14   6   10.35   18.49   0
   3 -12   4   18.30   16.29   0
   3  -7   1   83.29   15.73   0
   3   2   1  683.69   26.41   0
   3   7   4  750.86   21.72   0
   3   9   6  283.21   14.77   0
   4  11   9   49.38   15.52   0
   4  12  11    9.73   13.93   0
   5 -10   3  123.03   18.65   0
   5  -8   2   35.28   14.42   0
   5   3   2  162.25   13.14   0
   5   5   3 1638.41   28.74   0
   5  10   8   71.79   13.78   0
   6 -13   6  241.77   21.98   0
   6 -12   5   60.93   17.76   0
   6   7   5   27.20   10.81   0
   6   8   6  160.29   13.74   0
   6  11  10   19.41   17.42   0
   7 -10   4  151.69   19.96   0
   7   5   4  211.50   14.72   0
   7  10   9   22.67   15.96   0
   7  11  11  -11.59   14.82   0
   8   7   6   53.42   14.68   0
   8   8   7  621.27   20.70   0
   8  10  10    8.59   13.62   0
   9   5   5  100.95   11.63   0
   9   8   8   78.29   14.03   0
   9   9   9   48.94   16.21   0
   9  10  11   24.53   14.17   0
  10  -2   3  339.16   24.66   0
  10   2   4   84.02   12.24   0
  10   4   5  132.84   12.63   0
  10   9  10    9.52   13.06   0
  11   0   4   48.64   14.35   0
  11   9  11   10.71   15.11   0
  12   1   5  352.84   19.90   0
  12   8  11   20.59   14.20   0
  14   3   8   15.31   13.56   0
  15   1   8   63.04   17.08   0
  15   3   9   21.03   17.79   0
  15   4  10   22.50   13.89   0
 -17  -3   6   27.65   14.01   0
 -16  -6   6   -3.14   17.56   0
 -15  -8   6   24.98   13.90   0
 -15  -6   5   35.62   14.36   0
 -14  -8   5  179.05   15.49   0
 -14  -5   4    3.41   12.82   0
 -13  -9   5   80.02   13.46   0
 -13  -7   4  102.77   13.84   0
 -13  -3   3  310.97   17.78   0
 -13  -2   3   14.01   15.84   0
 -12 -11   6    8.67   15.58   0
 -12  -6   3   63.35   12.66   0
 -11  -4   2  188.92   13.49   0
 -11  -3   2  309.97   19.84   0
 -11  -2   2  108.47   15.27   0
 -11  -1   2  291.71   18.96   0
 -10 -10   4   36.85   13.05   0
 -10  -6   2  208.77   13.60   0
  -9 -12   5    9.56   15.20   0
  -9  -9   3  181.32   15.00   0
  -9  -7   2  214.77   14.27   0
  -9  10   8   20.11   16.86   0
  -8  -8   2   52.02   12.74   0
  -8  -5   1  765.15   21.72   0
  -8  11   9    5.32   16.99   0
  -7  -6   1  710.11   20.18   0
  -6 -13   5    6.88   13.67   0
  -6 -12   4    9.50   12.44   0
  -6  -9   2  836.99   20.96   0
  -6  -7   1    2.43   11.01   0
  -6  12  10   -1.29   19.36   0
  -5 -13   5   -2.31   16.43   0
  -5 -11   3   26.29   12.64   0
  -5  11   8   29.78   17.50   0
  -4 -11   3  292.66   15.75   0
  -4  -4   0  717.32   25.24   0
  -3  -8   1  154.62   14.72   0
  -3   9   5   84.92   16.52   0
  -2 -10   2  152.36   12.68   0
  -2  -8   1  529.87   18.40   0
  -2  -5   0   39.66   11.49   0
  -2   8   4  562.50   21.49   0
  -2   9   5  176.48   18.44   0
  -1 -10   2   15.87   10.87   0
  -1  -8   1   76.81   15.13   0
  -1  -5   0 1847.53   33.68   0
  -1   8   4  166.73   17.22   0
   0  -8   1 1657.87   29.63   0
   1 -11   3  274.58   18.12   0
   1  -4   0   76.59   13.88   0
   1   3   1 2536.90   43.07   0
   1   5   2  768.57   22.17   0
   1  11   8    3.95   11.76   0
   2 -14   6   92.75   15.60   0
   2 -13   5   20.29   17.04   0
   2  11   8   30.42   12.83   0
   3 -13   5   -3.67   13.98   0
   3  -9   2    1.37   11.28   0
   3   6   3  453.38   18.71   0
   3  10   7  193.61   14.52   0
   3  12  10    0.34   13.85   0
   4  -6   1  300.28   21.32   0
   4   4   2    5.33   10.00   0
   4   8   5   58.51   11.05   0
   4   9   6  234.72   14.06   0
   5 -11   4    6.36   14.71   0
   5  11   9   55.05   16.85   0
   5  12  11   81.94   15.39   0
   6  -9   3   47.46   16.27   0
   6  -7   2  346.29   21.39   0
   6   6   4   21.17   11.07   0
   6   9   7  428.14   18.38   0
   6  10   8  116.67   16.40   0
   8   3   3 1264.35   28.43   0
   8   9   8   27.26   12.61   0
   8  11  11    8.91   14.16   0
  10   7   7  197.32   17.74   0
  11   3   5   31.71   12.08   0
  11   6   7   66.31   12.85   0
  11   7   8  239.45   17.70   0
  11   8   9   16.43   16.42   0
  12   5   7   56.20   13.36   0
  12   6   8  384.79   18.26   0
  12   7   9   68.38   13.97   0
  12   8  10   21.34   17.65   0
  13   2   6    4.09   15.84   0
  13   5   8  193.67   15.70   0
  13   6   9    3.03   13.98   0
  13   7  10   29.10   13.77   0
  14   2   7  330.74   19.85   0
  14   5   9   26.73   17.93   0
  14   6  10   24.09   14.01   0
  15   2   8    6.78   16.39   0
  16   1   9   59.92   18.52   0
  16   3  10   25.86   19.33   0
 -15  -5   5   25.73   14.46   0
 -14  -9   6   25.16   14.14   0
 -14  -7   5   28.90   14.58   0
 -14  -4   4  303.00   17.69   0
 -13 -10   6   27.74   14.75   0
 -12  -8   4   16.32   12.73   0
 -11  -9   4   18.17   12.56   0
 -11  -7   3   71.47   12.29   0
 -10 -12   6   -1.88   14.58   0
 -10 -11   5   68.04   14.45   0
 -10  -8   3  214.07   14.69   0
 -10  -5   2   47.90   11.59   0
  -8 -13   6   93.76   16.13   0
  -8 -12   5   13.23   13.30   0
  -8  -4   1 1087.13   25.55   0
  -7 -10   3  246.21   17.12   0
  -7  -8   2  539.41   17.42   0
  -5  -9   2  192.72   14.11   0
  -5  -7   1  199.76   14.68   0
  -4 -13   5    9.40   13.30   0
  -4 -12   4   24.21   13.37   0
  -4  -1   0  396.83   23.42   0
  -3 -14   6   -1.92   13.36   0
  -3 -12   4    2.04   12.25   0
  -3 -11   3   29.04   12.63   0
  -3  -4   0 1361.19   30.63   0
  -3   8   4  267.39   16.39   0
  -3  12   9   99.68   15.12   0
  -2 -14   6   16.16   14.42   0
  -2 -11   3  360.79   16.89   0
  -2  -4   0 1666.07   34.26   0
  -2  10   6   15.41   11.57   0
  -2  12   9   72.66   15.21   0
  -1 -14   6   21.15   14.32   0
  -1 -11   3   -1.07   12.03   0
  -1  10   6   28.53   11.72   0
  -1  12   9    2.44   13.69   0
   0 -14   6   66.88   14.81   0
   0 -11   3    7.67   11.81   0
   0  -4   0 3368.61   49.76   0
   0   9   5  701.50   19.59   0
   0  10   6   58.97   12.21   0
   0  12   9   21.04   13.82   0
   1 -14   6   -0.49   14.32   0
   1 -13   5   16.02   14.28   0
   1 -12   4  151.54   15.31   0
   1  12   9  139.44   14.11   0
   2  -7   1   46.96   13.08   0
   2   3   1  199.73   16.37   0
   2   5   2  113.70   12.28   0
   3  11   8  112.97   13.62   0
   4 -10   3   53.04   14.28   0
   4  10   7   92.09   13.58   0
   4  12  10   14.92   14.06   0
   5 -13   6    8.85   14.05   0
   5   8   5   57.31   11.35   0
   5   9   6    9.10   12.67   0
   7   4   3  786.68   21.17   0
   7   7   5  115.84   12.21   0
   7   8   6  256.38   15.38   0
   7   9   7  189.46   15.10   0
   7  11  10   19.96   13.57   0
   8  10   9    5.37   13.23   0
   9   4   4 1086.29   23.48   0
   9   8   7   78.78   13.69   0
  10   6   6   -7.16   11.77   0
  10   9   9   34.52   13.21   0
  11   1   4  128.29   14.21   0
  11   5   6   79.96   12.21   0
  11   9  10    1.50   13.37   0
  12   4   6  180.97   15.06   0
  13   4   7  132.48   14.86   0
  14   4   8   39.80   14.08   0
  15   5  10   13.18   14.91   0
 -13  -8   9   51.32   28.06   0
 -12  -6   9   39.50   21.17   0
 -12  -5  13    7.71   20.14   0
 -11  -4  10   77.29   19.54   0
 -11  -4  11   33.67   16.48   0
 -10  -3   9  640.87   27.77   0
  -9 -12  -1   -3.52   21.74   0
  -9  -3   6   18.83   17.12   0
  -9  -2   9  565.93   22.78   0
  -8  -3   4   60.10   17.48   0
  -8  -2   6    9.35   13.67   0
  -8  -1  17   19.27   14.59   0
  -7  -2   4    8.69   15.27   0
  -7   0  11   -2.41   11.77   0
  -7   0  15  -13.00   12.13   0
  -7   0  16  218.54   19.03   0
  -6  -5  -1   47.53   19.35   0
  -5 -14  -5   26.32   18.84   0
  -5 -13  -5    9.50   18.61   0
  -5 -12  -5   -1.15   18.05   0
  -5  -8  -4   28.08   15.03   0
  -5  -5  -2  327.01   21.53   0
  -5  -1   3 1892.52   48.09   0
  -5   1   9  598.15   18.88   0
  -5   1  18   19.76   14.77   0
  -4  -4  -2    4.20   12.87   0
  -4   2  12   27.04   13.79   0
  -4   2  13    5.17   11.56   0
  -4   2  14   20.10   12.58   0
  -4   2  15  158.74   17.00   0
  -3  -7  -5  123.43   14.05   0
  -3   1   5   28.88   11.08   0
  -3   2  18   30.35   14.35   0
  -2 -14  -7   33.46   15.91   0
  -2 -13  -7   12.15   17.55   0
  -2 -12  -7   17.99   14.69   0
  -2  -6  -5  419.02   18.89   0
  -1  -9  -7  194.41   15.99   0
  -1   3  17   27.17   14.26   0
  -1   3  18   29.85   18.71   0
   0 -13  -8   12.10   14.79   0
   0 -12  -8   96.38   15.49   0
   0  -8  -7  586.09   21.60   0
   0  -6  -6   41.07   14.60   0
   0   3  19   14.06   15.51   0
   1 -10  -8    3.10   16.24   0
   1   4  13  104.78   16.19   0
   1   4  14   14.01   15.14   0
   2   4  10   10.44   13.23   0
   2   4  16   14.37   13.06   0
   2   4  17    0.14   16.89   0
   3 -13  -9   -8.69   14.75   0
   3  -8  -8   73.71   17.95   0
   3  -2  -4  780.30   26.18   0
   3   4  18   55.55   15.00   0
   4 -11  -9  123.44   17.91   0
   4  -4  -6  883.63   24.37   0
   4   3   4  172.37   17.34   0
   5 -10  -9   -0.75   16.37   0
   5  -7  -8  606.71   22.02   0
   5  -5  -7   92.84   13.05   0
   5   4   7  612.08   22.93   0
   6  -9  -9  103.93   14.85   0
   7  -9  -9  113.51   19.01   0
   8  -9  -9    9.01   17.18   0
   9  -9  -9  199.69   19.62   0
  10  -9  -9   41.66   13.72   0
  11  -9  -9    3.81   14.79   0
  11  -5  -7   16.51   15.53   0
  12  -7  -8   23.76   18.81   0
  12  -5  -7   15.90   14.12   0
  12   0  -2    9.07   16.17   0
  13  -4  -6   87.71   17.56   0
  13  -1  -3   65.36   18.43   0
  14  -8  -8    6.51   18.65   0
  14  -6  -7    7.99   18.76   0
  15   4  10   28.13   21.87   0
  16  -4  -5    5.08   17.64   0
  16  -3  -4   21.86   17.54   0
  16  -2  -3   26.66   19.12   0
  16   3   6    5.38   29.20   0
  18  -4  -4   18.86   20.27   0
  18  -3  -3  124.12   22.05   0
  18  -2  -2    4.15   18.81   0
  18   0   1   -1.15   25.69   0
  19   0   2   36.63   33.96   0
 -13  -7  11   41.41   22.54   0
 -12  -5  12   30.51   17.63   0
 -11  -5   7   21.39   17.84   0
 -10 -10   1   34.64   25.97   0
  -9 -13  -1    4.41   18.18   0
  -9  -6   2  180.50   37.71   0
  -9  -4   4  100.27   24.33   0
  -8 -13  -2   20.36   18.65   0
  -8 -11  -2   16.80   15.28   0
  -8  -1   9    2.67   11.37   0
  -8  -1  18   56.17   16.68   0
  -7 -14  -3   28.43   20.56   0
  -7 -13  -3   27.70   19.19   0
  -7 -12  -3   16.72   17.70   0
  -7 -11  -3   54.79   17.28   0
  -7  -8  -2    6.93   14.68   0
  -7  -1   6  395.88   20.65   0
  -7   0  10  559.99   19.16   0
  -7   0  17    4.12   14.38   0
  -7   0  18  289.36   20.79   0
  -6 -14  -4  105.52   21.61   0
  -6 -12  -4  111.44   19.74   0
  -6 -11  -4   14.24   13.17   0
  -6  -8  -3  168.40   17.74   0
  -6   0   7    3.54   11.77   0
  -6   1  12  104.66   15.76   0
  -6   1  13  214.73   14.42   0
  -6   1  14    7.29   13.01   0
  -5  -4  -1  312.22   25.27   0
  -5   0   5    4.84   13.13   0
  -5   1   8  119.66   16.12   0
  -5   1  19   35.54   15.58   0
  -4  -9  -5   43.18   14.72   0
  -4   1   6  301.82   18.30   0
  -4   2  11  582.42   17.58   0
  -3 -14  -6    6.10   19.24   0
  -3 -11  -6   21.23   16.11   0
  -3 -10  -6  187.28   15.79   0
  -3   2   8  120.48   13.12   0
  -2   3  11  219.37   16.39   0
  -2   3  12  512.97   18.45   0
  -2   3  13  215.69   14.52   0
  -2   3  14  313.16   17.01   0
  -2   3  15  513.79   17.66   0
  -2   3  16   78.86   14.18   0
  -1 -10  -7  116.95   14.91   0
  -1  -7  -6  131.74   14.02   0
  -1  -2  -2  680.71   29.86   0
  -1   2   5  691.69   21.99   0
  -1   3   9 1345.76   24.05   0
   0   3   7  658.34   18.82   0
   1 -13  -8   69.33   18.76   0
   1 -12  -8   19.91   17.31   0
   1 -11  -8   27.92   14.38   0
   1   3   6  179.00   13.67   0
   1   4  11  382.93   15.54   0
   1   4  12   33.45   12.45   0
   1   4  15   -1.07   12.52   0
   1   4  16   17.15   12.68   0
   1   4  17   61.76   17.10   0
   2  -9  -8   26.49   11.93   0
   2  -5  -6  582.94   19.64   0
   2   3   5  514.00   24.82   0
   2   4   9   17.98   14.14   0
   2   4  18    9.99   15.16   0
   3   4   8    5.52   11.18   0
   4 -13  -9   15.24   15.17   0
   4 -12  -9   94.85   16.05   0
   4  -8  -8  356.00   20.40   0
   4   4   7  410.20   21.02   0
   5 -12  -9   31.68   15.17   0
   5 -11  -9  169.68   16.27   0
   5   0  -2  314.57   24.75   0
   6 -11  -9   13.01   17.69   0
   6 -10  -9   40.90   14.75   0
   6  -7  -8  202.19   16.06   0
   6  -5  -7   44.42   13.05   0
   6   4   6  171.28   15.97   0
   6   5  12   69.76   15.76   0
   6   5  13  318.81   20.72   0
   6   5  14   69.43   17.29   0
   7 -10  -9   20.20   13.86   0
   7  -7  -8   -2.73   14.66   0
   7  -5  -7 1133.53   24.80   0
   7   5  13  102.22   15.12   0
   7   5  14   23.45   14.65   0
   7   5  15   84.13   16.03   0
   7   5  16  153.25   19.37   0
   8 -10  -9  104.83   19.00   0
   8  -5  -7  314.63   17.61   0
   8   5  11  288.23   19.61   0
   8   5  12  285.15   16.89   0
   8   5  13  263.00   16.69   0
   8   5  14  109.93   16.43   0
   8   5  15   38.07   14.12   0
   8   5  16    6.69   17.69   0
   9 -10  -9   16.20   17.11   0
   9  -5  -7  452.12   20.09   0
   9   5  11   -1.28   15.86   0
   9   5  12   13.20   16.53   0
   9   5  13   44.91   14.91   0
   9   5  14   16.31   15.07   0
   9   5  15  117.38   16.02   0
   9   5  16   -3.88   18.63   0
  10 -10  -9    1.46   15.19   0
  10  -7  -8  154.79   17.31   0
  10  -5  -7   13.04   12.34   0
  10   5  12   11.49   17.55   0
  10   5  13    5.23   17.55   0
  10   5  15   10.47   18.58   0
  11 -10  -9   15.59   15.16   0
  11  -7  -8  205.90   17.47   0
  11   4   6  335.02   26.15   0
  11   5  13   10.19   18.53   0
  12  -4  -6  112.84   17.47   0
  13  -8  -8   22.55   15.01   0
  13  -6  -7   34.55   17.50   0
  13  -3  -5  319.13   21.38   0
  13  -2  -4   79.15   17.25   0
  13   1   0   40.29   24.94   0
  14   4   8   50.07   22.18   0
  15  -7  -7   56.73   18.87   0
  15  -5  -6  132.03   17.06   0
  15   3   5    7.20   28.89   0
  15   4   9    1.12   23.21   0
  16  -6  -6   12.37   19.32   0
  17  -5  -5    8.64   19.40   0
  17  -1  -1   25.12   24.37   0
  17   3   7   60.11   29.82   0
  19  -2  -1  207.40   28.76   0
 -13  -7  10  158.27   27.19   0
 -12  -6   8  109.82   25.43   0
 -12  -5  11   11.93   17.43   0
 -11  -4   9   89.97   17.05   0
 -10  -8   2   19.81   25.73   0
 -10  -4   6   46.00   17.87   0
 -10  -3   8   22.31   17.60   0
 -10  -2  13  342.32   22.37   0
 -10  -2  14   68.63   18.39   0
 -10  -2  15  242.52   21.24   0
  -9  -9   0   23.09   20.46   0
  -9  -2   8   91.75   15.66   0
  -9  -1  13   36.13   16.14   0
  -9  -1  14   16.81   16.26   0
  -9  -1  15   47.84   17.96   0
  -8  -1   8   62.53   14.28   0
  -7   0   9   -1.45   10.80   0
  -6   1  11   58.09   11.70   0
  -5  -9  -4  241.32   19.75   0
  -4 -10  -5   14.57   16.70   0
  -4  -7  -4 1018.58   24.85   0
  -4   2  10  194.33   13.66   0
  -4   2  18   24.83   13.83   0
  -3 -13  -6   53.23   15.13   0
  -3 -12  -6   28.89   15.13   0
  -3  -8  -5   18.58   13.91   0
  -2  -9  -6   22.65   11.99   0
  -2  -5  -4  183.11   16.48   0
  -2   2   6  156.30   13.44   0
  -2   3  10  195.03   14.17   0
  -2   3  17  314.50   17.08   0
  -2   3  18    5.29   14.39   0
  -1 -14  -7   35.49   15.80   0
  -1 -13  -7   16.19   15.33   0
  -1 -12  -7   66.46   13.71   0
  -1 -11  -7   88.95   14.25   0
  -1  -3  -3   22.30   11.59   0
  -1   3   8 1734.66   27.91   0
   0  -9  -7  208.38   15.31   0
   0   4  12  673.01   21.25   0
   0   4  13    5.74   12.09   0
   0   4  14   22.44   12.67   0
   0   4  15  143.49   14.30   0
   0   4  16   47.55   15.88   0
   1  -8  -7  771.36   20.96   0
   1  -3  -4   11.21   11.18   0
   1  -2  -3  453.53   21.27   0
   1   2   3   45.06   12.31   0
   1   4  10   16.54   10.81   0
   1   4  18    7.33   13.83   0
   2 -13  -8   37.30   18.51   0
   2 -12  -8   15.90   17.08   0
   2 -11  -8   46.54   14.39   0
   2 -10  -8    1.93   13.17   0
   3  -9  -8    2.80   11.79   0
   4  -6  -7   73.10   12.25   0
   4  -2  -4   23.21   13.76   0
   4  -1  -3 1478.40   35.77   0
   5  -4  -6  262.71   20.93   0
   5   5  12   92.86   16.03   0
   5   5  14   23.34   13.05   0
   5   5  15    6.72   13.12   0
   5   5  16   10.96   16.18   0
   6 -12  -9   17.89   15.21   0
   6  -4  -6  212.75   21.72   0
   6   3   3  774.13   30.29   0
   6   5  11   53.06   15.76   0
   6   5  16   97.84   15.32   0
   7 -12  -9   21.46   15.01   0
   7 -11  -9    2.08   14.21   0
   7   5  17  187.99   17.34   0
   8 -12  -9   20.88   15.16   0
   8 -11  -9   16.00   14.90   0
   8  -7  -8   34.28   13.07   0
   8   5  10  278.83   20.11   0
   9 -11  -9   -6.34   15.05   0
   9  -7  -8    5.34   13.18   0
   9   5  10   53.82   16.15   0
  10 -11  -9   17.70   14.81   0
  10   5  11   58.87   16.38   0
  11  -8  -8   24.78   17.68   0
  11   0  -2   47.96   18.07   0
  11   3   3    7.88   24.16   0
  11   5  11    7.03   16.91   0
  11   5  12   12.26   17.36   0
  12  -8  -8  109.45   16.04   0
  12  -6  -7   16.90   16.46   0
  12  -3  -5   37.17   16.87   0
  12  -1  -3   22.51   16.30   0
  12   5  13    6.49   18.86   0
  12   5  14   95.84   22.01   0
  13  -9  -8    8.88   14.64   0
  14  -7  -7    7.82   17.85   0
  14  -5  -6   85.20   18.91   0
  15  -4  -5   57.49   18.76   0
  15  -1  -2   11.42   18.25   0
  15   1   1   13.28   27.59   0
  17  -4  -4    9.93   17.76   0
 -12  -5  10   31.47   16.92   0
 -11  -3  12   10.43   15.88   0
 -11  -3  13  220.21   19.98   0
 -11  -3  14    3.17   13.88   0
 -11  -3  15  178.49   17.35   0
 -10 -11   1   86.17   24.52   0
 -10  -2  11   82.31   17.25   0
 -10  -2  12   48.46   13.39   0
 -10  -2  16   15.96   14.93   0
  -9  -1  11    5.46   16.19   0
  -9  -1  12  164.83   15.40   0
  -9  -1  16   32.88   14.05   0
  -9  -1  17   54.37   14.96   0
  -8  -9  -1   81.84   19.67   0
  -8   0  12   24.79   15.03   0
  -8   0  13   -3.80   11.98   0
  -8   0  14  187.68   15.93   0
  -8   0  15   -3.65   13.84   0
  -8   0  16  244.39   18.72   0
  -8   0  17   -7.53   16.81   0
  -6  -9  -3   64.33   17.06   0
  -6  -1   4   81.58   15.55   0
  -6   1  10  479.66   16.96   0
  -5 -10  -4  598.95   24.53   0
  -5  -7  -3   51.74   15.20   0
  -5   1   7  234.62   17.18   0
  -5   2  12  158.23   13.56   0
  -5   2  13  247.07   14.75   0
  -5   2  14  128.70   14.12   0
  -5   2  15  340.12   16.30   0
  -5   2  16   90.45   14.24   0
  -5   2  17   83.98   17.32   0
  -4 -14  -5   -0.15   15.59   0
  -4 -13  -5   12.53   18.33   0
  -4 -12  -5    9.28   17.38   0
  -4 -11  -5  186.32   16.03   0
  -4   2   9  703.72   19.60   0
  -4   2  19   20.37   15.97   0
  -3   2   7   92.16   11.38   0
  -3   3  12   63.58   12.28   0
  -3   3  13  331.33   15.74   0
  -3   3  14   11.72   12.77   0
  -3   3  15  232.68   15.62   0
  -3   3  16  175.17   15.75   0
  -3   3  17   46.27   17.07   0
  -2 -10  -6   84.28   13.59   0
  -2  -7  -5   58.75   15.36   0
  -2   3   9 1018.36   22.66   0
  -2   3  19  140.72   16.02   0
  -1  -8  -6  217.12   15.37   0
  -1  -6  -5  115.84   16.16   0
   0 -14  -7    7.39   15.22   0
   0 -13  -7   12.48   16.17   0
   0 -11  -7  140.13   17.95   0
   0  -7  -6  227.86   15.78   0
   0  -5  -5 1684.72   28.28   0
   0   4  11  571.02   17.52   0
   0   4  17  238.20   16.63   0
   0   4  18   14.43   17.25   0
   1  -9  -7  150.38   16.29   0
   1  -6  -6  248.95   15.03   0
   1   4   9  105.10   13.68   0
   1   4  19   80.61   15.76   0
   2   4   8   22.09   11.10   0
   3 -13  -8    7.13   17.81   0
   3 -12  -8   39.85   17.53   0
   3 -11  -8   39.23   15.90   0
   3 -10  -8   30.74   12.97   0
   3  -5  -6   -0.18   10.23   0
   3   3   4  138.25   15.35   0
   3   5  14    8.33   15.81   0
   3   5  15   -8.96   16.93   0
   4  -9  -8   78.25   13.11   0
   4   5  16   65.17   14.29   0
   4   5  17   99.69   18.12   0
   5  -9  -8   39.92   16.19   0
   5  -6  -7  154.10   14.47   0
   5   4   6  132.41   13.35   0
   5   5  11  318.83   16.98   0
   5   5  17   45.97   15.20   0
   6  -8  -8   12.96   12.44   0
   6  -6  -7  281.70   17.46   0
   6   5  10   92.52   16.37   0
   7  -8  -8    6.76   12.50   0
   7  -4  -6   34.95   11.54   0
   8  -8  -8  350.56   17.38   0
   8  -4  -6    0.57   11.22   0
   9  -8  -8   37.79   14.19   0
   9  -4  -6  139.47   14.45   0
  10  -8  -8    7.31   13.46   0
  10  -4  -6   82.75   14.32   0
  10   5  10   -3.17   16.02   0
  11  -9  -8   -0.29   17.16   0
  11  -6  -7   49.63   14.03   0
  11  -3  -5  253.87   19.67   0
  11   5  10   69.25   17.79   0
  12  -9  -8   11.61   14.63   0
  12  -2  -4   35.33   15.63   0
  12   4   6  168.97   23.30   0
  12   5  11    5.63   16.90   0
  13  -7  -7  151.87   19.57   0
  13  -5  -6  190.86   18.79   0
  13   5  13   61.73   21.72   0
  14  -4  -5  254.31   19.66   0
  14   0  -1    2.73   20.26   0
  15  -8  -7   15.01   15.27   0
  15  -6  -6   31.14   18.55   0
  15  -3  -4   81.74   19.04   0
  15  -2  -3    7.16   16.69   0
  16  -7  -6   15.34   19.16   0
  16  -5  -5  185.30   21.13   0
  16   0   0   33.97   24.97   0
  17  -3  -3   30.91   18.81   0
  17  -2  -2   73.76   18.86   0
 -13  -8   8   38.35   29.62   0
 -13  -6  12   27.97   18.28   0
 -12  -4  13   21.09   17.45   0
 -12  -4  14   13.49   18.50   0
 -11  -6   5   49.06   31.71   0
 -11  -4   8  143.28   20.00   0
 -11  -3  11  140.93   17.95   0
 -10 -13   1    6.21   21.25   0
 -10 -12   1   81.85   22.78   0
 -10  -2  10   14.40   15.41   0
  -9 -10   0   57.39   18.06   0
  -9  -1  10  221.06   18.37   0
  -8  -7   0   13.19   17.73   0
  -8   0  11  -10.43   11.65   0
  -8   0  18  118.08   17.37   0
  -7  -9  -2  675.58   25.45   0
  -7  -7  -1   49.30   18.58   0
  -7   0   8   35.07   11.34   0
  -7   1  13  131.55   13.75   0
  -7   1  14  232.88   15.37   0
  -7   1  15    0.16   12.04   0
  -7   1  17   16.48   17.20   0
  -6 -14  -3   -1.20   21.17   0
  -6  -7  -2  342.85   21.65   0
  -6   0   6 1722.50   32.34   0
  -6   1   9  445.40   17.29   0
  -5 -14  -4    4.58   14.99   0
  -5 -13  -4   87.29   19.29   0
  -5 -12  -4   28.19   17.34   0
  -5 -11  -4    1.03   15.93   0
  -5   2  11   35.91   10.74   0
  -5   2  18   11.16   13.97   0
  -4  -8  -4   18.05   14.72   0
  -4   2   8  758.19   22.64   0
  -3  -9  -5  150.62   17.77   0
  -3   1   4   15.85   13.08   0
  -3   3  11  110.02   12.15   0
  -3   3  18  130.57   16.19   0
  -3   3  19   88.65   19.50   0
  -2 -13  -6   13.54   14.55   0
  -2 -12  -6   88.53   16.13   0
  -2 -11  -6  102.95   15.96   0
  -2  -4  -3   96.51   15.02   0
  -1  -9  -6  456.90   19.05   0
  -1   3   7  656.43   18.46   0
  -1   4  12  472.80   19.97   0
  -1   4  13  670.39   18.76   0
  -1   4  14  443.94   18.34   0
  -1   4  15  641.83   19.17   0
  -1   4  16  263.54   16.66   0
  -1   4  17  108.88   15.36   0
   0 -12  -7   11.87   13.25   0
   0   3   6 1819.60   30.25   0
   0   4  10 1224.62   24.07   0
   0   4  19   64.69   15.46   0
   1 -14  -7   23.23   18.25   0
   1 -10  -7   26.40   14.74   0
   2  -8  -7  423.33   16.97   0
   3   5  12  337.88   15.08   0
   3   5  13    6.10   12.67   0
   3   5  16  105.63   14.40   0
   3   5  17    2.57   14.67   0
   4 -13  -8   25.14   14.53   0
   4 -12  -8   16.08   14.20   0
   4 -11  -8   10.69   14.11   0
   4 -10  -8   89.67   15.36   0
   4  -7  -7   67.79   13.26   0
   4  -5  -6  562.40   18.85   0
   4   4   6  127.08   15.40   0
   4   5  11   36.36   11.98   0
   4   5  18   10.48   14.53   0
   5 -10  -8   99.59   14.80   0
   5  -2  -4  275.79   16.34   0
   5   3   3   63.27   16.33   0
   5   5  10  164.76   12.84   0
   6  -9  -8   31.34   13.85   0
   6  -3  -5 1502.76   30.00   0
   6   0  -2   47.15   13.87   0
   7  -6  -7  130.89   13.47   0
   7  -3  -5    8.67   14.18   0
   8  -9  -8   -3.87   14.26   0
   8  -6  -7  737.28   20.70   0
   8   5   9   12.06   12.92   0
   9  -9  -8  265.30   17.10   0
   9  -6  -7   29.74   12.86   0
   9  -3  -5  566.25   22.97   0
   9   4   5  395.45   23.35   0
   9   5   9  153.70   17.45   0
  10  -9  -8   11.23   13.32   0
  10  -6  -7   36.55   12.90   0
  10  -3  -5  149.07   15.42   0
  10   0  -2 1766.84   43.76   0
  10   5   9   32.72   15.65   0
  11 -10  -8   16.82   14.02   0
  11  -2  -4  244.33   19.38   0
  11  -1  -3   40.21   15.93   0
  12 -10  -8   13.64   15.07   0
  12  -7  -7   73.19   17.07   0
  12  -5  -6    3.02   15.31   0
  12   5  10  228.86   22.39   0
  13   5  11  181.70   23.37   0
  13   5  12   33.72   20.20   0
  14  -8  -7  109.53   15.88   0
  14  -6  -6   56.45   18.87   0
  14   4   7    5.08   21.62   0
  15   4   8    7.92   23.13   0
  17  -6  -5   64.22   16.73   0
  18  -4  -3   44.04   19.36   0
  18  -1   0  141.89   25.03   0
 -13  -7   9   65.71   25.20   0
 -13  -6  11    7.88   20.50   0
 -12  -5   9   77.80   18.20   0
 -12  -4  12   58.64   17.54   0
 -11 -10   3  171.83   31.48   0
 -11  -3  10  207.38   18.54   0
 -10  -3   7  842.91   30.15   0
  -9 -13   0   68.89   22.18   0
  -9 -12   0   17.11   21.20   0
  -9 -11   0   41.53   19.87   0
  -9  -3   5  529.92   29.25   0
  -9  -2   7  402.67   22.19   0
  -8 -10  -1  111.50   19.96   0
  -8  -2   5  342.60   21.64   0
  -8  -1   7    3.89   13.07   0
  -8   0  10   96.45   14.73   0
  -7 -14  -2   10.61   19.78   0
  -7 -10  -2   -2.31   15.58   0
  -7   1  11  300.45   16.90   0
  -7   1  12  251.85   14.07   0
  -6 -13  -3   14.49   18.16   0
  -6 -12  -3   80.37   18.31   0
  -6 -11  -3   34.48   15.96   0
  -6   2  14   30.53   15.96   0
  -6   2  15   13.35   12.17   0
  -6   2  16   16.66   15.95   0
  -5   2  10   41.12   11.11   0
  -4  -6  -3   66.29   14.77   0
  -4   1   5 2073.22   36.11   0
  -4   3  13   71.22   12.37   0
  -4   3  14  312.82   15.56   0
  -4   3  15   58.41   13.63   0
  -4   3  16   39.13   12.84   0
  -4   3  17   48.07   13.68   0
  -3 -14  -5   40.65   15.07   0
  -3 -13  -5   -3.03   17.89   0
  -3 -10  -5  223.44   17.94   0
  -3  -5  -3   93.16   15.52   0
  -3   3  10  490.68   17.53   0
  -2  -8  -5   56.50   14.80   0
  -2   1   3    4.85   11.02   0
  -2   2   5  291.33   16.11   0
  -2   3   8   31.51   10.55   0
  -2   4  15   30.68   15.64   0
  -1 -14  -6    6.09   14.29   0
  -1 -13  -6  227.87   19.58   0
  -1 -10  -6   29.45   14.80   0
  -1   4  11  238.41   13.81   0
  -1   4  18   50.40   15.14   0
  -1   4  19   16.95   15.07   0
   0  -8  -6  221.79   14.56   0
   0  -4  -4  413.58   18.06   0
   0   4   9 1523.26   25.25   0
   1 -13  -7    9.64   13.09   0
   1 -12  -7   23.95   13.23   0
   1 -11  -7   74.14   13.43   0
   1  -7  -6  109.56   13.55   0
   1   4   8  462.88   17.05   0
   2 -14  -7   55.71   18.66   0
   2  -9  -7  171.88   15.39   0
   2  -3  -4 2214.90   39.03   0
   2   4   7  236.78   15.26   0
   2   5  13   58.47   12.36   0
   2   5  14  513.66   18.21   0
   2   5  15   33.58   13.37   0
   2   5  16  244.70   15.29   0
   2   5  17   -1.61   14.03   0
   2   5  18   69.44   18.78   0
   3  -8  -7   81.32   12.60   0
   3   5  11   71.25   11.67   0
   4   5  10   59.56   11.74   0
   5 -13  -8    2.30   14.68   0
   5 -12  -8   17.01   14.68   0
   5 -11  -8   19.79   13.41   0
   5  -7  -7   84.23   12.60   0
   5  -5  -6    7.52   14.40   0
   5   2   1 1722.25   68.37   0
   6 -13  -8   12.92   15.21   0
   6 -12  -8   25.00   14.80   0
   6 -11  -8   -6.35   13.86   0
   6  -7  -7  145.23   16.85   0
   6  -2  -4  358.88   17.73   0
   6  -1  -3  670.88   25.23   0
   6   4   5   72.95   13.76   0
   7 -12  -8    7.68   17.83   0
   7 -11  -8   10.63   13.45   0
   7 -10  -8   16.25   12.94   0
   7   0  -2  180.11   21.07   0
   7   4   5 1247.64   30.18   0
   8 -12  -8   96.54   19.87   0
   8 -11  -8   20.05   13.65   0
   8 -10  -8  220.25   15.66   0
   8  -3  -5   21.31   11.59   0
   8   0  -2 2107.48   52.50   0
   8   5   8   23.68   15.34   0
   9 -12  -8   10.20   15.42   0
   9 -11  -8    4.08   13.89   0
   9 -10  -8   15.34   13.60   0
   9  -2  -4    6.37   14.13   0
   9   0  -2   97.55   20.10   0
  10 -11  -8   26.12   15.35   0
  10 -10  -8   25.80   14.23   0
  10  -7  -7  165.24   18.37   0
  10  -2  -4  131.79   17.15   0
  10  -1  -3  160.11   17.31   0
  10   4   5  132.29   18.89   0
  11  -7  -7   35.70   13.06   0
  11  -5  -6  155.86   15.75   0
  11   5   9   24.63   15.41   0
  13  -8  -7   -5.25   13.31   0
  13  -4  -5   -1.43   13.01   0
  14  -9  -7   51.60   16.21   0
  14  -3  -4  128.69   15.34   0
  14  -2  -3  465.26   23.35   0
  14   3   4   52.95   32.25   0
  15  -7  -6   -0.51   14.51   0
  15  -5  -5   38.31   14.76   0
  16  -4  -4   37.21   14.63   0
  16   4   9  143.42   23.71   0
  17  -5  -4   22.78   18.23   0
  18  -3  -2    3.69   18.07   0
  18  -2  -1   21.37   22.23   0
  19  -1   1   54.69   28.95   0
 -13  -6  10   11.88   22.96   0
 -13  -5  13   39.45   21.38   0
 -12  -6   7   33.79   26.05   0
 -12  -4  11    2.70   15.80   0
 -11  -2  14   14.51   18.52   0
 -11  -2  15    4.03   17.39   0
 -11  -2  16    3.36   18.89   0
 -10  -2   9   54.74   15.85   0
 -10  -1  13   79.16   17.09   0
 -10  -1  14   50.65   14.46   0
 -10  -1  15   15.36   13.91   0
 -10  -1  16   82.78   15.61   0
  -9  -1   9   88.50   16.02   0
  -9   0  13   -3.58   15.70   0
  -9   0  14  109.32   16.88   0
  -9   0  15   -1.44   14.22   0
  -9   0  16   63.38   14.49   0
  -9   0  17    4.12   17.05   0
  -8 -13  -1   11.34   17.23   0
  -8 -12  -1   25.99   17.85   0
  -8 -11  -1   35.02   15.68   0
  -7 -13  -2  309.90   23.82   0
  -7 -12  -2   30.38   17.75   0
  -7 -11  -2    2.06   15.60   0
  -7  -1   5   24.68   12.02   0
  -7   0   7    3.16   12.69   0
  -7   1  10   80.90   14.47   0
  -6   1   8  740.99   20.75   0
  -6   2  12  273.00   14.44   0
  -6   2  13  558.29   17.80   0
  -6   2  17   54.44   13.25   0
  -6   2  18   41.45   14.31   0
  -5  -8  -3    7.72   13.67   0
  -5   0   4   96.88   14.96   0
  -5   2   9  556.52   18.31   0
  -4 -14  -4   -0.28   18.32   0
  -4  -9  -4  298.10   19.56   0
  -4   0   3    4.27   13.01   0
  -4   3  11   56.87   13.41   0
  -4   3  12  678.17   20.34   0
  -4   3  18    9.93   14.97   0
  -3 -12  -5   98.84   14.88   0
  -3 -11  -5   86.08   13.80   0
  -3  -7  -4  781.12   22.55   0
  -3   2   6  110.22   12.24   0
  -3   3   9   74.05   11.35   0
  -2   4  12  414.76   17.32   0
  -2   4  13  266.58   15.50   0
  -2   4  14   27.77   12.28   0
  -2   4  16   72.12   14.52   0
  -2   4  17  202.02   16.06   0
  -1 -12  -6   79.77   14.57   0
  -1 -11  -6   61.36   13.72   0
  -1  -7  -5  132.71   13.51   0
  -1  -5  -4   25.92   13.10   0
  -1   4  10   39.59   11.62   0
   0  -9  -6   26.58   11.65   0
   0  -6  -5  100.75   12.54   0
   1   5  13   31.09   13.37   0
   1   5  14   41.12   13.31   0
   1   5  15  348.76   16.05   0
   1   5  16   27.56   13.18   0
   1   5  17  210.00   15.48   0
   1   5  18  111.25   15.89   0
   2 -13  -7   26.20   14.27   0
   2 -12  -7  142.31   14.95   0
   2 -11  -7   10.21   13.37   0
   2 -10  -7  103.68   13.03   0
   2   2   2  442.97   24.77   0
   2   5  11  453.77   16.67   0
   3 -14  -7   23.21   15.12   0
   3  -9  -7   39.05   12.45   0
   3  -6  -6  238.91   13.89   0
   3   4   6  101.25   12.97   0
   3   5  10  782.69   18.96   0
   4  -8  -7  217.82   14.87   0
   4   5   9  161.36   13.44   0
   5  -8  -7   86.83   15.90   0
   6  -5  -6  878.17   22.26   0
   6   5   8   78.59   17.61   0
   7  -7  -7    0.61   11.62   0
   7  -5  -6   41.75   14.29   0
   7  -2  -4   36.68   12.55   0
   7  -1  -3  505.78   22.13   0
   7   5   8  245.06   16.82   0
   7   6  15   -4.60   17.05   0
   8  -7  -7   71.70   13.20   0
   8  -5  -6   14.47   13.98   0
   8  -2  -4   93.25   12.89   0
   8  -1  -3  654.93   24.29   0
   8   6  15   43.77   17.08   0
   8   6  16   14.15   17.61   0
   9  -7  -7   13.72   12.35   0
   9  -5  -6  191.44   14.37   0
   9  -1  -3  442.21   22.64   0
   9   5   8  267.14   19.01   0
  10  -5  -6  218.76   15.37   0
  10   5   8   -1.03   15.08   0
  11  -8  -7  112.34   14.41   0
  11   4   5   14.37   18.61   0
  12  -9  -7   22.69   16.70   0
  12  -8  -7  113.67   15.07   0
  12  -4  -5   86.80   17.01   0
  12   1   0  573.13   38.07   0
  12   5   9   20.12   16.04   0
  13  -9  -7    1.19   13.86   0
  13  -6  -6  262.55   17.60   0
  13  -3  -4    9.04   15.96   0
  13   4   6  171.29   23.09   0
  13   5  10   49.07   18.03   0
  14  -7  -6   81.46   17.74   0
  14  -5  -5    9.96   16.10   0
  14   5  11   14.92   17.63   0
  15  -8  -6   14.48   18.58   0
  15  -4  -4   32.92   18.00   0
  16  -6  -5   -3.74   13.89   0
  16  -3  -3    5.46   15.36   0
  16  -2  -2   19.57   18.81   0
  16  -1  -1   39.50   19.06   0
  17   0   1    1.28   27.58   0
 -13  -5  12    9.93   20.10   0
 -12  -5   8   12.84   20.35   0
 -12  -4  10  153.12   20.10   0
 -12  -3  14   82.90   18.80   0
 -12  -3  15   13.02   18.57   0
 -11 -12   3  121.53   28.05   0
 -11 -11   3   19.13   24.50   0
 -11  -4   7  120.51   21.54   0
 -11  -3   9   13.32   17.37   0
 -11  -2  12   21.74   16.42   0
 -11  -2  13  113.44   15.96   0
 -10  -1  12   16.60   16.11   0
  -9  -8   1   14.62   19.36   0
  -9   0  12   22.94   14.76   0
  -8   0   9   -6.51    9.77   0
  -8   1  13  159.08   18.05   0
  -8   1  14   17.91   13.22   0
  -8   1  15  111.27   15.01   0
  -8   1  16   24.25   13.49   0
  -8   1  17   13.15   13.37   0
  -8   1  18   58.47   19.04   0
  -6  -8  -2  429.66   20.49   0
  -6   2  11 1995.71   27.87   0
  -5  -6  -2 1862.94   36.46   0
  -5   1   6  143.50   13.32   0
  -5   3  14   43.76   13.34   0
  -5   3  15   -0.07   12.70   0
  -5   3  16  215.45   14.85   0
  -5   3  17   28.90   13.55   0
  -4 -13  -4   15.62   14.71   0
  -4 -12  -4   10.04   16.35   0
  -4 -11  -4  131.20   18.43   0
  -4 -10  -4  103.40   15.15   0
  -4   2   7  534.80   18.28   0
  -3   0   2  357.72   24.57   0
  -3   4  14  440.21   19.55   0
  -3   4  15  178.79   14.22   0
  -3   4  16  136.90   14.69   0
  -3   4  17  166.51   18.15   0
  -2 -14  -5   10.23   14.43   0
  -2  -9  -5  121.11   13.26   0
  -2  -3  -2  133.32   14.74   0
  -2   3   7  693.33   18.88   0
  -2   4  11 1121.14   22.12   0
  -2   4  19  288.41   17.28   0
  -1   3   6  479.16   17.44   0
  -1   4   9  196.24   15.39   0
   0 -14  -6   62.21   15.32   0
   0 -13  -6   64.34   14.98   0
   0 -12  -6   53.52   16.92   0
   0 -11  -6   13.56   16.38   0
   0 -10  -6   69.88   12.12   0
   0  -3  -3 1907.70   36.00   0
   0   2   3  476.10   22.99   0
   0   4   8 1588.82   27.32   0
   0   5  13  950.50   22.73   0
   0   5  14   42.30   12.46   0
   0   5  15  211.34   15.47   0
   0   5  16   12.50   13.20   0
   0   5  17   14.08   14.69   0
   0   5  18   -1.80   18.60   0
   1  -8  -6   89.85   13.00   0
   1   4   7   90.68   12.28   0
   1   5  12   12.47   11.71   0
   2  -7  -6   49.16   12.45   0
   2  -5  -5  461.18   16.65   0
   2  -1  -2 1339.44   39.65   0
   2   5  10   59.38   11.35   0
   3 -13  -7    4.54   13.69   0
   3 -12  -7   14.66   13.34   0
   3 -11  -7  524.58   18.97   0
   3 -10  -7    8.44   12.04   0
   3  -3  -4  539.04   22.50   0
   3   5   9   46.46   12.24   0
   4 -13  -7   12.71   16.67   0
   4 -10  -7  339.48   19.02   0
   4  -9  -7    7.10   12.05   0
   4  -6  -6  343.45   18.43   0
   4  -4  -5   45.35   11.12   0
   4   3   3 4965.55   69.56   0
   5  -9  -7    7.50   14.97   0
   5   4   5    7.69   10.07   0
   5   6  14  152.92   16.81   0
   5   6  16   -7.77   13.54   0
   5   6  17   56.71   18.61   0
   6  -8  -7   91.41   12.76   0
   6   6  13  178.77   18.01   0
   6   6  14    9.56   13.12   0
   6   6  15    7.73   11.75   0
   6   6  16    3.68   13.25   0
   6   6  17   11.33   14.72   0
   7  -8  -7   -2.41   11.29   0
   7   6  13   10.09   13.15   0
   7   6  14   25.49   15.02   0
   7   6  16   15.16   14.15   0
   8  -8  -7  246.81   16.34   0
   8   6  13    8.65   13.71   0
   8   6  14   66.14   15.02   0
   9  -8  -7  281.64   17.30   0
   9   6  13    6.00   17.02   0
   9   6  14   49.77   14.61   0
   9   6  15   26.95   14.69   0
  10  -8  -7   50.37   13.74   0
  10   6  13   53.10   17.44   0
  10   6  14    0.50   17.81   0
  10   6  15   32.52   15.16   0
  11  -9  -7    2.29   12.90   0
  11  -6  -6   28.19   14.77   0
  11  -4  -5   68.02   16.09   0
  11   5   8   77.45   16.44   0
  12 -10  -7   64.18   15.61   0
  12  -6  -6   22.67   13.93   0
  12   3   3  284.29   40.52   0
  13  -7  -6    6.13   16.97   0
  13  -2  -3    6.97   15.35   0
  13   0  -1    4.93   16.68   0
  14  -8  -6   15.03   17.81   0
  14   5  10   46.22   20.90   0
  15  -6  -5   38.38   18.82   0
  16  -7  -5   24.63   19.01   0
  16  -5  -4   10.29   17.59   0
  17  -4  -3    1.29   16.81   0
  18  -5  -3    6.18   19.93   0
  19  -3  -1    4.75   17.58   0
  19  -2   0    5.20   20.51   0
 -13  -5  11   31.90   20.10   0
 -12 -10   5    2.22   29.08   0
 -12  -3  12   71.09   19.82   0
 -12  -3  13   14.69   16.91   0
 -11  -2  11  454.80   21.37   0
 -10  -9   2   21.85   19.57   0
 -10  -4   5  281.93   27.05   0
 -10  -2   8   89.25   17.54   0
 -10  -1  11  346.16   20.10   0
  -9  -2   6  153.48   18.61   0
  -9  -1   8   21.52   14.33   0
  -9   0  11   -2.00   14.79   0
  -8  -8   0  129.45   19.00   0
  -8   1  12  166.71   14.67   0
  -7  -8  -1  154.16   18.81   0
  -7   1   9  583.65   18.72   0
  -7   2  13  173.61   15.80   0
  -7   2  14   27.51   12.01   0
  -7   2  15  449.33   17.94   0
  -7   2  16   79.08   13.93   0
  -7   2  17  215.57   15.66   0
  -6 -14  -2  155.38   21.77   0
  -6  -6  -1 1584.98   38.68   0
  -6   0   5    3.06   12.62   0
  -6   1   7 1512.56   29.66   0
  -6   2  10  181.91   13.11   0
  -5 -14  -3   37.98   16.97   0
  -5 -13  -3   37.46   18.04   0
  -5  -9  -3  115.69   15.89   0
  -5   2   8  269.81   14.61   0
  -5   3  12   25.30   12.18   0
  -5   3  13  238.20   14.21   0
  -4  -7  -3  143.32   15.71   0
  -4  -5  -2 1238.01   31.35   0
  -4   3  10  322.82   15.43   0
  -3  -8  -4    4.88   10.86   0
  -3  -4  -2   36.29   12.74   0
  -3   3   8 1259.14   25.16   0
  -3   4  12  492.39   20.39   0
  -3   4  13  216.20   13.41   0
  -3   4  18   22.01   13.99   0
  -2 -13  -5    9.40   14.45   0
  -2 -12  -5  142.70   14.84   0
  -2 -11  -5  482.41   19.43   0
  -2 -10  -5  221.77   16.70   0
  -2   4  10 1112.81   23.69   0
  -1  -8  -5  678.36   19.39   0
  -1   5  15  183.43   17.15   0
  -1   5  16   59.51   13.57   0
  -1   5  17  444.95   20.86   0
   0  -7  -5  884.50   23.05   0
   0   3   5 1593.91   29.17   0
   0   5  12  150.70   13.91   0
   1 -14  -6   20.26   14.86   0
   1 -13  -6   10.85   13.71   0
   1  -9  -6   17.09   11.42   0
   1  -6  -5  144.89   12.48   0
   1  -4  -4 3680.64   45.81   0
   2   4   6   65.09   11.14   0
   3  -7  -6 1145.09   27.76   0
   3   6  15   53.80   16.76   0
   3   6  16  289.59   18.72   0
   4 -12  -7  148.51   15.05   0
   4 -11  -7   37.58   14.09   0
   4   4   5   30.08   12.79   0
   4   5   8  176.71   13.41   0
   4   6  14   71.39   13.15   0
   4   6  15   28.95   13.34   0
   4   6  16  319.37   16.37   0
   4   6  17   11.96   14.18   0
   5 -13  -7   18.64   14.82   0
   5 -12  -7   15.28   13.58   0
   5 -11  -7  106.25   14.58   0
   5 -10  -7  138.30   14.34   0
   5  -6  -6 1472.35   27.16   0
   5  -4  -5  296.53   15.36   0
   6 -13  -7   14.16   14.57   0
   6 -10  -7  118.41   18.27   0
   6  -9  -7   85.88   13.34   0
   6  -6  -6   -9.10   15.84   0
   6  -4  -5  252.42   17.06   0
   7 -13  -7   69.85   18.57   0
   7   6  12   43.91   13.01   0
   8  -9  -7   47.65   14.19   0
   8   6  11   10.37   15.16   0
   8   6  12   17.15   12.88   0
   9 -10  -7   24.81   15.97   0
   9  -9  -7  137.81   15.24   0
   9  -6  -6  178.38   16.83   0
   9  -4  -5  612.28   22.44   0
   9   5   7  216.77   17.28   0
   9   6  12   11.10   13.48   0
  10 -11  -7   20.16   16.63   0
  10 -10  -7    5.24   13.62   0
  10  -9  -7   98.07   14.48   0
  10  -6  -6  222.33   15.46   0
  10   6  12   94.09   18.27   0
  11 -11  -7   77.22   15.82   0
  11 -10  -7    7.92   14.28   0
  11   6  13    4.81   17.73   0
  12  -7  -6  274.12   19.97   0
  12  -3  -4  543.22   21.02   0
  12   5   8  133.52   20.27   0
  13  -5  -5  105.19   14.22   0
  13  -1  -2  114.19   16.79   0
  13   5   9   74.42   18.28   0
  14  -9  -6   27.70   17.76   0
  14  -4  -4  331.47   21.18   0
  15  -3  -3  182.60   19.47   0
  15   0   0  400.62   31.85   0
  15   4   7   56.60   23.74   0
  16   4   8   11.72   23.12   0
  17  -6  -4   32.43   16.45   0
  17  -3  -2    6.22   16.84   0
  17   3   6    4.96   33.66   0
 -13  -7   8  139.31   32.49   0
 -13  -6   9   29.71   24.91   0
 -12 -11   5  247.65   36.71   0
 -11  -1  15  162.48   19.71   0
 -11  -1  16   48.12   19.05   0
 -10  -1  10  239.95   19.13   0
 -10   0  15  -10.47   17.01   0
 -10   0  16    8.56   17.26   0
  -9   0  10    7.21   14.69   0
  -8  -6   1   34.99   20.48   0
  -8  -1   6  300.33   18.31   0
  -8   0   8  188.17   14.62   0
  -8   1  11  179.91   14.64   0
  -7 -14  -1    6.75   18.60   0
  -7  -6   0   -4.29   18.19   0
  -7   2  12   12.42   13.62   0
  -6 -13  -2    6.46   17.73   0
  -6  -9  -2   11.05   15.02   0
  -6   3  15  339.92   18.66   0
  -6   3  16   18.57   12.98   0
  -6   3  17  240.35   18.32   0
  -5 -12  -3   26.81   14.02   0
  -5 -11  -3   11.37   12.76   0
  -5 -10  -3  123.61   15.64   0
  -5   3  11 1235.51   22.30   0
  -4   3   9   37.12   10.98   0
  -4   4  14   36.03   15.56   0
  -4   4  15   41.64   13.21   0
  -4   4  16  128.72   14.12   0
  -4   4  17   30.14   12.86   0
  -4   4  18  100.51   19.02   0
  -3 -14  -4   14.73   13.98   0
  -3  -9  -4  221.20   17.22   0
  -3   4  11   98.45   14.63   0
  -1 -14  -5   25.95   14.00   0
  -1 -13  -5   20.53   14.10   0
  -1  -9  -5  188.81   14.85   0
  -1  -4  -3 1667.34   33.28   0
  -1   4   8  789.78   21.09   0
  -1   5  13   42.37   13.16   0
  -1   5  14   56.66   12.49   0
  -1   5  18   32.06   14.71   0
   0  -5  -4 2195.54   35.27   0
   0  -2  -2  317.08   20.03   0
   0   4   7  968.72   23.08   0
   0   5  11  849.68   19.61   0
   1 -12  -6  122.39   15.19   0
   1 -11  -6   11.05   13.39   0
   1   3   4  745.30   23.84   0
   1   5  10   27.79   10.98   0
   2 -14  -6   24.54   14.54   0
   2 -13  -6   71.76   17.14   0
   2  -9  -6  116.51   13.33   0
   2   5   9  239.31   16.50   0
   2   6  15   78.06   16.43   0
   2   6  16  167.91   15.42   0
   2   6  17   59.61   16.94   0
   3 -14  -6    0.52   17.40   0
   3  -8  -6   20.58   15.61   0
   3  -2  -3  511.02   21.91   0
   3   5   8 1218.94   23.39   0
   3   6  13   33.91   14.49   0
   4  -3  -4  910.20   22.89   0
   5   5   7  289.21   18.76   0
   5   6  11   32.15   14.21   0
   6 -12  -7   -6.71   14.07   0
   6 -11  -7   43.27   12.78   0
   6   5   7 1489.62   29.44   0
   6   6  11  295.56   17.31   0
   7 -12  -7   -2.39   14.77   0
   7 -11  -7   31.61   13.39   0
   7 -10  -7    4.61   13.64   0
   7  -6  -6  229.79   13.91   0
   7  -4  -5  308.15   16.24   0
   7   6  11   11.59   12.17   0
   8 -12  -7   45.52   15.12   0
   8 -11  -7   -3.43   13.29   0
   8 -10  -7  145.66   15.72   0
   8  -6  -6   25.12   10.94   0
   8  -4  -5   28.59   11.90   0
   9 -12  -7   -0.31   14.60   0
   9 -11  -7  -13.74   12.93   0
   9   6  11  -10.06   12.12   0
  10   5   7    9.18   14.07   0
  11  -7  -6  107.71   14.06   0
  11  -3  -4  161.87   17.87   0
  11   6  12  259.30   18.12   0
  12  -8  -6   64.11   16.33   0
  12  -5  -5   -2.93   12.31   0
  12  -2  -3   20.41   13.75   0
  12   4   5  173.22   22.80   0
  12   6  13    5.71   18.80   0
  13  -9  -6   14.68   17.07   0
  13  -8  -6  111.24   16.50   0
  14  -6  -5   22.63   14.43   0
  14   4   6  183.21   27.26   0
  14   5   9   14.55   20.21   0
  15  -7  -5   56.31   15.25   0
  15  -5  -4  151.01   19.43   0
  15  -2  -2   13.52   15.29   0
  15  -1  -1   86.74   18.87   0
  16  -4  -3   17.87   16.79   0
  17  -2  -1  197.02   23.20   0
  17  -1   0    4.15   19.33   0
  18  -4  -2   18.11   17.28   0
  18   0   2   22.32   27.70   0
 -13  -4  13    8.40   17.49   0
 -12  -4   9    7.99   16.71   0
 -12  -3  11   75.62   16.14   0
 -12  -2  15  184.65   21.46   0
 -11  -8   4  157.42   38.41   0
 -11  -3   8  259.64   21.64   0
 -11  -2  10   74.81   16.82   0
 -11  -1  14  158.78   16.05   0
 -10 -12   2   20.17   20.47   0
 -10 -11   2   14.39   20.37   0
 -10 -10   2    3.04   19.26   0
 -10  -7   3  124.26   31.89   0
 -10  -3   6  155.29   19.61   0
 -10   0  13   -1.40   15.81   0
 -10   0  14  100.23   15.09   0
  -9 -13   1    1.64   17.29   0
  -9  -9   1  255.11   23.25   0
  -9   1  14   11.81   12.26   0
  -9   1  15   46.25   14.73   0
  -9   1  16   26.69   14.39   0
  -9   1  17   46.14   14.45   0
  -8 -13   0    9.78   17.96   0
  -8  -9   0   89.86   18.95   0
  -8   1  10  167.69   16.29   0
  -8   2  16   12.60   16.47   0
  -8   2  17   13.36   16.81   0
  -7 -13  -1   44.02   18.80   0
  -7  -9  -1  495.97   24.84   0
  -7   0   6   12.44   13.18   0
  -7   1   8   54.70   14.06   0
  -7   2  11    4.45   13.37   0
  -6 -11  -2   12.64   15.04   0
  -6 -10  -2  223.41   19.44   0
  -6  -2   2  547.42   39.40   0
  -6   2   9 1440.50   25.58   0
  -6   3  13  136.47   12.93   0
  -6   3  14   83.35   12.87   0
  -6   3  18   27.45   14.54   0
  -5  -7  -2  261.91   17.27   0
  -5   3  10  204.90   15.41   0
  -4 -14  -3   10.45   17.73   0
  -4  -8  -3   23.25   13.38   0
  -4   2   6   51.57   11.05   0
  -4   4  13   16.87   11.60   0
  -3 -12  -4   21.23   13.10   0
  -3 -11  -4  105.74   14.95   0
  -3 -10  -4  392.13   18.45   0
  -3   2   5  488.13   18.21   0
  -3   3   7  266.90   15.91   0
  -2 -14  -4   99.08   18.51   0
  -2   4   9  838.23   19.26   0
  -2   5  14  181.52   15.15   0
  -2   5  15  222.34   14.78   0
  -2   5  16  274.28   16.50   0
  -2   5  17   49.80   14.08   0
  -2   5  18   91.70   14.52   0
  -1 -12  -5   95.36   13.46   0
  -1 -11  -5  202.52   14.27   0
  -1 -10  -5   44.50   12.69   0
  -1  -6  -4   84.46   12.58   0
  -1   5  12  465.76   17.44   0
   0 -14  -5    6.50   13.73   0
   0  -8  -5    8.55   11.77   0
   0   5  10   85.51   11.72   0
   1  -7  -5   60.44   14.64   0
   1   4   6 1398.08   26.01   0
   1   6  15  107.74   16.81   0
   1   6  16  132.09   14.81   0
   1   6  17   22.04   13.48   0
   1   6  18   79.21   18.58   0
   2 -12  -6   50.83   14.65   0
   2 -11  -6   16.68   14.38   0
   2 -10  -6    7.68   11.74   0
   2  -6  -5  167.90   12.82   0
   2  -4  -4   23.59   11.40   0
   2   5   8  115.43   14.82   0
   2   6  13   25.20   13.15   0
   2   6  14   51.76   13.53   0
   2   6  18  374.35   18.70   0
   3 -13  -6   35.14   13.90   0
   3   4   5  135.22   14.60   0
   3   6  12  910.45   19.82   0
   4 -14  -6   11.92   14.43   0
   4  -5  -5    8.64    9.99   0
   4   6  11  198.91   14.55   0
   5  -7  -6   80.77   12.89   0
   5  -3  -4   29.86   12.05   0
   6  -7  -6  310.14   15.20   0
   6   6  10   19.85   15.00   0
   7  -7  -6   42.43   14.33   0
   7   4   4  283.97   22.31   0
   7   6  10   38.91   12.69   0
   8  -7  -6   23.65   14.03   0
   8   4   4  102.47   21.29   0
   8   6  10   17.67   11.97   0
   9  -7  -6    9.06   11.44   0
   9   6  10   99.71   16.01   0
  10  -7  -6   36.81   12.75   0
  10  -3  -4  440.83   20.60   0
  11  -8  -6   25.33   13.35   0
  11  -5  -5   -4.17   11.88   0
  11   5   7    1.93   14.70   0
  11   6  11   21.50   16.99   0
  12  -9  -6   36.62   13.92   0
  12  -1  -2  165.33   18.65   0
  12   0  -1    1.83   14.84   0
  12   6  12   -7.35   14.52   0
  13 -10  -6   22.90   15.15   0
  13  -6  -5   60.76   13.82   0
  13  -4  -4  138.44   18.14   0
  13   5   8  211.14   22.36   0
  14  -7  -5   -4.07   17.85   0
  14  -3  -3   43.43   17.17   0
  15  -8  -5    9.20   13.57   0
  15   5  10    8.04   17.42   0
  16  -6  -4   -0.00   13.76   0
  16   1   2  121.81   32.16   0
  17  -5  -3   56.78   18.95   0
  18  -3  -1  223.94   25.35   0
 -13  -5  10    0.59   19.44   0
 -13  -4  12   72.33   18.47   0
 -12  -2  13  108.87   17.30   0
 -12  -2  14   33.72   16.85   0
 -11  -1  12  266.03   18.91   0
 -11  -1  13  111.66   16.01   0
 -10  -1   9  441.53   21.31   0
 -10   0  12  499.79   20.20   0
  -9 -12   1   15.29   17.57   0
  -9 -11   1   13.50   18.57   0
  -9 -10   1    5.93   16.69   0
  -9  -1   7  458.70   23.21   0
  -9   0   9   11.84   14.17   0
  -9   1  13   36.26   12.65   0
  -8 -11   0   22.90   16.84   0
  -8 -10   0   55.78   17.79   0
  -8   2  14   -0.88   11.69   0
  -8   2  15   -7.45   11.65   0
  -7 -12  -1   12.83   16.35   0
  -7 -11  -1   30.23   15.54   0
  -7 -10  -1  107.14   17.53   0
  -7  -2   3  773.90   35.24   0
  -6   3  12  261.36   13.90   0
  -5 -14  -2   14.89   17.97   0
  -5  -5  -1  717.89   28.55   0
  -5   1   5  117.42   12.85   0
  -5   2   7 4098.06   42.84   0
  -5   4  15   73.23   14.14   0
  -5   4  16    6.72   13.31   0
  -5   4  17   10.93   14.10   0
  -5   4  18   17.59   14.32   0
  -4 -13  -3    2.94   14.46   0
  -4  -9  -3  108.83   16.46   0
  -4   1   4   33.84   11.35   0
  -4   3   8   37.65   11.62   0
  -4   4  12   60.24   12.54   0
  -3   4  10  158.90   13.59   0
  -3   5  16   14.95   15.64   0
  -3   5  17   72.60   17.43   0
  -3   5  18   30.87   17.03   0
  -2  -8  -4 1008.49   23.47   0
  -2   5  13  296.98   15.70   0
  -1   3   5  214.35   13.91   0
   0 -13  -5   -3.18   12.22   0
   0 -12  -5    7.00   12.05   0
   0 -11  -5  170.30   17.33   0
   0 -10  -5   67.55   15.22   0
   0  -9  -5  733.37   20.80   0
   0   6  16   34.38   16.47   0
   0   6  17  157.95   18.01   0
   0   6  18   23.52   18.65   0
   1 -14  -5   34.20   14.10   0
   1  -3  -3 1563.97   32.37   0
   1   6  13  179.12   15.01   0
   2   6  12  429.19   16.39   0
   3 -12  -6   13.15   12.94   0
   3 -11  -6  112.76   15.53   0
   3 -10  -6   43.25   12.49   0
   3  -6  -5    3.43   11.90   0
   3  -1  -2   35.34   13.92   0
   4 -13  -6    4.24   13.27   0
   4 -12  -6   33.18   13.48   0
   4 -11  -6   24.24   16.50   0
   4 -10  -6   25.98   15.99   0
   4  -9  -6  128.94   13.64   0
   4  -2  -3 2816.68   44.99   0
   4   6  10 1029.79   22.83   0
   5 -13  -6    1.28   13.59   0
   5  -8  -6   -7.23   12.59   0
   5  -5  -5   45.76   11.47   0
   5   6  10  118.99   14.05   0
   6  -8  -6   41.72   12.00   0
   6  -5  -5  556.90   21.20   0
   6  -3  -4  157.63   14.45   0
   6   4   4   68.08   14.24   0
   7  -8  -6  148.33   15.62   0
   7  -3  -4    3.65   13.11   0
   8  -8  -6   97.98   15.32   0
   8  -3  -4   75.92   14.78   0
   9  -8  -6  108.16   13.68   0
   9  -5  -5   81.47   14.76   0
   9  -3  -4   47.32   12.18   0
   9   4   4 1046.53   36.16   0
  10  -9  -6    5.85   15.80   0
  10  -8  -6    0.66   12.40   0
  10  -5  -5  335.30   15.37   0
  11 -11  -6   -3.15   14.61   0
  11 -10  -6    6.48   11.59   0
  11  -9  -6    0.77   12.43   0
  11  -2  -3  143.24   16.93   0
  11   6  10  109.66   18.30   0
  12 -11  -6   11.88   15.15   0
  12 -10  -6   -6.68   13.91   0
  12  -6  -5   28.85   12.74   0
  12  -4  -4   21.59   15.53   0
  12   6  11   12.52   17.65   0
  13  -7  -5  105.04   16.86   0
  13   6  12  101.94   20.46   0
  14  -8  -5  159.33   18.75   0
  14  -5  -4    8.23   15.28   0
  14   1   1  166.59   28.29   0
  15  -6  -4    5.69   16.88   0
  16  -7  -4    0.95   17.32   0
  16  -3  -2   63.73   16.18   0
  18  -2   0   32.42   20.84   0
  18  -1   1   37.08   24.54   0
  19   0   3   -0.84   29.17   0
 -13  -4  11   43.72   19.85   0
 -13  -3  14    7.70   18.28   0
 -12  -3  10   12.14   14.71   0
 -12  -2  12    2.92   15.54   0
 -11  -2   9  518.38   25.03   0
 -10  -2   7  779.68   28.10   0
 -10   0  11   28.90   15.51   0
  -9   1  12  158.27   14.33   0
  -8  -3   3    7.04   19.69   0
  -8   0   7   -1.66   11.67   0
  -8   1   9   10.22   12.75   0
  -8   2  12   -2.72   13.07   0
  -8   2  13   21.45   11.41   0
  -7   2  10   18.92   10.77   0
  -7   3  14   41.27   14.78   0
  -7   3  15  107.38   13.20   0
  -7   3  16   86.88   14.32   0
  -7   3  17    9.30   13.63   0
  -7   3  18   16.64   15.16   0
  -6 -14  -1   13.13   17.97   0
  -6  -7  -1   31.63   16.08   0
  -6  -1   3  601.53   28.15   0
  -6   1   6  365.30   17.01   0
  -6   2   8  196.64   14.19   0
  -6   3  11   96.09   11.72   0
  -5 -13  -2  141.81   18.80   0
  -5  -8  -2   43.86   14.11   0
  -5   3   9 1008.65   21.78   0
  -5   4  13   19.40   11.52   0
  -5   4  14   34.13   13.12   0
  -4 -12  -3   26.80   13.40   0
  -4 -10  -3   48.51   13.83   0
  -4   4  11   31.42   11.48   0
  -3 -14  -3   44.95   17.72   0
  -3  -7  -3  313.35   18.25   0
  -3  -3  -1  690.62   30.83   0
  -3   1   3  431.56   20.18   0
  -3   4   9  159.74   12.35   0
  -3   5  14   42.59   12.36   0
  -3   5  15    9.20   11.98   0
  -2 -12  -4  105.80   15.50   0
  -2 -11  -4   40.82   16.15   0
  -2 -10  -4  136.25   16.35   0
  -2  -9  -4  401.53   16.07   0
  -2   4   8 2181.02   31.30   0
  -2   5  12   68.56   13.50   0
  -1 -14  -4   24.34   14.61   0
  -1  -7  -4  799.10   22.68   0
  -1   4   7 1177.68   22.53   0
  -1   5  10 1141.64   23.70   0
   0  -6  -4   39.09   12.89   0
   0   5   9  181.33   13.19   0
   0   6  14   35.56   12.40   0
   0   6  15  199.40   14.81   0
   1 -13  -5    8.27   12.67   0
   1 -12  -5   52.66   15.73   0
   1  -9  -5   40.69   13.75   0
   1  -8  -5 1275.35   24.68   0
   1  -5  -4   39.92   10.72   0
   1   5   8   90.84   12.07   0
   1   6  12  149.20   12.51   0
   2 -14  -5   16.83   13.56   0
   2  -7  -5  632.97   18.31   0
   2   6  11   33.04   12.84   0
   3  -4  -4  422.23   18.06   0
   3   0  -1    0.31   15.06   0
   3   5   7  166.70   18.11   0
   3   6  10   71.72   14.11   0
   4  -6  -5  274.55   16.36   0
   4   2   1 5348.53  107.16   0
   4   7  16    7.66   15.92   0
   4   7  17   17.67   17.53   0
   5 -12  -6   -4.12   12.46   0
   5 -11  -6   43.64   13.73   0
   5 -10  -6  152.19   14.91   0
   5  -9  -6    0.26   12.37   0
   5   4   4   87.85   14.62   0
   5   6   9  397.31   19.30   0
   5   7  15   55.51   13.76   0
   5   7  16  145.54   15.60   0
   6 -13  -6   27.38   14.08   0
   6 -12  -6   42.84   14.00   0
   6 -11  -6   51.36   13.24   0
   6 -10  -6  246.27   15.66   0
   6  -9  -6  257.55   16.04   0
   6   5   6   75.27   16.73   0
   6   6   9  124.49   14.85   0
   6   7  14   10.24   16.53   0
   6   7  15   33.49   14.13   0
   6   7  16   37.56   15.17   0
   7 -13  -6  105.89   16.40   0
   7 -12  -6   60.87   13.91   0
   7 -11  -6   10.85   15.28   0
   7 -10  -6  174.02   17.23   0
   7  -9  -6  377.15   16.65   0
   7  -5  -5  470.48   17.97   0
   7   5   6  201.92   17.00   0
   7   6   9  193.03   15.38   0
   7   7  14   10.99   16.93   0
   7   7  15   22.77   14.55   0
   8 -13  -6  101.24   16.56   0
   8 -12  -6   69.21   13.96   0
   8 -11  -6   31.75   13.22   0
   8 -10  -6  202.14   15.54   0
   8  -9  -6  260.12   16.73   0
   8  -5  -5  993.71   23.75   0
   8   5   6   29.13   14.72   0
   8   6   9    5.27   12.32   0
   8   7  14   23.16   17.05   0
   8   7  15  122.86   15.50   0
   9 -12  -6  105.29   15.54   0
   9 -11  -6   14.43   12.82   0
   9 -10  -6   12.97   13.02   0
   9  -9  -6  186.07   14.84   0
   9   5   6  362.76   21.85   0
   9   6   9   11.77   15.02   0
   9   7  14   69.85   18.71   0
  10 -12  -6   -6.03   13.88   0
  10 -11  -6    6.88   13.80   0
  10 -10  -6   78.07   13.84   0
  10  -2  -3  886.80   28.71   0
  10   4   4   81.39   20.60   0
  10   6   9   45.05   15.42   0
  11  -6  -5   62.40   12.56   0
  11   1   0   15.91   19.26   0
  12  -7  -5  184.78   18.30   0
  12   5   7   55.65   17.95   0
  12   6  10  200.21   21.89   0
  13  -8  -5   23.04   17.53   0
  13  -3  -3  327.59   20.46   0
  13   4   5   32.89   23.71   0
  13   6  11   14.89   17.92   0
  14  -9  -5    2.14   13.33   0
  14  -2  -2  109.06   17.62   0
  14   5   8   20.07   22.29   0
  15  -4  -3  147.46   15.72   0
  15   5   9  300.55   26.55   0
  16  -5  -3   74.45   17.73   0
  16  -2  -1   49.63   18.75   0
  16   4   7  112.07   29.41   0
  17  -6  -3   15.73   15.27   0
  17  -4  -2   11.56   16.55   0
  18  -5  -2   86.05   20.51   0
  19  -3   0   21.19   21.17   0
 -13  -3  13   -0.11   16.44   0
 -12  -5   7   20.66   23.89   0
 -12  -4   8  194.85   22.87   0
 -11 -12   4    8.31   25.01   0
 -11  -1  11   11.73   15.86   0
 -11   0  15   12.41   14.08   0
 -11   0  16  125.72   16.26   0
 -10   1  15   11.15   13.53   0
 -10   1  16  105.10   15.65   0
  -9   1  11   16.72   12.42   0
  -9   2  16   -0.55   12.76   0
  -9   2  17    4.03   13.87   0
  -8  -2   4   91.20   16.93   0
  -7 -14   0   30.24   19.06   0
  -7  -1   4   40.39   12.91   0
  -7   1   7  582.23   21.21   0
  -7   3  13  328.05   16.19   0
  -6 -13  -1   15.76   17.12   0
  -6   4  15  120.02   16.66   0
  -6   4  16  149.48   14.68   0
  -6   4  17    5.42   14.03   0
  -6   4  18   39.66   14.15   0
  -5 -12  -2   -1.08   16.15   0
  -5  -9  -2  470.84   20.60   0
  -5   4  12  188.46   13.14   0
  -4  -6  -2 1121.33   27.01   0
  -4  -4  -1   84.59   14.64   0
  -4   4  10  145.74   12.41   0
  -4   5  15   14.90   14.32   0
  -4   5  16    1.94   12.84   0
  -4   5  17    2.82   12.71   0
  -4   5  18    4.28   14.90   0
  -3 -13  -3    5.14   16.87   0
  -3   5  12   44.24   14.15   0
  -3   5  13   61.42   12.23   0
  -2  -6  -3  600.81   23.65   0
  -2   5  11  122.22   12.63   0
  -1 -13  -4  113.49   15.58   0
  -1  -8  -4  105.75   15.89   0
  -1  -3  -2 3259.16   50.75   0
  -1   2   3  451.81   20.49   0
  -1   6  14   77.90   12.78   0
  -1   6  15   24.37   12.19   0
  -1   6  16   34.85   13.51   0
  -1   6  17   42.86   14.90   0
  -1   6  18   17.56   14.08   0
   0 -14  -4    1.92   16.69   0
   0   3   4 2504.62   37.91   0
   0   4   6  235.24   14.36   0
   0   6  12   44.75   13.88   0
   0   6  13  123.00   13.45   0
   1 -11  -5  116.51   14.02   0
   1 -10  -5   49.54   13.17   0
   1   6  11  356.96   15.09   0
   2 -13  -5    2.51   13.16   0
   2 -12  -5  182.47   17.67   0
   2  -8  -5  109.79   13.83   0
   2   3   3  143.43   16.61   0
   2   6  10  887.86   20.77   0
   3 -14  -5   50.52   14.79   0
   3  -7  -5  275.41   14.76   0
   3   7  15   20.01   15.63   0
   3   7  17    5.44   13.81   0
   4 -14  -5   11.19   14.19   0
   4  -4  -4  289.10   18.30   0
   4   6   9  296.18   17.51   0
   4   7  15    6.95   12.70   0
   5  -6  -5  176.68   14.64   0
   5  -2  -3 1793.86   33.55   0
   5   5   6  286.83   15.87   0
   5   7  13   59.19   15.45   0
   5   7  14  122.73   15.29   0
   6   7  13  232.29   16.31   0
   7   3   2  -10.88   17.54   0
   7   7  13    8.99   13.11   0
   8   3   2  215.36   29.10   0
   8   7  13  198.85   15.89   0
   9  -6  -5   28.93   12.96   0
   9  -2  -3  554.13   22.23   0
   9   7  13   43.95   17.42   0
  10  -6  -5   78.43   13.42   0
  10   5   6   27.54   16.07   0
  10   7  13   62.43   17.81   0
  10   7  14  221.48   19.01   0
  11  -7  -5   28.97   15.15   0
  11  -4  -4  535.53   20.30   0
  11   0  -1    4.82   14.94   0
  11   6   9   43.04   17.75   0
  12  -8  -5   42.46   16.02   0
  13 -10  -5  110.28   15.44   0
  13  -9  -5   75.52   14.89   0
  13  -5  -4  236.94   16.36   0
  14  -6  -4  197.21   16.24   0
  14  -4  -3  150.20   17.62   0
  14  -1  -1   56.84   18.65   0
  14   0   0  132.88   22.69   0
  15  -7  -4   14.80   14.34   0
  16  -1   0   -0.03   17.60   0
  16   0   1    1.95   21.00   0
  19  -2   1   42.31   22.18   0
  19  -1   2   15.04   23.77   0
 -14  -7  10    5.47   26.67   0
 -14  -6  11   12.36   24.07   0
 -14  -5  12   32.26   23.86   0
 -13  -5   9    2.52   20.93   0
 -13  -3  12   21.34   19.44   0
 -12  -2  11   -1.96   15.04   0
 -12  -1  14   16.47   17.10   0
 -12  -1  15    8.65   15.64   0
 -11  -4   6  351.01   29.31   0
 -11  -3   7   97.93   19.50   0
 -11   0  13    5.03   16.72   0
 -11   0  14   41.21   14.30   0
 -10  -1   8  674.58   23.28   0
 -10   0  10  463.80   20.62   0
 -10   1  13   79.10   16.16   0
 -10   1  14   48.14   14.17   0
  -9   0   8  738.26   22.91   0
  -9   1  10  253.90   17.56   0
  -9   2  14   10.27   12.71   0
  -9   2  15   41.75   13.57   0
  -8  -1   5   94.32   15.52   0
  -8   2  11  152.30   13.19   0
  -8   3  15   61.48   15.88   0
  -8   3  16   -0.81   12.36   0
  -8   3  17   42.12   14.02   0
  -7 -13   0  224.07   21.06   0
  -7  -7   0    7.36   15.02   0
  -7   2   9  157.00   12.59   0
  -7   3  12    6.36   10.91   0
  -6 -12  -1   20.07   16.65   0
  -6  -8  -1  198.56   17.44   0
  -6  -5   0    4.64   17.21   0
  -6   0   4  845.01   26.77   0
  -6   3  10  104.47   11.63   0
  -6   4  14  224.25   14.46   0
  -5 -11  -2    1.64   12.44   0
  -5 -10  -2  126.33   15.56   0
  -5  -1   2 1859.71   55.93   0
  -5   2   6  598.78   20.89   0
  -5   3   8  798.03   21.59   0
  -5   4  11   25.66   11.33   0
  -4 -14  -2    0.10   14.01   0
  -4   2   5  285.79   16.82   0
  -4   3   7  760.82   19.90   0
  -4   5  14   18.60   11.79   0
  -3 -12  -3   13.61   13.11   0
  -3 -11  -3  325.50   18.45   0
  -3  -9  -3  241.12   18.49   0
  -3  -8  -3   17.12   10.42   0
  -3  -5  -2  549.99   21.96   0
  -3   3   6 1087.90   24.32   0
  -3   4   8   73.19   13.33   0
  -2 -14  -3   38.31   14.67   0
  -2   5  10   62.55   11.33   0
  -2   6  15   38.99   12.78   0
  -2   6  16   30.04   13.59   0
  -2   6  17   64.68   14.39   0
  -2   6  18    9.24   13.79   0
  -1 -15  -3   53.52   18.75   0
  -1 -12  -4  142.70   14.45   0
  -1 -11  -4   49.16   12.23   0
  -1 -10  -4  322.63   14.99   0
  -1  -9  -4  228.13   14.03   0
  -1  -5  -3   44.46   11.28   0
  -1   5   9  553.77   16.99   0
  -1   6  13  104.63   13.60   0
   0 -13  -4  146.82   17.89   0
   0  -7  -4   50.32   12.20   0
   0   5   8  160.72   12.68   0
   1 -14  -4    4.01   17.13   0
   1  -6  -4   97.49   13.24   0
   1   4   5 1210.27   26.46   0
   2 -11  -5  196.75   14.96   0
   2 -10  -5  284.98   15.59   0
   2  -9  -5  168.74   14.05   0
   2  -3  -3  386.68   17.93   0
   2   7  15   23.61   13.16   0
   2   7  16  157.30   14.84   0
   2   7  17   18.05   14.05   0
   3 -13  -5   40.59   14.11   0
   3 -12  -5   87.78   14.92   0
   3  -8  -5  161.42   13.00   0
   3   6   9   25.88   12.08   0
   3   7  13   15.61   14.33   0
   4 -13  -5    8.32   12.87   0
   4  -7  -5   61.46   11.70   0
   4  -1  -2  264.18   22.30   0
   4   4   4  250.16   15.61   0
   4   5   6 1020.84   24.36   0
   4   7  13   18.77   12.26   0
   5 -14  -5   31.97   14.93   0
   5  -4  -4  -25.49   14.99   0
   5   7  12  101.82   16.03   0
   6  -6  -5   45.58   12.20   0
   6  -2  -3 1934.23   34.73   0
   6   3   2  302.00   24.29   0
   6   6   8   92.57   15.62   0
   7  -6  -5  513.97   18.18   0
   7  -2  -3  869.70   24.28   0
   7   6   8   36.30   14.97   0
   7   7  12    4.19   12.81   0
   8  -6  -5  354.16   15.89   0
   8  -2  -3  618.43   22.46   0
   8   7  12   25.52   13.98   0
   9  -4  -4  115.80   15.09   0
   9   6   8  214.54   18.91   0
   9   7  12  166.02   19.27   0
  10  -7  -5  366.44   16.58   0
  10  -4  -4  491.58   20.95   0
  10  -1  -2  204.19   19.41   0
  11  -8  -5  127.98   13.57   0
  11   4   4  164.43   24.33   0
  11   5   6   86.37   19.66   0
  11   7  13   32.20   19.12   0
  12 -11  -5  246.46   18.10   0
  12 -10  -5    3.86   13.91   0
  12  -9  -5   13.74   12.16   0
  12  -5  -4    3.92   12.60   0
  12  -3  -3   20.39   14.47   0
  13  -6  -4  202.89   17.67   0
  13  -2  -2   31.87   15.38   0
  13   5   7   21.06   18.79   0
  13   6  10  184.66   20.37   0
  14  -7  -4   88.92   18.41   0
  14   6  11   81.46   18.78   0
  15  -9  -4   16.05   14.75   0
  15  -8  -4   28.23   14.61   0
  15  -5  -3   11.80   16.30   0
  15  -3  -2   22.36   15.69   0
  15   4   6    8.67   25.92   0
  16  -6  -3   53.35   14.28   0
  16  -4  -2   31.79   17.15   0
  17  -5  -2   14.18   17.07   0
  17  -3  -1    7.54   17.03   0
  18  -4  -1   18.30   17.44   0
 -13  -6   8  111.68   29.59   0
 -13  -4  10   41.77   19.11   0
 -13  -2  14   44.88   18.67   0
 -12  -3   9   58.94   15.01   0
 -12  -1  13   41.73   16.90   0
 -11 -11   4   10.06   23.65   0
 -11 -10   4    2.93   23.52   0
 -11  -9   4   13.94   25.26   0
 -11  -1  10   81.34   15.89   0
 -11   0  12   19.82   15.34   0
 -10 -12   3    3.35   20.29   0
 -10   1  12   28.02   15.01   0
  -9 -13   2   22.50   17.47   0
  -9  -7   2  200.94   24.80   0
  -9  -3   4   42.05   20.71   0
  -9  -2   5   57.11   16.66   0
  -9   2  13  132.80   14.27   0
  -8 -13   1   17.66   18.18   0
  -8  -7   1   93.29   19.80   0
  -8   1   8   64.58   11.39   0
  -8   2  10   10.54   12.81   0
  -8   3  14   19.42   11.89   0
  -7 -12   0   44.75   16.89   0
  -7   0   5    1.71   12.12   0
  -7   3  11  384.83   16.01   0
  -7   4  16   71.05   15.86   0
  -7   4  17   73.21   13.93   0
  -6 -11  -1  166.68   18.27   0
  -6 -10  -1   89.22   18.42   0
  -6  -9  -1   14.50   15.18   0
  -6   2   7  299.59   15.41   0
  -6   3   9  725.30   20.45   0
  -6   4  13  258.83   15.18   0
  -5 -14  -1   13.92   18.21   0
  -5   0   3   -1.96   11.87   0
  -5   5  15    9.59   14.68   0
  -5   5  16   12.89   12.64   0
  -5   5  17    4.63   13.92   0
  -4 -13  -2   25.64   14.83   0
  -4  -7  -2  686.48   22.59   0
  -4   4   9   89.00   11.62   0
  -4   5  12    6.85   13.85   0
  -4   5  13   27.09   11.71   0
  -3 -10  -3   52.94   13.51   0
  -3   5  11  122.19   12.29   0
  -3   6  16   48.09   17.00   0
  -3   6  17   28.02   16.79   0
  -2 -13  -3   11.94   13.97   0
  -2  -7  -3   19.32   14.06   0
  -2   3   5  337.64   15.46   0
  -2   4   7  255.48   13.27   0
  -2   6  13    2.05   14.00   0
  -2   6  14   99.46   13.16   0
  -1 -14  -3   52.08   16.74   0
  -1   4   6 2468.23   34.20   0
  -1   6  12   26.38   11.73   0
   0 -15  -3   28.49   17.90   0
   0 -12  -4   29.41   12.23   0
   0  -8  -4   94.33   13.28   0
   0   6  11   34.21   12.00   0
   1 -13  -4    6.68   15.02   0
   1  -2  -2  154.12   16.01   0
   1   5   7 1022.98   22.92   0
   1   6  10   94.96   11.39   0
   1   7  15   23.03   12.82   0
   1   7  16   16.03   13.42   0
   1   7  17    1.40   13.53   0
   2 -14  -4   46.81   17.70   0
   2   6   9  127.62   13.15   0
   2   7  13   14.10   15.16   0
   3 -11  -5  460.08   18.15   0
   3 -10  -5  253.34   14.40   0
   3  -9  -5   84.44   13.51   0
   3  -5  -4   29.89   10.45   0
   3   4   4   61.86   13.57   0
   3   5   6  500.46   17.77   0
   3   7  12  103.63   15.13   0
   4 -12  -5  140.93   14.17   0
   4 -11  -5  340.95   17.12   0
   4 -10  -5  163.83   15.77   0
   4  -9  -5   14.65   14.31   0
   4  -8  -5  153.78   13.42   0
   5 -13  -5   13.37   12.97   0
   5 -12  -5   24.16   12.93   0
   5  -8  -5   -3.41   12.57   0
   5  -7  -5  107.09   12.44   0
   5   6   8   21.42   10.92   0
   5   7  11   21.67   14.64   0
   6 -13  -5    6.82   14.73   0
   6 -12  -5   -4.25   15.42   0
   6  -7  -5  142.04   12.76   0
   6  -4  -4  155.47   15.98   0
   6   7  11  123.66   15.54   0
   7 -13  -5    9.46   15.12   0
   7  -7  -5   11.92   10.60   0
   7  -4  -4   55.05   13.72   0
   7   7  11   49.21   13.41   0
   8 -13  -5    8.36   14.91   0
   8 -12  -5   -2.10   16.64   0
   8  -7  -5   20.14   10.97   0
   8  -4  -4  283.13   16.17   0
   8   7  11  151.46   18.48   0
   9 -12  -5    1.42   13.78   0
   9  -8  -5  418.43   19.69   0
   9  -7  -5  138.40   13.01   0
   9  -1  -2 1708.22   38.19   0
   9   3   2  272.53   34.21   0
   9   7  11  251.39   19.64   0
  10 -12  -5   19.80   15.37   0
  10 -11  -5   57.57   13.66   0
  10 -10  -5   18.94   15.33   0
  10  -9  -5   81.16   12.71   0
  10  -8  -5    7.63   12.32   0
  10   0  -1   44.80   19.02   0
  10   6   8   80.03   16.29   0
  10   7  12   61.14   15.54   0
  11 -11  -5   45.91   13.78   0
  11 -10  -5   95.30   14.13   0
  11  -9  -5    9.50   11.72   0
  11  -5  -4   78.41   13.26   0
  11  -3  -3  251.61   19.03   0
  12   6   9   16.02   16.53   0
  13  -4  -3   69.49   16.56   0
  14  -9  -4   26.23   16.95   0
  14  -8  -4    6.86   13.33   0
  16  -7  -3   -2.10   17.06   0
  17  -2   0   65.40   20.28   0
  17   1   3  148.54   35.00   0
 -13  -3  11    5.48   18.39   0
 -13  -2  13    6.28   16.04   0
 -12  -2  10  149.48   16.76   0
 -12  -1  12    7.97   15.73   0
 -11  -2   8   78.50   15.76   0
 -11   1  15  166.86   18.66   0
 -11   1  16   39.20   13.73   0
 -10  -8   3  210.05   27.63   0
 -10   0   9   10.96   14.61   0
 -10   2  16   16.43   17.47   0
  -9 -12   2   34.35   20.70   0
  -9  -1   6  109.92   15.82   0
  -9   2  12   -4.18   11.32   0
  -9   3  17    7.43   17.43   0
  -8 -12   1    8.01   17.03   0
  -8   0   6   41.85   13.35   0
  -8   3  13   10.05   11.78   0
  -7 -11   0    4.43   15.10   0
  -7  -8   0  112.14   15.80   0
  -7   2   8   79.21   11.42   0
  -7   4  14   19.85   15.02   0
  -7   4  15   20.59   12.22   0
  -6 -14   0   47.16   18.59   0
  -6   4  12  130.80   13.04   0
  -5 -13  -1   40.86   17.29   0
  -5   4  10  321.19   14.68   0
  -5   5  14   95.68   12.92   0
  -4 -12  -2   20.65   13.07   0
  -4  -8  -2  100.26   13.98   0
  -3 -14  -2   11.74   13.85   0
  -3   5  10  114.73   12.18   0
  -3   6  14   30.95   14.80   0
  -3   6  15   25.48   11.85   0
  -2 -15  -2   -5.57   14.58   0
  -2 -12  -3  240.99   16.12   0
  -2   1   2 1217.24   36.21   0
  -2   5   9   83.17   10.99   0
  -2   6  12  152.57   15.78   0
  -1   3   4   14.14   12.84   0
  -1   5   8  553.26   18.11   0
  -1   6  11  152.62   13.50   0
   0 -11  -4   17.07   12.33   0
   0 -10  -4   83.49   12.20   0
   0  -9  -4  216.91   13.51   0
   0   7  15   58.53   13.09   0
   0   7  16   29.36   13.29   0
   0   7  17   60.04   14.57   0
   1 -12  -4   99.93   14.36   0
   1  -7  -4  245.04   15.56   0
   1  -4  -3 1479.68   28.59   0
   1   6   9  399.81   17.26   0
   1   7  13   82.72   15.86   0
   1   7  14  180.66   14.40   0
   2 -13  -4   26.13   15.50   0
   2  -6  -4  169.06   13.02   0
   2   5   6  136.22   15.01   0
   2   7  12  187.59   16.47   0
   3 -14  -4   28.71   13.88   0
   3  -3  -3  144.13   13.63   0
   4  -5  -4  506.48   19.78   0
   5 -11  -5   33.62   12.79   0
   5 -10  -5  190.24   14.76   0
   5  -9  -5   40.86   12.26   0
   5  -1  -2 1969.57   46.66   0
   5   3   2  156.78   18.62   0
   6 -11  -5   17.90   12.29   0
   6 -10  -5   81.35   14.14   0
   6  -9  -5   65.49   13.20   0
   6  -8  -5  134.23   12.82   0
   7 -12  -5   14.61   13.30   0
   7 -11  -5   49.05   13.72   0
   7 -10  -5   41.63   13.48   0
   7  -9  -5   83.12   13.85   0
   7  -8  -5   89.43   13.18   0
   7   5   5   74.31   17.02   0
   8 -11  -5   11.47   11.79   0
   8 -10  -5   63.85   13.22   0
   8  -9  -5  244.05   17.39   0
   8  -8  -5   23.60   11.68   0
   8  -1  -2   16.53   13.49   0
   9 -11  -5   -2.17   12.89   0
   9 -10  -5   21.96   12.27   0
   9  -9  -5    9.46   12.51   0
  10  -5  -4   26.18   11.19   0
  10   1   0  666.51   42.35   0
  10   7  11   -1.10   15.52   0
  11   6   8   58.50   17.89   0
  12  -6  -4   53.18   13.31   0
  12  -2  -2   84.98   15.30   0
  12   7  12  111.85   20.70   0
  13  -8  -4   90.96   18.29   0
  13  -7  -4  100.10   14.07   0
  13  -1  -1  319.92   21.61   0
  14 -10  -4   20.45   14.23   0
  14  -5  -3   98.39   13.67   0
  14  -3  -2  139.05   18.09   0
  14   6  10   31.59   19.84   0
  15  -6  -3   23.51   13.85   0
  15  -2  -1    5.51   14.71   0
  15   5   8   13.46   22.94   0
  16  -8  -3   -5.30   14.31   0
  16   5   9   13.02   24.06   0
  17  -6  -2   63.36   15.72   0
  18  -5  -1   -7.05   17.96   0
  18  -3   0    5.70   16.70   0
 -14  -6  10   66.79   24.07   0
 -14  -5  11   35.43   20.26   0
 -14  -4  12    7.04   19.11   0
 -12   0  14   39.49   16.59   0
 -12   0  15    6.60   14.31   0
 -11  -1   9   21.57   15.73   0
 -11   0  11    6.42   14.69   0
 -11   1  14  160.05   18.83   0
 -10 -11   3  163.38   24.25   0
 -10 -10   3   -2.52   20.00   0
 -10   1  11  300.51   17.21   0
 -10   2  14   76.23   17.37   0
 -10   2  15  229.14   17.24   0
  -9 -11   2   45.00   18.82   0
  -9   1   9   88.31   12.34   0
  -9   2  11  353.42   18.70   0
  -9   3  15   25.55   13.36   0
  -9   3  16   -2.89   13.02   0
  -8 -11   1   14.99   14.26   0
  -8  -8   1  716.04   29.38   0
  -8   2   9  307.02   16.15   0
  -8   3  12   27.68   11.66   0
  -8   4  17   86.82   18.08   0
  -7 -14   1   16.08   19.00   0
  -7 -10   0  145.24   18.06   0
  -7  -9   0  598.92   24.13   0
  -7  -5   1  974.58   43.15   0
  -7   1   6  438.10   19.25   0
  -7   3  10   45.83   10.66   0
  -7   4  13  120.37   14.29   0
  -6   1   5 1882.55   32.72   0
  -6   4  11  128.49   12.72   0
  -6   5  15   16.60   15.02   0
  -6   5  16  156.43   14.68   0
  -6   5  17   31.66   14.36   0
  -5   1   4 1222.28   29.18   0
  -5   3   7    6.46   13.29   0
  -5   5  13   25.85   11.79   0
  -4 -14  -1   44.37   17.67   0
  -4 -11  -2   73.92   12.99   0
  -4 -10  -2  181.23   15.83   0
  -4  -9  -2  111.97   15.59   0
  -4   3   6  337.22   16.48   0
  -4   4   8  580.44   16.90   0
  -4   5  11   73.17   11.85   0
  -4   6  16  124.57   14.31   0
  -4   6  17   23.86   13.95   0
  -3 -13  -2    5.81   13.80   0
  -3  -6  -2 1165.09   28.10   0
  -3   4   7  229.93   12.87   0
  -3   6  13   43.83   12.02   0
  -2 -11  -3   12.80   11.90   0
  -2 -10  -3  453.58   18.49   0
  -2  -9  -3  239.85   15.68   0
  -2  -8  -3  180.84   15.24   0
  -1 -13  -3   18.24   12.86   0
  -1  -6  -3  342.89   16.50   0
  -1   7  15   13.18   12.63   0
  -1   7  16   -5.74   12.31   0
  -1   7  17   10.26   14.57   0
   0 -14  -3    7.89   12.86   0
   0  -5  -3 1413.67   27.18   0
   0   4   5   39.60   12.79   0
   0   5   7  184.69   13.43   0
   0   7  14    6.98   12.00   0
   1 -11  -4   57.40   12.80   0
   1 -10  -4   31.73   11.17   0
   1  -9  -4   34.24   10.80   0
   1  -8  -4  157.38   14.41   0
   1   7  12  230.45   17.16   0
   2 -12  -4   66.61   14.24   0
   2  -7  -4  436.67   19.97   0
   2   6   8  853.47   21.15   0
   3   7  11   31.04   11.66   0
   4 -14  -4   29.27   13.92   0
   5 -14  -4   13.44   13.40   0
   5  -5  -4  826.09   21.42   0
   5   5   5  239.41   17.13   0
   5   7  10   69.68   12.95   0
   5   8  15   42.03   13.96   0
   5   8  16   83.61   15.87   0
   6 -14  -4   14.62   13.56   0
   6  -5  -4  415.21   18.70   0
   6  -1  -2  147.20   18.85   0
   6   5   5 1031.16   27.19   0
   6   6   7   83.98   15.65   0
   6   7  10  150.24   13.94   0
   6   8  15   29.56   14.30   0
   7  -5  -4    8.06   13.29   0
   7  -1  -2  167.84   17.54   0
   7   7  10    6.67   12.92   0
   7   8  14    7.48   16.99   0
   7   8  15  222.46   17.59   0
   8  -5  -4   -0.08   11.19   0
   8   5   5 1188.59   30.06   0
   8   6   7   13.89   13.19   0
   8   7  10   35.72   13.09   0
   9  -5  -4  593.97   19.98   0
   9   5   5   99.50   17.20   0
   9   7  10  157.70   18.29   0
  10  -3  -3   64.87   13.49   0
  11 -12  -4   13.42   17.83   0
  11  -6  -4  348.54   16.68   0
  11   7  11   29.66   17.26   0
  12 -11  -4   24.99   14.61   0
  12  -8  -4    4.07   14.64   0
  12  -7  -4  470.28   20.35   0
  12  -4  -3   39.89   12.99   0
  12   5   6   35.19   17.65   0
  13 -10  -4    4.43   14.07   0
  13  -9  -4   14.31   13.69   0
  13   6   9   -0.97   16.91   0
  14  -6  -3   18.91   15.86   0
  14   5   7  178.59   26.17   0
  15  -8  -3   53.11   17.31   0
  15  -7  -3   35.93   14.03   0
  15  -4  -2  149.50   16.20   0
  15  -1   0   27.26   16.99   0
  16  -5  -2    7.12   12.77   0
  16  -3  -1   28.14   15.90   0
  17  -7  -2   58.04   15.87   0
  17  -4  -1   32.55   17.04   0
  17  -1   1   84.07   21.59   0
  17   0   2  249.79   30.39   0
  18  -2   1  170.67   25.22   0
 -13  -2  12    1.52   15.83   0
 -12  -1  11  160.84   18.09   0
 -11   1  13  116.66   14.94   0
 -10  -9   3   14.24   19.67   0
 -10  -3   5  144.88   21.63   0
 -10  -2   6  102.85   16.58   0
 -10  -1   7   89.46   15.89   0
  -9 -10   2  149.85   20.23   0
  -9  -9   2   19.49   19.17   0
  -9  -8   2   81.32   20.26   0
  -9   0   7    7.75   10.92   0
  -9   3  14    8.90   12.19   0
  -8 -10   1   78.25   16.36   0
  -8  -9   1  223.91   22.11   0
  -8   1   7   16.91   11.91   0
  -8   3  11    7.49   10.26   0
  -8   4  15   69.97   13.93   0
  -8   4  16    8.45   13.76   0
  -7   4  12   64.63   12.83   0
  -6   3   8   14.35   10.78   0
  -6   5  14  140.65   13.89   0
  -5 -12  -1   24.24   13.10   0
  -5  -7  -1  260.67   18.13   0
  -5  -4   0  203.44   21.90   0
  -5   4   9  225.11   13.27   0
  -5   5  12  312.28   14.83   0
  -4   5  10    7.33   10.11   0
  -4   6  14   44.44   12.56   0
  -4   6  15   32.20   12.99   0
  -3 -15  -1   27.22   14.25   0
  -3 -12  -2   72.45   16.47   0
  -3   3   5   59.74   11.05   0
  -3   5   9   57.50   10.71   0
  -3   6  12  239.46   15.47   0
  -2 -14  -2   43.94   13.80   0
  -2   2   3    8.84   10.51   0
  -2   4   6 1326.18   25.81   0
  -2   5   8   56.97   10.98   0
  -2   6  11    8.59   11.66   0
  -2   7  16   14.88   13.09   0
  -2   7  17   74.86   14.73   0
  -1 -15  -2   21.32   14.97   0
  -1 -12  -3   11.85   11.53   0
  -1  -7  -3  536.60   18.57   0
  -1   7  14    9.17   12.44   0
   0 -13  -3    4.82   11.87   0
   0  -3  -2 4157.34   54.64   0
   0   2   2  322.47   19.48   0
   0   6   9  111.89   12.08   0
   0   7  12   13.40   13.57   0
   1 -14  -3   67.24   13.21   0
   1   5   6   99.18   12.42   0
   2 -11  -4   40.97   13.14   0
   2 -10  -4   46.34   11.76   0
   2  -9  -4    9.56   12.25   0
   2   7  11   27.67   10.82   0
   2   8  16    6.43   13.83   0
   3 -12  -4   14.36   13.59   0
   3   7  10  760.85   20.65   0
   3   8  15    3.32   13.34   0
   3   8  16    5.21   12.89   0
   4 -13  -4    1.51   12.83   0
   4   0  -1    8.76   12.28   0
   4   3   2  319.62   20.76   0
   4   8  14  110.90   14.72   0
   4   8  15    5.65   13.29   0
   5 -13  -4   13.79   12.77   0
   5  -3  -3 2753.27   40.24   0
   5   8  14    5.95   13.61   0
   6   8  13   43.50   17.24   0
   6   8  14   76.28   15.10   0
   7 -13  -4   17.13   13.99   0
   7   8  13  483.94   22.91   0
   8  -3  -3    5.21   12.83   0
   8   8  14    0.70   14.35   0
   9 -13  -4    7.18   14.32   0
   9  -6  -4   55.41   10.98   0
   9  -3  -3 1706.19   33.14   0
[truncated: 39,202 more chars]
