# Supplementary material for: [1,3-Bis(2,6-diiso­propyl­phen­yl)-1,3-di­hydro-2H-imidazol-2-yl­idene]tri­iodo­borane benzene hemisolvate
Source: IUCrdata. 2020 Jun 30;5(Pt 6):x200863. doi: 10.1107/S2414314620008639 (PMC9462236; doi:10.1107/S2414314620008639)
Supplement: Supplementary file 2 [file x-05-x200863-Isup2.hkl]

data_I                                                                          
_shelx_title ' wa2617 in P21/c'                                                 
_shelx_refln_list_code          4                                               
_shelx_F_calc_maximum      500.93                                               
_exptl_crystal_F_000      1588.00                                               
_reflns_d_resolution_high  0.8211                                               
                                                                                
loop_                                                                           
 _space_group_symop_operation_xyz                                               
 'x, y, z'                                                                      
 '-x, y+1/2, -z+1/2'                                                            
 '-x, -y, -z'                                                                   
 'x, -y-1/2, z-1/2'                                                             
                                                                                
_cell_length_a    16.0100                                                       
_cell_length_b    12.5361                                                       
_cell_length_c    16.3086                                                       
_cell_angle_alpha  90.000                                                       
_cell_angle_beta   90.041                                                       
_cell_angle_gamma  90.000                                                       
                                                                                
_shelx_F_squared_multiplier     1.000                                           
                                                                                
loop_                                                                           
 _refln_index_h                                                                 
 _refln_index_k                                                                 
 _refln_index_l                                                                 
 _refln_F_squared_calc                                                          
 _refln_F_squared_meas                                                          
 _refln_F_squared_sigma                                                         
 _refln_observed_status                                                         
   3   0   0         47.25       2033.04       483.74 o                         
   4   0   0       4085.78       3520.68       434.14 o                         
   5   0   0      15933.61      13806.49       741.09 o                         
   6   0   0       1545.39       1004.80       319.01 o                         
   7   0   0        294.20        180.66       302.17 o                         
   8   0   0      47289.93      40565.97       942.00 o                         
   9   0   0      41304.61      38201.41      1011.86 o                         
  10   0   0      28658.71      24752.83       694.22 o                         
  11   0   0        850.48       1422.56       335.62 o                         
  12   0   0       1085.66       1763.41       282.33 o                         
  13   0   0      24079.20      30807.34       866.12 o                         
  14   0   0       2238.30       2920.18       347.22 o                         
  15   0   0       8473.73       8826.77       427.89 o                         
  16   0   0        565.57        702.67       351.47 o                         
  17   0   0       3044.99       3520.68       598.42 o                         
  18   0   0         28.56        -27.76       561.79 o                         
  19   0   0       1698.74       2101.99       647.80 o                         
   4   1   0      10252.79       9013.84       464.92 o                         
   5   1   0      10568.86      11473.59      1185.92 o                         
   6   1   0       8848.71       5790.40       382.86 o                         
   7   1   0      11135.64       7928.38       383.71 o                         
   8   1   0       6431.41       5535.08       372.03 o                         
   9   1   0      28157.91      23925.73       458.28 o                         
  10   1   0      14956.72      15989.16       433.15 o                         
  11   1   0        539.93        396.99       215.97 o                         
  12   1   0      10612.42      11959.73       446.39 o                         
  13   1   0        262.90        914.21       251.98 o                         
  14   1   0      11797.54      13825.74       371.94 o                         
  15   1   0        588.83        646.83       232.94 o                         
  16   1   0          0.14         26.65       228.69 o                         
  17   1   0          0.57         17.28       259.46 o                         
  18   1   0       2993.74       3310.83       348.76 o                         
  19   1   0        232.60        305.76       426.88 o                         
   2   2   0       4316.05       5143.93       651.44 o                         
   3   2   0         39.44        241.42       395.23 o                         
   5   2   0       6998.34       6132.58       418.67 o                         
   6   2   0       3864.42       3796.23       317.64 o                         
   7   2   0        510.46        792.97       291.02 o                         
   8   2   0       3280.68       3006.83       369.18 o                         
   9   2   0       2640.49       2915.90       466.00 o                         
  10   2   0        934.01        866.39       238.55 o                         
  11   2   0        317.76        579.94       272.30 o                         
  12   2   0       4206.58       4150.60       313.53 o                         
  13   2   0       2000.01       2329.71       334.81 o                         
  14   2   0        254.17        373.56       277.01 o                         
  15   2   0         11.73         34.89       231.27 o                         
  16   2   0          1.22         69.91       262.77 o                         
  17   2   0       1440.29       1531.53       312.17 o                         
  18   2   0        500.78        719.59       306.97 o                         
  19   2   0        149.77        216.36       309.65 o                         
   2   3   0      27870.71      36252.55      1060.78 o                         
   3   3   0       4609.67       4524.12       540.63 o                         
   4   3   0       4671.46       3191.99       358.80 o                         
   5   3   0       1168.19       1704.48       359.51 o                         
   6   3   0        683.78        288.06       251.88 o                         
   7   3   0        756.16        923.57       259.85 o                         
   8   3   0       1127.87        784.77       330.38 o                         
   9   3   0       8145.54       6357.15       420.26 o                         
  10   3   0        414.38       1127.90       338.12 o                         
  11   3   0      15067.01      15886.40       540.40 o                         
  12   3   0       1285.67       1063.05       295.34 o                         
  13   3   0       5742.47       7166.96       461.44 o                         
  14   3   0       3502.83       3936.39       431.87 o                         
  15   3   0        636.16        674.87       346.99 o                         
  16   3   0        373.74        371.28       276.93 o                         
  17   3   0         13.72        221.47       262.29 o                         
  18   3   0         86.12         74.63       277.12 o                         
  19   3   0        584.85        587.97       329.04 o                         
   0   4   0      49055.37      76648.33      1132.22 o                         
   1   4   0        430.92       1742.71       315.82 o                         
   2   4   0      39422.21      39240.05      1645.21 o                         
   3   4   0      29952.45      30545.51       570.66 o                         
   4   4   0      11603.84      15150.05      1708.57 o                         
   5   4   0       6714.02       4391.20       250.13 o                         
   6   4   0        132.48        131.52       234.14 o                         
   7   4   0       3850.42       3514.99       314.00 o                         
   8   4   0       7220.06       6075.46       410.93 o                         
   9   4   0       6199.94       6240.43       415.03 o                         
  10   4   0      14162.49      12558.45       449.84 o                         
  11   4   0        291.34        914.02       253.70 o                         
  12   4   0       7761.17       9030.71       421.63 o                         
  13   4   0       9823.05      11457.40       470.32 o                         
  14   4   0        992.01        951.10       379.99 o                         
  15   4   0       2381.01       2559.56       400.69 o                         
  16   4   0          9.14         44.20       228.56 o                         
  17   4   0        100.80        299.98       273.57 o                         
  18   4   0          2.44        154.25       245.05 o                         
   1   5   0      24027.87      41682.14       561.21 o                         
   2   5   0        836.90       1034.00       185.11 o                         
   3   5   0      21180.97      26458.49      2450.46 o                         
   4   5   0       9654.42       8002.74       299.69 o                         
   5   5   0      50981.82      43920.21       495.03 o                         
   6   5   0        292.69        122.99       293.27 o                         
   7   5   0       1282.97       1892.65       291.47 o                         
   8   5   0       8074.86       7561.28       365.65 o                         
   9   5   0       3146.28       2473.55       291.47 o                         
  10   5   0       6226.12       5504.12       355.19 o                         
  11   5   0         81.60         51.20       240.96 o                         
  12   5   0       3684.54       4184.40       395.91 o                         
  13   5   0       1030.71       1623.48       342.90 o                         
  14   5   0       9505.94      12403.95       484.43 o                         
  15   5   0        192.26        292.16       362.01 o                         
  16   5   0         10.51         60.07       327.20 o                         
  17   5   0        398.99        332.61       244.73 o                         
  18   5   0       1717.06       1577.48       319.40 o                         
   0   6   0       1912.89       2297.67       277.82 o                         
   1   6   0       1651.30       5314.45       251.10 o                         
   2   6   0      10136.40       9914.01       286.45 o                         
   3   6   0       4938.83      10494.53       757.36 o                         
   4   6   0      65542.50      60473.40      3380.06 o                         
   5   6   0       3929.34       3452.90       361.44 o                         
   6   6   0      23574.17      23487.98       427.86 o                         
   7   6   0        117.63        -33.53       196.59 o                         
   8   6   0         91.85        813.22       317.64 o                         
   9   6   0       7039.54       6525.76       326.06 o                         
  10   6   0       1568.71       2079.46       272.82 o                         
  11   6   0         16.29        174.75       260.98 o                         
  12   6   0      13575.90      13985.56       487.38 o                         
  13   6   0       6210.26       6880.26       451.66 o                         
  14   6   0       2538.52       3004.63       334.71 o                         
  15   6   0        396.22        547.91       320.60 o                         
  16   6   0         72.05        396.60       322.87 o                         
  17   6   0       2169.11       2341.63       303.20 o                         
   1   7   0        931.27       3154.24       273.73 o                         
   2   7   0      12314.36      20414.48      1646.46 o                         
   3   7   0      31073.12      27600.60       539.83 o                         
   4   7   0       1127.65       1625.49       254.05 o                         
   5   7   0      14157.16      13326.23       672.60 o                         
   6   7   0       5672.65       4687.12       224.79 o                         
   7   7   0          3.10        135.92       176.42 o                         
   8   7   0        228.85        291.62       194.84 o                         
   9   7   0        117.96        298.53       311.73 o                         
  10   7   0       1847.02       2030.99       284.42 o                         
  11   7   0      13788.79      13978.28       459.17 o                         
  12   7   0        221.23        610.94       276.00 o                         
  13   7   0       5661.18       5894.80       411.39 o                         
  14   7   0        250.53        254.61       293.52 o                         
  15   7   0         11.29        260.98       320.14 o                         
  16   7   0        723.50        901.96       341.31 o                         
  17   7   0        119.03         48.71       216.47 o                         
   0   8   0        112.24       4893.64       427.77 o                         
   1   8   0      11148.32      12525.21       345.93 o                         
   2   8   0       3204.23       3857.57       271.87 o                         
   3   8   0      12645.67      13990.83      1712.78 o                         
   4   8   0       2070.25       1678.98       225.72 o                         
   5   8   0        606.12        903.17       204.64 o                         
   6   8   0       1800.65       1638.90       181.29 o                         
   7   8   0       2988.78       2621.05       214.45 o                         
   8   8   0       2482.42       2946.18       247.03 o                         
   9   8   0          4.86        320.83       320.37 o                         
  10   8   0       3475.12       2822.14       338.12 o                         
  11   8   0        276.63        219.12       288.74 o                         
  12   8   0       5362.44       5246.55       410.48 o                         
  13   8   0          0.21        316.28       282.60 o                         
  14   8   0         12.96        118.55       335.16 o                         
  15   8   0         84.21        386.59       307.17 o                         
  16   8   0       2234.32       2420.99       353.59 o                         
   1   9   0       1529.88       2102.31       213.88 o                         
   2   9   0      11625.14      11004.49       399.90 o                         
   3   9   0       5069.40       5179.02       229.91 o                         
   4   9   0       2876.05       2432.62       245.82 o                         
   5   9   0       6575.63       6010.25       303.88 o                         
   6   9   0       4708.40       4577.58       253.71 o                         
   7   9   0      13193.08      13641.28       333.83 o                         
   8   9   0       2359.18       2057.16       218.58 o                         
   9   9   0        170.38        487.29       222.11 o                         
  10   9   0        144.79        310.36       279.19 o                         
  11   9   0       1314.99       1375.23       293.07 o                         
  12   9   0         11.46        127.19       276.23 o                         
  13   9   0         23.49         41.87       287.61 o                         
  14   9   0         54.39       -263.49       311.04 o                         
  15   9   0       3779.09       4398.29       385.68 o                         
   0  10   0       3996.14       3927.29       341.31 o                         
   1  10   0        199.82        229.53       196.64 o                         
   2  10   0       3186.89       3774.22       234.40 o                         
   3  10   0       1675.21       2521.61       286.47 o                         
   4  10   0       7642.12       6749.34       397.39 o                         
   5  10   0        834.36        737.09       186.43 o                         
   6  10   0       8187.33       7668.24       246.04 o                         
   7  10   0       3725.22       3153.93       251.31 o                         
   8  10   0       1129.26       1229.41       206.35 o                         
   9  10   0       1416.03       1317.34       214.93 o                         
  10  10   0         39.43        309.00       286.24 o                         
  11  10   0         43.84        -58.93       294.66 o                         
  12  10   0        145.05        593.87       319.46 o                         
  13  10   0         25.21        197.96       397.51 o                         
  14  10   0       1925.10       1923.14       348.81 o                         
   1  11   0         41.58        675.44       222.22 o                         
   2  11   0        541.84       2948.11       243.89 o                         
   3  11   0        304.68        502.97       234.92 o                         
   4  11   0        152.29        585.21       230.15 o                         
   5  11   0       1435.25       1244.89       182.87 o                         
   6  11   0        183.45        429.20       193.49 o                         
   7  11   0        320.04        253.55       181.03 o                         
   8  11   0        454.05        484.58       217.44 o                         
   9  11   0        621.24        786.33       222.39 o                         
  10  11   0        298.25        540.65       280.11 o                         
  11  11   0         16.10        836.88       344.49 o                         
  12  11   0          7.37        -12.97       322.87 o                         
  13  11   0        551.53        623.68       327.43 o                         
   0  12   0       4664.83       5226.30       436.42 o                         
   1  12   0       1554.88       1625.96       246.23 o                         
   2  12   0       1284.51       1579.45       222.43 o                         
   3  12   0       2188.58       2285.49       266.95 o                         
   4  12   0        129.70        149.22       170.15 o                         
   5  12   0        292.74        263.11       190.26 o                         
   6  12   0       2373.52       2206.69       204.98 o                         
   7  12   0        914.30        824.75       194.68 o                         
   8  12   0       3574.26       3787.18       285.22 o                         
   9  12   0         11.91        336.46       232.01 o                         
  10  12   0        199.44        392.60       297.08 o                         
  11  12   0        125.73        416.85       402.51 o                         
  12  12   0        369.75        301.03       339.49 o                         
   1  13   0       4149.97       3687.38       487.16 o                         
   2  13   0       4893.93       4202.12       329.25 o                         
   3  13   0        475.95        373.75       184.46 o                         
   4  13   0        378.76        345.19       187.43 o                         
   5  13   0       2054.88       2095.21       201.94 o                         
   6  13   0       1438.79       1728.47       253.61 o                         
   7  13   0       5732.22       5385.59       259.39 o                         
   8  13   0        246.47        210.43       231.00 o                         
   9  13   0       1382.86       1570.81       250.51 o                         
  10  13   0        193.22        298.33       292.20 o                         
   0  14   0        934.62        731.76       392.96 o                         
   1  14   0       1008.14       1071.01       197.33 o                         
   2  14   0        473.51        446.88       184.06 o                         
   3  14   0       1746.16       1609.28       212.78 o                         
   4  14   0         62.88         83.03       199.36 o                         
   5  14   0        194.83        266.10       203.98 o                         
   6  14   0       1553.01        992.70       226.23 o                         
   7  14   0        967.74        689.54       226.32 o                         
   1  15   0          7.76         37.99       161.68 o                         
   2  15   0        960.64        993.49       202.85 o                         
   3  15   0        807.07        907.60       269.53 o                         
 -19   1   1        252.36        399.51       385.57 o                         
 -18   1   1       3310.78       3181.02       432.79 o                         
 -17   1   1        842.19        611.64       296.19 o                         
 -16   1   1        719.57        924.51       245.79 o                         
 -15   1   1       2005.03       1961.50       258.77 o                         
 -14   1   1       1626.51       1497.97       243.87 o                         
 -13   1   1       6425.89       7061.34       280.89 o                         
 -12   1   1          0.34         43.58       185.14 o                         
 -11   1   1        543.06        668.17       194.80 o                         
 -10   1   1      13479.76      13091.42       430.49 o                         
  -9   1   1         19.67       1523.26       262.27 o                         
  -8   1   1      25411.68      30846.96       981.59 o                         
   3   1   1      29477.91      23364.45       662.19 o                         
   4   1   1      40415.78      44982.76       894.14 o                         
   5   1   1      43383.82      47072.09       819.02 o                         
   6   1   1       7551.24       8877.56       701.04 o                         
   7   1   1       4296.31       3866.31       274.14 o                         
   8   1   1       8440.47      10204.43       389.69 o                         
   9   1   1        432.17        341.62       253.83 o                         
  10   1   1       3079.12       4155.96       327.13 o                         
  11   1   1       1011.90        856.82       244.69 o                         
  12   1   1        890.10        896.86       254.22 o                         
  13   1   1       1445.38       1722.13       265.07 o                         
  14   1   1       4153.84       3581.92       294.51 o                         
  15   1   1        335.84        304.87       258.79 o                         
  16   1   1        187.12        307.22       235.86 o                         
  17   1   1       2014.88       1908.35       290.22 o                         
  18   1   1        715.02        751.75       311.73 o                         
  19   1   1       1272.08       1278.55       370.64 o                         
 -19   2   1       4594.37       5109.42       424.76 o                         
 -18   2   1        243.36        363.11       315.94 o                         
 -17   2   1       4232.16       4191.26       348.49 o                         
 -16   2   1       1380.49       1155.66       273.38 o                         
 -15   2   1        226.65        202.79       226.82 o                         
 -14   2   1       3236.38       3224.08       276.05 o                         
 -13   2   1       7666.18       7548.33       327.13 o                         
 -12   2   1       5104.29       5256.74       345.13 o                         
 -11   2   1       3938.33       3370.04       324.71 o                         
 -10   2   1       1452.60       2602.95       324.63 o                         
  -9   2   1      28123.00      30510.55       661.50 o                         
  -8   2   1        884.54       2220.99       597.51 o                         
  -7   2   1       2128.78       2918.39       624.82 o                         
  -5   2   1        314.86       5344.62       938.13 o                         
  -4   2   1     250934.83     227536.72      4430.14 o                         
  -3   2   1          5.96       1518.18       929.72 o                         
  -2   2   1      12233.72       8990.29       501.02 o                         
  -1   2   1        608.87       1029.24       404.11 o                         
   0   2   1      13038.51      10207.99       556.56 o                         
   1   2   1       2519.45       2052.69       243.30 o                         
   2   2   1       8022.92       6363.73       266.77 o                         
   3   2   1      12498.65      15073.90       753.26 o                         
   4   2   1     133375.22     123811.49      1433.26 o                         
   5   2   1      28537.19      37999.34      1404.36 o                         
   6   2   1      55619.72      64728.57       951.79 o                         
   7   2   1       1483.04       2529.53       297.16 o                         
   8   2   1       2159.63       1966.84       357.46 o                         
   9   2   1      34994.50      37290.47      3332.16 o                         
  10   2   1       3296.30       2454.11       325.47 o                         
  11   2   1       1034.43        788.85       293.16 o                         
  12   2   1       4039.56       4113.53       653.71 o                         
  13   2   1      16131.89      15116.46      1347.47 o                         
  14   2   1        789.87        981.27       289.81 o                         
  15   2   1       2194.07       2313.60       384.54 o                         
  16   2   1       1777.95       1572.51       399.33 o                         
  17   2   1       1588.36       1509.86       290.51 o                         
  18   2   1       4494.26       4090.53       382.87 o                         
  19   2   1       1147.94        998.83       325.91 o                         
 -19   3   1         91.41        214.72       295.93 o                         
 -18   3   1       4915.61       5132.14       378.84 o                         
 -17   3   1         66.17        228.75       265.06 o                         
 -16   3   1        495.98        535.27       233.65 o                         
 -15   3   1        247.99        228.65       255.70 o                         
 -14   3   1       7143.83       6813.81       320.34 o                         
 -13   3   1       2298.39       2240.39       268.43 o                         
 -12   3   1       2474.47       2647.85       316.96 o                         
 -11   3   1         71.77        -22.07       283.28 o                         
 -10   3   1       9340.41       8388.83       412.52 o                         
  -9   3   1      22083.10      23705.25       636.42 o                         
  -4   3   1        596.58       1273.76       331.96 o                         
  -3   3   1      44793.28      47927.42      7368.22 o                         
  -2   3   1      29710.79      23664.19       636.10 o                         
  -1   3   1      40596.83      35254.00      1681.16 o                         
   0   3   1      18762.44      14677.67       905.03 o                         
   1   3   1      63697.32      57763.66       696.16 o                         
   2   3   1       4320.65       4314.17       216.11 o                         
   3   3   1      20429.93      15951.75       462.27 o                         
   4   3   1      25500.54      35032.04       809.80 o                         
   5   3   1      14339.61      15042.69       495.58 o                         
   6   3   1       4835.20       5158.94       332.66 o                         
   7   3   1       1193.54       1335.19       257.80 o                         
   8   3   1      35783.49      41634.48       750.42 o                         
   9   3   1       1331.60       1418.69       290.79 o                         
  10   3   1      18083.45      17618.41       570.44 o                         
  11   3   1       1549.97       1769.10       335.84 o                         
  12   3   1       5640.68       5535.06       358.37 o                         
  13   3   1         75.48        211.38       310.36 o                         
  14   3   1      11347.38      10939.75       462.58 o                         
  15   3   1        518.72        803.43       351.32 o                         
  16   3   1        676.34        673.74       382.72 o                         
  17   3   1       1482.78        930.74       286.34 o                         
  18   3   1       2814.33       2989.56       341.93 o                         
  19   3   1        778.09        960.43       474.87 o                         
 -18   4   1        565.28        569.36       265.87 o                         
 -17   4   1        774.71        881.77       281.86 o                         
 -16   4   1       1924.71       2037.07       290.09 o                         
 -15   4   1       1790.25       2146.34       244.65 o                         
 -14   4   1          1.48         -1.98       245.03 o                         
 -13   4   1       6125.46       5842.92       367.02 o                         
 -12   4   1        985.16        670.10       328.34 o                         
 -11   4   1        275.51        381.12       299.89 o                         
 -10   4   1       7842.87       7648.88       365.42 o                         
  -9   4   1        958.42        644.84       272.82 o                         
  -8   4   1      23093.40      24736.22       581.36 o                         
  -5   4   1       2903.10       2088.79       478.51 o                         
  -4   4   1       6847.76       7457.30       572.94 o                         
  -3   4   1       6190.90       7384.71       501.49 o                         
  -2   4   1      23681.63      21146.37       685.11 o                         
  -1   4   1        406.99       3047.63       371.11 o                         
   0   4   1      75359.89      74704.24      1132.00 o                         
   1   4   1      29255.89      29840.33       743.82 o                         
   2   4   1      20459.79      19432.11       543.36 o                         
   3   4   1         28.35       2337.01       813.79 o                         
   4   4   1       2210.27       2004.15       212.11 o                         
   5   4   1       7400.70       7850.56       519.01 o                         
   6   4   1      26402.57      29555.62       810.49 o                         
   7   4   1       2929.68       3810.33       316.96 o                         
   8   4   1      30548.14      31125.01       632.78 o                         
   9   4   1      23700.35      24208.56       589.78 o                         
  10   4   1       1378.70       1799.59       281.69 o                         
  11   4   1         57.34         85.10       290.56 o                         
  12   4   1        733.42        991.15       332.66 o                         
  13   4   1       5544.73       6245.66       375.44 o                         
  14   4   1       2664.22       3139.55       346.54 o                         
  15   4   1         66.09        471.46       369.06 o                         
  16   4   1       1847.60       2263.31       401.15 o                         
  17   4   1       2813.50       2895.41       439.60 o                         
  18   4   1         80.34        151.24       302.55 o                         
 -18   5   1          1.68          2.57       302.34 o                         
 -17   5   1       3305.76       3282.91       289.43 o                         
 -16   5   1        175.41        189.48       244.26 o                         
 -15   5   1       3948.59       4052.87       270.19 o                         
 -14   5   1       2575.82       3152.76       236.35 o                         
 -13   5   1         70.76         88.06       258.94 o                         
 -12   5   1         17.37         40.73       246.19 o                         
 -11   5   1        529.55        262.58       241.64 o                         
 -10   5   1         41.72        391.36       245.51 o                         
  -9   5   1       7229.19       6841.58       344.49 o                         
  -8   5   1      14610.01      17409.99       494.21 o                         
  -7   5   1      19575.80      22175.29       981.82 o                         
  -6   5   1      19492.19      19001.38       986.60 o                         
  -5   5   1         36.51       3161.40       447.79 o                         
  -4   5   1       3053.68       3208.27       407.97 o                         
  -3   5   1       1828.30       1326.31       320.37 o                         
  -2   5   1       7808.88       8331.72       489.66 o                         
  -1   5   1      54967.86      50431.51       859.18 o                         
   0   5   1      15192.24      13368.71       530.39 o                         
   1   5   1      10724.34       8446.17       454.62 o                         
   2   5   1      21468.60      19351.79       582.49 o                         
   3   5   1        161.35        395.97       175.08 o                         
   4   5   1       9901.28      14168.46      1196.28 o                         
   5   5   1      15869.75      16646.06       382.76 o                         
   6   5   1        235.39       1036.14       209.55 o                         
   7   5   1      39331.83      43767.48       650.93 o                         
   8   5   1       1844.41       2068.54       290.56 o                         
   9   5   1      11619.88      11370.48       404.33 o                         
  10   5   1       2048.26       2330.89       333.80 o                         
  11   5   1        407.07        490.57       243.69 o                         
  12   5   1        359.90        417.99       320.60 o                         
  13   5   1       1161.56       1645.77       317.41 o                         
  14   5   1        384.63        783.41       285.33 o                         
  15   5   1       4316.35       4720.94       355.41 o                         
  16   5   1       1388.99        827.32       356.32 o                         
  17   5   1       1419.64       1275.34       342.67 o                         
  18   5   1          2.03        225.28       297.17 o                         
 -17   6   1        187.89         64.06       249.95 o                         
 -16   6   1       2592.54       2312.90       289.93 o                         
 -15   6   1         30.15         87.68       267.78 o                         
 -14   6   1       1027.94        982.05       312.41 o                         
 -13   6   1        257.54        303.53       293.30 o                         
 -12   6   1       1276.16       1383.20       284.42 o                         
 -11   6   1        620.46        716.06       259.16 o                         
 -10   6   1       1815.42       1909.72       315.14 o                         
  -9   6   1       4847.73       4398.74       315.82 o                         
  -8   6   1       1146.50        857.50       233.08 o                         
  -7   6   1      15702.07      16202.85       384.89 o                         
  -6   6   1       9333.02      11740.00       684.43 o                         
  -5   6   1       1356.95       1347.25       391.36 o                         
  -4   6   1        316.29       5081.58       444.61 o                         
  -3   6   1       9545.22       8769.27       434.82 o                         
  -2   6   1       6794.36       6245.89       418.90 o                         
  -1   6   1       4471.41       3891.56       317.64 o                         
   0   6   1       2252.80       2424.41       270.54 o                         
   1   6   1       4681.28       4872.93       316.05 o                         
   2   6   1         59.88       -244.60       244.60 o                         
   3   6   1      16898.59      16709.17       516.28 o                         
   4   6   1       5582.76       6867.16       323.22 o                         
   5   6   1       1467.33       7568.45       331.96 o                         
   6   6   1      28364.43      36074.62       463.44 o                         
   7   6   1       1970.10       1799.73       242.93 o                         
   8   6   1      10338.17       9831.42       389.09 o                         
   9   6   1        468.50        762.02       248.24 o                         
  10   6   1        685.27        595.92       235.73 o                         
  11   6   1        375.33        758.38       310.59 o                         
  12   6   1        288.41        458.71       267.13 o                         
  13   6   1         29.30         23.44       258.03 o                         
  14   6   1        444.38        499.90       298.76 o                         
  15   6   1       1256.76       1193.20       338.35 o                         
  16   6   1       3067.05       3096.78       364.29 o                         
  17   6   1         19.02        393.64       316.50 o                         
 -17   7   1          2.21         53.69       254.63 o                         
 -16   7   1         77.07        275.52       238.65 o                         
 -15   7   1        289.96        280.21       241.04 o                         
 -14   7   1       2032.42       1540.88       398.87 o                         
 -13   7   1        360.73        740.63       336.75 o                         
 -12   7   1       2665.87       2603.71       306.95 o                         
 -11   7   1       4879.58       5462.71       325.15 o                         
 -10   7   1        730.13        501.49       324.92 o                         
  -9   7   1      12470.66      13744.37       428.91 o                         
  -8   7   1       2216.46       1939.15       212.54 o                         
  -7   7   1       1113.23       1604.20       210.78 o                         
  -6   7   1          6.86        105.49       208.35 o                         
  -5   7   1       2413.28       4874.10       442.79 o                         
  -4   7   1       4024.08       4752.34       394.78 o                         
  -3   7   1         61.65        881.48       329.70 o                         
  -2   7   1      16553.02      17048.89       548.14 o                         
  -1   7   1      23896.98      21551.39       602.29 o                         
   0   7   1        109.77        -77.14       281.01 o                         
   1   7   1      25403.83      23194.21       537.67 o                         
   2   7   1        981.72       1021.53       200.01 o                         
   3   7   1        637.43       1665.46       223.76 o                         
   4   7   1       6139.05       6561.86       274.66 o                         
   5   7   1       4602.75       5845.65       266.16 o                         
   6   7   1        503.94        751.92       182.82 o                         
   7   7   1        721.50       1080.39       193.36 o                         
   8   7   1       2955.79       2811.50       254.02 o                         
   9   7   1       5767.64       5920.28       319.69 o                         
  10   7   1       4583.64       4166.20       348.81 o                         
  11   7   1       6523.03       6748.29       339.71 o                         
  12   7   1        656.44        523.79       289.65 o                         
  13   7   1       1656.52       1825.30       357.01 o                         
  14   7   1       2244.25       2256.71       346.08 o                         
  15   7   1        170.05        338.80       373.84 o                         
  16   7   1         48.93        358.60       394.32 o                         
  17   7   1        166.58         56.43       400.69 o                         
 -16   8   1        408.00        221.05       248.77 o                         
 -15   8   1       1557.47       1494.84       228.74 o                         
 -14   8   1          5.27        -17.75       281.24 o                         
 -13   8   1       3208.42       3004.40       309.00 o                         
 -12   8   1        994.95        923.12       288.29 o                         
 -11   8   1        934.36        934.27       290.11 o                         
 -10   8   1      11197.38      11094.70       391.82 o                         
  -9   8   1         16.01        127.70       226.27 o                         
  -8   8   1      14599.51      15981.98       345.80 o                         
  -7   8   1       1635.61       2680.08       215.91 o                         
  -6   8   1        331.94        747.76       208.93 o                         
  -5   8   1       1155.32       1040.11       198.77 o                         
  -4   8   1         71.12        315.46       195.89 o                         
  -3   8   1       2052.19       3361.09       233.13 o                         
  -2   8   1      13214.78      12100.10       308.67 o                         
  -1   8   1       1996.45       2240.67       455.19 o                         
   0   8   1      42490.76      37533.91       471.41 o                         
   1   8   1       1738.87       2681.69       835.06 o                         
   2   8   1       7874.71       8181.35       259.83 o                         
   3   8   1        156.58        405.95       189.10 o                         
   4   8   1        333.14        678.03       165.30 o                         
   5   8   1       4065.70       4237.62       232.73 o                         
   6   8   1       3109.95       4549.41       270.16 o                         
   7   8   1       3340.56       3657.87       216.69 o                         
   8   8   1       6646.99       7611.45       424.93 o                         
   9   8   1       4264.43       4024.75       300.74 o                         
  10   8   1       6090.25       6215.85       342.67 o                         
  11   8   1          2.06        184.30       281.92 o                         
  12   8   1        827.50        864.87       286.01 o                         
  13   8   1       4661.40       3799.64       332.89 o                         
  14   8   1        971.92        795.47       297.62 o                         
  15   8   1        254.03        576.81       379.99 o                         
  16   8   1        154.93        155.41       319.46 o                         
 -15   9   1        373.86        245.85       250.56 o                         
 -14   9   1       1504.20       1689.23       311.27 o                         
 -13   9   1        712.20        288.52       269.63 o                         
 -12   9   1        561.26        253.70       294.89 o                         
 -11   9   1          1.25        173.61       283.28 o                         
 -10   9   1         94.98        122.87       283.06 o                         
  -9   9   1       4995.92       5744.13       441.16 o                         
  -8   9   1       3303.55       5232.19       385.21 o                         
  -7   9   1       3082.59       4424.11       441.89 o                         
  -6   9   1       4775.83       6663.75       546.32 o                         
  -5   9   1        973.88       1463.58       221.34 o                         
  -4   9   1        802.11       1232.36       210.74 o                         
  -3   9   1        460.01        797.91       225.47 o                         
  -2   9   1        686.39       3773.47       704.11 o                         
  -1   9   1      14494.94      12282.17       326.21 o                         
   0   9   1        200.36        161.02       185.91 o                         
   1   9   1       6390.73       5954.01       262.69 o                         
   2   9   1       4252.48       4321.99       306.63 o                         
   3   9   1       1207.57       1466.96       191.95 o                         
   4   9   1       1689.69       1820.29       178.44 o                         
   5   9   1       1078.26       2090.61       202.00 o                         
   6   9   1        414.30        385.09       184.08 o                         
   7   9   1       7954.74      10636.60       554.62 o                         
   8   9   1       1884.90       1995.30       216.54 o                         
   9   9   1       1472.73       1266.19       253.99 o                         
  10   9   1        899.24        917.66       346.77 o                         
  11   9   1        615.87        541.54       281.69 o                         
  12   9   1       2447.79       2064.90       301.71 o                         
  13   9   1          9.03         38.00       291.25 o                         
  14   9   1        908.77        838.93       385.90 o                         
  15   9   1        570.81        547.23       325.38 o                         
 -14  10   1         55.32         86.35       226.77 o                         
 -13  10   1          6.76         -3.41       326.52 o                         
 -12  10   1       4911.60       4552.79       352.00 o                         
 -11  10   1        921.63       1159.76       345.40 o                         
 -10  10   1        999.77        883.19       268.23 o                         
  -9  10   1         15.55        332.56       206.38 o                         
  -8  10   1       1598.64       1777.20       288.13 o                         
  -7  10   1       5293.47       6022.48       327.81 o                         
  -6  10   1        305.69       1373.60       239.14 o                         
  -5  10   1        151.93       1130.74       243.32 o                         
  -4  10   1       3903.31       4378.10       256.24 o                         
  -3  10   1      14011.52      12336.97      1195.48 o                         
  -2  10   1        107.98        332.89       210.97 o                         
  -1  10   1       5673.67       4139.01       238.33 o                         
   0  10   1        903.10        639.54       231.89 o                         
   1  10   1       2910.26       2195.48       220.32 o                         
   2  10   1       6092.28       6026.91       258.43 o                         
   3  10   1       1166.14        715.81       165.59 o                         
   4  10   1       2827.20       3950.15       218.84 o                         
   5  10   1       1325.96       1501.37       194.63 o                         
   6  10   1       1079.29       2205.51       214.57 o                         
   7  10   1       2154.95       2490.39       216.89 o                         
   8  10   1       2802.89       2561.15       231.75 o                         
   9  10   1        238.95        389.24       237.99 o                         
  10  10   1       2519.70       1519.16      1229.84 o                         
  11  10   1        208.11        -22.53       279.19 o                         
  12  10   1       4489.27       3821.26       410.25 o                         
  13  10   1        818.05        526.98       335.62 o                         
  14  10   1          0.62        232.09       332.20 o                         
 -13  11   1       1661.95       1818.67       262.34 o                         
 -12  11   1       1027.51        847.35       339.49 o                         
 -11  11   1       5178.28       4811.95       365.88 o                         
 -10  11   1       1585.64       1843.63       262.77 o                         
  -9  11   1        397.77        325.62       214.01 o                         
  -8  11   1        436.21        400.89       194.36 o                         
  -7  11   1         10.79         41.81       183.12 o                         
  -6  11   1       2239.11       2023.80       224.51 o                         
  -5  11   1       3253.57       3560.89       258.33 o                         
  -4  11   1       3822.82       3987.09       261.08 o                         
  -3  11   1       6768.15       6366.32       265.58 o                         
  -2  11   1      17257.47      16301.52       334.13 o                         
  -1  11   1       4054.26       3589.63       242.69 o                         
   0  11   1         44.33        102.05       185.97 o                         
   1  11   1       6976.33       6639.07       271.40 o                         
   2  11   1       6338.15       5554.85       212.68 o                         
   3  11   1      10283.51       9403.55       276.38 o                         
   4  11   1         19.56        -13.95       178.11 o                         
   5  11   1       1344.56       1469.17       182.93 o                         
   6  11   1       3071.56       3685.39       217.09 o                         
   7  11   1        885.23        696.26       183.51 o                         
   8  11   1        849.88        915.33       195.04 o                         
   9  11   1       1556.39       1449.06       396.48 o                         
  10  11   1         16.10       -108.40       322.66 o                         
  11  11   1      10681.29       9472.59       425.04 o                         
  12  11   1        194.18        350.86       315.59 o                         
  13  11   1       2158.51       1879.00       409.79 o                         
 -11  12   1       1096.62       1202.99       403.20 o                         
 -10  12   1       1960.26       1682.49       302.46 o                         
  -9  12   1        161.41        313.14       231.48 o                         
  -8  12   1        179.99        329.68       215.37 o                         
  -7  12   1        812.08       1015.29       204.12 o                         
  -6  12   1        295.55        300.95       190.77 o                         
  -5  12   1          7.90         81.43       228.13 o                         
  -4  12   1       1674.10       1546.48       225.44 o                         
  -3  12   1       5968.06       5866.59       276.67 o                         
  -2  12   1       1765.00       1380.81       238.05 o                         
  -1  12   1       3611.74       3764.82       432.89 o                         
   0  12   1       2521.55       1969.19       235.48 o                         
   1  12   1        815.20        842.44       204.79 o                         
   2  12   1       4006.83       3765.77       213.88 o                         
   3  12   1       1450.00       1754.17       243.45 o                         
   4  12   1       1874.35       1403.70       221.17 o                         
   5  12   1        579.34        598.26       189.88 o                         
   6  12   1        246.07        421.41       196.67 o                         
   7  12   1        509.18        530.58       194.01 o                         
   8  12   1        114.25        590.84       305.86 o                         
   9  12   1          3.17         78.50       237.35 o                         
  10  12   1       5014.08       4340.85       326.65 o                         
  11  12   1         43.47         72.81       325.61 o                         
 -10  13   1        221.20        141.30       483.52 o                         
  -9  13   1        117.50        215.84       225.23 o                         
  -8  13   1          8.13        346.93       212.83 o                         
  -7  13   1         19.38        223.15       217.42 o                         
  -6  13   1        121.93        341.94       209.00 o                         
  -5  13   1         21.07        333.43       200.32 o                         
  -4  13   1        198.48        122.77       233.22 o                         
  -3  13   1        104.00        267.01       209.66 o                         
  -2  13   1       1179.85       1304.72       234.97 o                         
  -1  13   1        215.82        405.17       317.41 o                         
   0  13   1         75.69        137.79       188.64 o                         
   1  13   1          3.09         61.44       207.52 o                         
   2  13   1         70.08        356.74       176.54 o                         
   3  13   1        110.57        248.35       198.86 o                         
   4  13   1         11.76        317.41       246.15 o                         
   5  13   1        643.55        898.48       209.90 o                         
   6  13   1         25.56        121.12       205.64 o                         
   7  13   1        187.82        963.60       220.47 o                         
   8  13   1          0.45         90.04       216.34 o                         
   9  13   1         37.37        120.00       227.73 o                         
  10  13   1        305.34        376.80       327.88 o                         
  -7  14   1         17.52        336.16       225.95 o                         
  -6  14   1        152.74        208.54       223.02 o                         
  -5  14   1        329.53        522.04       262.09 o                         
  -4  14   1        789.69       1265.71       221.16 o                         
  -3  14   1        718.66        599.55       190.17 o                         
  -2  14   1        447.32        500.98       199.55 o                         
  -1  14   1        313.27        214.59       200.38 o                         
   0  14   1        419.18        643.45       191.79 o                         
   1  14   1         16.22        246.34       192.05 o                         
   2  14   1       1257.85       1227.47       203.90 o                         
   3  14   1          6.53         64.10       205.98 o                         
   4  14   1       1099.61        994.94       219.40 o                         
   5  14   1         59.31        120.09       207.08 o                         
   6  14   1        175.93        419.51       223.26 o                         
   7  14   1         73.13          5.30       221.43 o                         
  -3  15   1        444.46        301.95       208.96 o                         
  -2  15   1       1949.26       1621.43       175.99 o                         
  -1  15   1        181.56        269.80       198.64 o                         
   0  15   1         62.70        226.10       197.99 o                         
   1  15   1        798.24        754.09       204.88 o                         
   2  15   1        427.49        356.09       233.74 o                         
   3  15   1       1051.50        619.36       324.24 o                         
 -19   0   2       1384.86       1405.27       613.44 o                         
 -18   0   2        281.36        152.90       513.55 o                         
 -17   0   2        609.52        558.83       444.38 o                         
 -16   0   2        440.85        668.28       407.75 o                         
 -15   0   2       7794.69       8083.02       507.86 o                         
 -14   0   2       1621.47       1762.73       428.68 o                         
 -13   0   2      16128.78      19001.84       650.07 o                         
 -12   0   2         32.75        168.53       229.45 o                         
 -11   0   2         68.76       1035.12       277.88 o                         
 -10   0   2      43981.36      40202.14       995.70 o                         
  -9   0   2        279.23       2219.62       457.35 o                         
  -8   0   2      61335.92      47952.95      1194.57 o                         
  -7   0   2       5646.21       4098.17       479.42 o                         
  -6   0   2       1791.89       1072.84       315.59 o                         
  -5   0   2      10879.89       7157.63       563.15 o                         
  -4   0   2      69319.28      52794.03      1213.23 o                         
  -3   0   2      11232.07       8139.45       559.06 o                         
   2   0   2      19837.27      14580.21       511.05 o                         
   3   0   2      19688.59      19854.99      2859.34 o                         
   4   0   2        944.76       2109.20       811.62 o                         
   5   0   2      54705.45      42309.11      1447.82 o                         
   6   0   2       8340.42       6143.44       949.85 o                         
   7   0   2      24085.78      21060.98      1160.10 o                         
   8   0   2      14206.76      11844.89       581.81 o                         
   9   0   2      83812.47      74835.99      1306.52 o                         
  10   0   2      14739.19      12747.53       537.67 o                         
  11   0   2       3209.20       5189.66       437.55 o                         
  12   0   2       9696.40      12024.42       591.14 o                         
  13   0   2       5763.67       6241.11       510.14 o                         
  14   0   2      14176.99      15948.52       692.62 o                         
  15   0   2        189.54        141.07       405.02 o                         
  16   0   2         44.63        -86.92       441.19 o                         
  17   0   2       4510.06       5394.51       451.81 o                         
  18   0   2        827.17        632.61       406.53 o                         
  19   0   2        894.13        814.25       454.87 o                         
 -19   1   2         42.48         25.02       386.80 o                         
 -18   1   2       2221.96       2353.82       423.36 o                         
 -17   1   2        400.31        670.13       331.47 o                         
 -16   1   2        303.42        514.17       283.44 o                         
 -15   1   2        223.01        280.78       222.08 o                         
 -14   1   2       6672.46       7332.17       369.49 o                         
 -13   1   2       1882.87       2516.46       235.74 o                         
 -12   1   2       3015.40       3563.83       242.33 o                         
 -11   1   2       6260.43       6612.71       332.65 o                         
 -10   1   2       1714.29       4646.08       441.65 o                         
  -9   1   2      43134.35      38868.32       868.96 o                         
  -8   1   2        436.02        376.12       306.95 o                         
  -7   1   2       5075.25       3818.98       399.10 o                         
  -6   1   2       6310.60       3349.34       428.91 o                         
  -5   1   2      56990.28      43823.70      1249.86 o                         
  -4   1   2       4347.61       6011.07       507.41 o                         
  -3   1   2          2.92        500.90       262.81 o                         
  -2   1   2      24605.71      29027.32      1390.25 o                         
   2   1   2      23673.31      21905.48      1285.24 o                         
   3   1   2        807.00        928.59       221.04 o                         
   4   1   2      59436.27      50576.81      2466.39 o                         
   5   1   2        692.00        902.59       182.36 o                         
   6   1   2        529.19        347.05       142.79 o                         
   7   1   2      11583.00       9177.26       442.33 o                         
   8   1   2      53361.45      41273.62      1965.01 o                         
   9   1   2       1891.81       1689.81       294.89 o                         
  10   1   2      20645.26      19894.01       566.45 o                         
  11   1   2        911.09        790.87       247.82 o                         
  12   1   2       1626.60       1770.65       276.48 o                         
  13   1   2       5272.67       6237.94       457.46 o                         
  14   1   2       4308.11       4608.98       341.79 o                         
  15   1   2       2703.70       2985.44       311.79 o                         
  16   1   2       2167.31       2697.47       321.83 o                         
  17   1   2        582.79        461.17       384.47 o                         
  18   1   2       1689.03       1495.44       309.98 o                         
  19   1   2        343.18        399.23       340.92 o                         
 -19   2   2        590.39        613.21       400.01 o                         
 -18   2   2         89.12        219.10       289.46 o                         
 -17   2   2       1689.12       1805.14       293.05 o                         
 -16   2   2         55.17        280.13       252.14 o                         
 -15   2   2        321.07        340.86       229.90 o                         
 -14   2   2       2173.91       2449.54       242.98 o                         
 -13   2   2        681.27        733.63       224.83 o                         
 -12   2   2       1608.14       1908.02       222.53 o                         
 -11   2   2       2019.15       2290.12       221.57 o                         
 -10   2   2       1660.31       1768.74       280.14 o                         
  -9   2   2       5417.79       5510.94       436.19 o                         
  -8   2   2       1417.77        917.20       325.15 o                         
  -7   2   2        315.56        200.46       274.64 o                         
  -6   2   2      14904.57      13837.08       894.11 o                         
  -5   2   2       8491.40       7326.99      1062.83 o                         
  -4   2   2      22419.38      18234.19      2305.97 o                         
  -3   2   2      45914.17      33230.65       820.50 o                         
  -2   2   2       1010.91       1532.93       476.80 o                         
  -1   2   2       3844.29       3249.31       191.03 o                         
   0   2   2       7478.23       7271.60       237.65 o                         
   1   2   2       7151.91      15505.22       361.88 o                         
   2   2   2      11674.47      10202.09       294.47 o                         
   3   2   2       6694.63       6758.36       298.75 o                         
   4   2   2      26032.41      26032.09      1425.86 o                         
   5   2   2      20536.39      17589.41       655.02 o                         
   6   2   2       4038.42       2584.12       320.37 o                         
   7   2   2       1188.44        878.65       242.42 o                         
   8   2   2       1253.75       1633.74       255.76 o                         
   9   2   2       3460.08       3030.13       390.11 o                         
  10   2   2       2324.09       1984.02       271.31 o                         
  11   2   2          2.86        104.38       266.55 o                         
  12   2   2       3097.90       2992.44       334.81 o                         
  13   2   2       6278.13       7073.12       640.40 o                         
  14   2   2       1103.25       1229.84       399.10 o                         
  15   2   2        201.10        434.37       360.65 o                         
  16   2   2         80.92        195.91       370.66 o                         
  17   2   2       1185.47       1142.69       422.54 o                         
  18   2   2        559.74        559.69       309.36 o                         
  19   2   2          0.10         57.05       337.99 o                         
 -18   3   2        123.24        305.12       291.93 o                         
 -17   3   2         29.57        192.65       274.88 o                         
 -16   3   2       1198.43       1293.24       265.02 o                         
 -15   3   2        200.31        386.63       224.83 o                         
 -14   3   2       2738.59       3047.06       268.71 o                         
 -13   3   2       3643.38       4124.25       271.97 o                         
 -12   3   2      10388.03      11098.44       346.46 o                         
 -11   3   2       5600.75       6937.81       314.78 o                         
 -10   3   2       9154.82       8478.94       388.86 o                         
  -9   3   2       5793.66       4437.65       414.57 o                         
  -8   3   2        898.56        971.13       656.22 o                         
  -7   3   2       2238.45       2479.70       605.93 o                         
  -6   3   2       2516.72       2075.82       472.59 o                         
  -5   3   2       3675.22       2962.99       511.96 o                         
  -4   3   2      49083.38      38653.33      3503.84 o                         
  -3   3   2      11767.26      10595.69       311.28 o                         
  -2   3   2      42961.62      43860.68       789.10 o                         
  -1   3   2      26925.85      33607.19       822.66 o                         
   0   3   2      70531.70      95890.49       738.94 o                         
   1   3   2      50973.89      75720.54       702.81 o                         
   2   3   2       3671.71       3319.85       166.46 o                         
   3   3   2      32052.17      31762.05       505.68 o                         
   4   3   2       7242.63       7120.00       293.69 o                         
   5   3   2       3806.78       3636.31       191.03 o                         
   6   3   2       7529.39       6739.76       289.68 o                         
   7   3   2          5.94       -120.81       192.37 o                         
   8   3   2       7091.95       4962.47       297.39 o                         
   9   3   2       6645.69       6074.39       332.30 o                         
  10   3   2       4601.97       4916.39       380.44 o                         
  11   3   2      11427.30      11572.07       490.11 o                         
  12   3   2       1049.12       1559.54       315.14 o                         
  13   3   2       2074.34       2910.43       414.57 o                         
  14   3   2        751.97       1678.08       401.60 o                         
  15   3   2        839.63        911.06       357.01 o                         
  16   3   2        525.57        865.32       399.33 o                         
  17   3   2         17.12         65.08       375.89 o                         
  18   3   2         54.44        188.17       435.28 o                         
 -18   4   2        209.83        430.84       259.59 o                         
 -17   4   2         31.14        150.24       245.21 o                         
 -16   4   2        746.65        701.19       271.99 o                         
 -15   4   2       3167.35       3471.04       276.00 o                         
 -14   4   2        449.01        705.12       252.34 o                         
 -13   4   2       7967.76       8244.15       317.23 o                         
 -12   4   2        633.77        546.66       213.91 o                         
 -11   4   2       5067.88       4300.42       238.83 o                         
 -10   4   2      13214.58      11255.11       475.78 o                         
  -6   4   2       3853.84       3062.19       565.20 o                         
  -5   4   2       4542.94       3285.64       351.73 o                         
  -4   4   2       2684.00       5101.86      2007.56 o                         
  -3   4   2      32046.26      29679.45      3145.13 o                         
  -2   4   2      12871.71      12652.22       573.73 o                         
  -1   4   2      45638.01      64594.49       966.79 o                         
   0   4   2      81740.05     113193.32      1641.00 o                         
   1   4   2       7744.40      11143.71       276.98 o                         
   2   4   2      20182.67      24212.69       438.26 o                         
   3   4   2        880.45        790.21       153.57 o                         
   4   4   2         56.25        127.36       140.19 o                         
   5   4   2       2587.90       2525.21       311.95 o                         
   6   4   2          0.69       -298.76       298.76 o                         
   7   4   2       4623.50       3022.60       283.96 o                         
   8   4   2       1306.18        481.92       305.13 o                         
   9   4   2      20085.80      14192.84       544.72 o                         
  10   4   2       6938.90       6199.70       349.50 o                         
  11   4   2        840.85       1133.59       260.30 o                         
  12   4   2      11301.16      13801.48       529.71 o                         
  13   4   2       6859.68       8146.05       469.18 o                         
  14   4   2       1637.07       2252.16       332.20 o                         
  15   4   2       2192.12       2560.70       346.31 o                         
  16   4   2         63.69        141.07       319.01 o                         
  17   4   2         63.70         90.56       332.20 o                         
  18   4   2        431.88        538.58       434.82 o                         
 -18   5   2       1918.07       1954.96       295.19 o                         
 -17   5   2          9.09        213.28       274.56 o                         
 -16   5   2         27.43        225.38       232.71 o                         
 -15   5   2       1964.39       2008.90       234.29 o                         
 -14   5   2       4894.40       5782.62       282.23 o                         
 -13   5   2       3444.70       3599.42       277.14 o                         
 -12   5   2       1024.99       1083.85       211.01 o                         
 -11   5   2        913.71        841.65       194.68 o                         
 -10   5   2       1168.78       1089.90       263.72 o                         
  -6   5   2          7.26       1293.55       539.49 o                         
  -5   5   2      43365.68      35615.22       987.74 o                         
  -4   5   2         12.14        278.55       234.61 o                         
  -3   5   2      15951.98      16385.28       424.39 o                         
  -2   5   2       6026.85       7471.61       295.05 o                         
  -1   5   2      11796.57      18425.48       405.09 o                         
   0   5   2       8234.86      16892.61       302.35 o                         
   1   5   2      12534.21      17217.79       289.77 o                         
   2   5   2       2509.04       2465.79       193.34 o                         
   3   5   2      11086.01      12284.31       338.82 o                         
   4   5   2      31211.61      28368.34       442.56 o                         
   5   5   2       7071.64       7167.97       275.98 o                         
   6   5   2       8520.12       6970.82       370.20 o                         
   7   5   2        199.98       -187.49       295.57 o                         
   8   5   2      15681.77      11917.02       439.37 o                         
   9   5   2         33.68        157.68       311.27 o                         
  10   5   2       5215.37       3949.59       324.70 o                         
  11   5   2        241.91        349.72       248.93 o                         
  12   5   2       5473.46       6419.73       390.00 o                         
  13   5   2        690.70        963.62       296.48 o                         
  14   5   2       6126.35       7604.74       436.42 o                         
  15   5   2         21.41        473.50       305.35 o                         
  16   5   2          4.67       -155.18       321.05 o                         
  17   5   2       1764.46       1672.62       354.05 o                         
  18   5   2        554.31        559.74       377.48 o                         
 -17   6   2       1780.95       1597.85       246.93 o                         
 -16   6   2         72.59        174.85       269.28 o                         
 -15   6   2          3.25        -73.47       266.18 o                         
 -14   6   2       4805.90       5333.75       253.97 o                         
 -13   6   2        437.29        531.45       190.39 o                         
 -12   6   2       2501.01       3979.92       257.06 o                         
 -11   6   2       3380.13       3656.52       306.26 o                         
 -10   6   2       4641.51       4750.29       309.45 o                         
  -9   6   2       4349.56       4107.04       858.04 o                         
  -7   6   2         84.74         79.41       500.58 o                         
  -6   6   2      19965.22      17465.74       739.50 o                         
  -5   6   2       5677.02       6026.32       491.02 o                         
  -4   6   2      57878.82      51937.36       920.84 o                         
  -3   6   2      19724.39      24869.79       654.85 o                         
  -2   6   2       1745.69       2316.33       289.65 o                         
  -1   6   2        362.14        779.77       251.66 o                         
   0   6   2        253.97        556.10       292.61 o                         
   1   6   2       1558.48       3286.08       209.24 o                         
   2   6   2      16014.39      19425.01      1218.46 o                         
   3   6   2      28208.49      26441.03       405.08 o                         
   4   6   2      28495.15      25639.08       407.46 o                         
   5   6   2      44892.70      41270.24       897.06 o                         
   6   6   2       3233.85       3771.65       330.61 o                         
   7   6   2        256.62        217.73       249.21 o                         
   8   6   2       1070.53       1213.61       240.72 o                         
   9   6   2       5487.89       4737.77       310.59 o                         
  10   6   2       9190.98       8601.81       375.66 o                         
  11   6   2       1134.15       1499.24       295.34 o                         
  12   6   2       5196.29       5438.36       381.35 o                         
  13   6   2       7377.95       8638.90       422.99 o                         
  14   6   2         14.51        234.14       359.96 o                         
  15   6   2        469.86       1098.55       321.74 o                         
  16   6   2       1045.43        811.17       319.92 o                         
  17   6   2        936.88       1070.56       337.66 o                         
 -17   7   2       1517.67       1419.10       274.07 o                         
 -16   7   2        279.97        250.41       222.84 o                         
 -15   7   2        130.14        300.37       221.94 o                         
 -14   7   2         25.68        238.72       230.49 o                         
 -13   7   2       4791.51       5209.77       254.68 o                         
 -12   7   2       2743.43       2686.42       250.07 o                         
 -11   7   2       1111.82       2224.17       303.76 o                         
 -10   7   2       4914.40       4648.58       330.84 o                         
  -9   7   2       4340.84       4812.39       281.43 o                         
  -8   7   2       1315.71       1020.73       591.82 o                         
  -7   7   2        258.34        286.47       407.75 o                         
  -6   7   2        387.13        276.68       379.53 o                         
  -5   7   2      19938.13      20313.13       640.97 o                         
  -4   7   2      19017.95      18661.90       589.32 o                         
  -3   7   2       6220.18       5291.60       417.53 o                         
  -2   7   2      31020.39      46949.29       855.54 o                         
  -1   7   2        685.18       1137.46       311.04 o                         
   0   7   2        341.37        613.44       294.21 o                         
   1   7   2      14717.53      18248.75       546.32 o                         
   2   7   2         19.05        681.47       282.83 o                         
   3   7   2      33052.87      36237.83      2607.34 o                         
   4   7   2      16665.68      15215.06       355.18 o                         
   5   7   2       6035.38       5896.12       246.92 o                         
   6   7   2       8378.78       7840.91       346.22 o                         
   7   7   2       1804.94       1507.09       249.34 o                         
   8   7   2       1935.79       2218.48       243.34 o                         
   9   7   2       5793.63       4899.78       347.45 o                         
  10   7   2        269.10       1417.33       312.86 o                         
  11   7   2      14580.94      12367.09       452.57 o                         
  12   7   2       5565.36       5821.31       388.18 o                         
  13   7   2       1277.37        972.27       351.54 o                         
  14   7   2       1029.28       1306.06       329.02 o                         
  15   7   2          3.33        202.05       369.06 o                         
  16   7   2       1074.44       1405.72       345.17 o                         
  17   7   2        722.34        910.38       338.80 o                         
 -16   8   2       2975.72       2827.35       304.31 o                         
 -15   8   2        192.83        491.79       267.01 o                         
 -14   8   2        117.02        361.36       233.78 o                         
 -13   8   2        514.95        550.99       226.72 o                         
 -12   8   2       3199.64       3350.16       249.45 o                         
 -11   8   2       3391.80       3125.90       399.55 o                         
 -10   8   2        142.42        580.73       263.37 o                         
  -9   8   2       1672.17       1630.76       275.60 o                         
  -8   8   2        891.15       1175.65       256.46 o                         
  -7   8   2      12950.83      12439.56       340.49 o                         
  -6   8   2         84.56        149.95       364.51 o                         
  -5   8   2        872.32        937.00       380.67 o                         
  -4   8   2        296.59        112.86       317.64 o                         
  -3   8   2      16969.40      21899.75       599.79 o                         
  -2   8   2       1645.54       2370.93       363.15 o                         
  -1   8   2       2394.47       5511.40       374.98 o                         
   0   8   2        423.94       2863.55       334.02 o                         
   1   8   2       8350.87       8475.92       271.78 o                         
   2   8   2      14643.31      16510.01       428.45 o                         
   3   8   2       1856.20       1955.81       275.09 o                         
   4   8   2       2524.31       2153.35       206.99 o                         
   5   8   2        632.45        876.55       170.46 o                         
   6   8   2      10061.24       9858.43       263.30 o                         
   7   8   2         37.07        119.61       180.77 o                         
   8   8   2       3661.61       3681.58       266.52 o                         
   9   8   2        315.31        818.27       263.76 o                         
  10   8   2       6200.93       4681.35       381.12 o                         
  11   8   2       1275.64       1316.53       335.39 o                         
  12   8   2       3177.91       2526.11       339.71 o                         
  13   8   2        238.87        274.86       278.73 o                         
  14   8   2        167.96        519.69       302.40 o                         
  15   8   2       1701.30       1792.99       331.75 o                         
  16   8   2        411.68        682.16       338.12 o                         
 -15   9   2       2940.10       2753.91       432.43 o                         
 -14   9   2        225.32        412.30       242.79 o                         
 -13   9   2        237.28        522.99       213.42 o                         
 -12   9   2        273.44         95.11       196.41 o                         
 -11   9   2         60.86        225.72       303.53 o                         
 -10   9   2        369.91        526.45       273.82 o                         
  -9   9   2        244.13        442.50       217.99 o                         
  -8   9   2      10737.37      10692.37       336.24 o                         
  -7   9   2       4118.80       4193.01       274.55 o                         
  -6   9   2      18286.78      19054.55       387.17 o                         
  -5   9   2       4673.86       4411.31       250.55 o                         
  -4   9   2         75.74        345.17       333.11 o                         
  -3   9   2       5219.42       5550.08       398.64 o                         
  -2   9   2       1885.74       2005.97       368.61 o                         
  -1   9   2       1454.48       2029.63       324.24 o                         
   0   9   2        997.24        996.09       178.74 o                         
   1   9   2       1111.91       1172.21       198.27 o                         
   2   9   2      10083.16       9812.71       270.16 o                         
   3   9   2         95.75        118.60       150.35 o                         
   4   9   2       2999.86       2611.11       189.77 o                         
   5   9   2      10565.52      10471.45       253.97 o                         
   6   9   2        248.43        341.04       187.74 o                         
   7   9   2      15228.04      15182.75       477.88 o                         
   8   9   2          0.89         39.32       228.54 o                         
   9   9   2        544.61        769.67       238.47 o                         
  10   9   2         17.11         34.59       282.60 o                         
  11   9   2       1280.06       1157.94       305.81 o                         
  12   9   2         67.99        152.90       295.12 o                         
  13   9   2         57.33        182.94       359.05 o                         
  14   9   2       1298.26       1201.85       333.57 o                         
  15   9   2       1845.94       1834.86       358.37 o                         
 -14  10   2       2236.02       2342.00       316.28 o                         
 -13  10   2         97.41         84.03       215.97 o                         
 -12  10   2        416.29        571.71       248.24 o                         
 -11  10   2        194.45         77.18       200.84 o                         
 -10  10   2         43.59        107.31       240.98 o                         
  -9  10   2       3606.44       3647.70       243.67 o                         
  -8  10   2         80.82        130.05       197.06 o                         
  -7  10   2       7966.39       8004.97       841.43 o                         
  -6  10   2       7570.65       7360.88       295.10 o                         
  -5  10   2       6876.32       6602.64       444.15 o                         
  -4  10   2       4337.21       4034.15       256.30 o                         
  -3  10   2        350.97       2227.44       437.55 o                         
  -2  10   2       3362.04       3577.36       220.28 o                         
  -1  10   2        212.54        559.36       216.05 o                         
   0  10   2          8.10         77.56       158.25 o                         
   1  10   2        557.43        722.71       155.06 o                         
   2  10   2          1.14       1932.15       176.67 o                         
   3  10   2       6599.20       6000.43       205.13 o                         
   4  10   2       4148.79       4301.27       278.03 o                         
   5  10   2       3395.12       3001.35       230.24 o                         
   6  10   2       4889.64       4972.65       303.89 o                         
   7  10   2         10.64         63.68       179.35 o                         
   8  10   2       1324.22       1626.77       237.23 o                         
   9  10   2        165.36        226.79       239.48 o                         
  10  10   2         92.81         60.92       263.14 o                         
  11  10   2         97.67        284.42       294.89 o                         
  12  10   2          3.53         91.24       305.35 o                         
  13  10   2        759.73        982.28       317.41 o                         
  14  10   2        824.10        531.75       332.43 o                         
 -13  11   2        826.54        922.55       256.33 o                         
 -12  11   2        202.69        158.86       246.65 o                         
 -11  11   2         33.06          6.86       214.29 o                         
 -10  11   2        232.55         53.01       187.06 o                         
  -9  11   2        956.48       1011.19       171.85 o                         
  -8  11   2        282.70        158.38       188.74 o                         
  -7  11   2         75.95          7.94       220.03 o                         
  -6  11   2        226.73        176.85       218.32 o                         
  -5  11   2       1689.13       1500.99       239.84 o                         
  -4  11   2       2514.61       2787.93       799.56 o                         
  -3  11   2        125.72        323.21       229.92 o                         
  -2  11   2        640.58       1577.34       219.95 o                         
  -1  11   2        357.65        524.77       174.50 o                         
   0  11   2        659.98        678.60       165.62 o                         
   1  11   2        233.56       1272.33       175.74 o                         
   2  11   2         34.01        335.92       165.03 o                         
   3  11   2       1435.91       2207.28       200.55 o                         
   4  11   2       1764.51       1704.44       177.29 o                         
   5  11   2          3.12        104.20       172.16 o                         
   6  11   2         11.47         57.26       180.86 o                         
   7  11   2         97.91         44.39       183.47 o                         
   8  11   2        392.16        602.26       194.93 o                         
   9  11   2         60.53        337.35       248.07 o                         
  10  11   2        291.31        210.42       280.55 o                         
  11  11   2        175.21        203.65       386.36 o                         
  12  11   2        368.34        336.07       420.94 o                         
  13  11   2        208.48         55.52       390.23 o                         
 -11  12   2        165.90        133.78       247.60 o                         
 -10  12   2        207.53        544.47       209.72 o                         
  -9  12   2        838.44        827.93       200.19 o                         
  -8  12   2       2710.23       2448.72       189.44 o                         
  -7  12   2       4222.42       4108.51       265.60 o                         
  -6  12   2        400.58        773.30       230.57 o                         
  -5  12   2        382.49        434.03       217.35 o                         
  -4  12   2        245.99        379.79       168.38 o                         
  -3  12   2        703.39       1431.86       282.99 o                         
  -2  12   2       1927.66       2131.63       238.08 o                         
  -1  12   2         57.14        490.77       227.04 o                         
   0  12   2       2168.99       2598.70       240.31 o                         
   1  12   2       2101.64       2422.79       228.63 o                         
   2  12   2         98.83        476.35       171.77 o                         
   3  12   2       1845.63       1662.23       233.39 o                         
   4  12   2         55.99        344.15       169.96 o                         
   5  12   2        159.19         62.27       197.53 o                         
   6  12   2       3737.79       3578.57       261.73 o                         
   7  12   2        735.63        895.39       198.60 o                         
   8  12   2       2919.54       2891.01       269.72 o                         
   9  12   2       1606.97       1666.16       280.81 o                         
  10  12   2         12.92       -172.29       296.70 o                         
  11  12   2          1.41        246.65       397.28 o                         
  -9  13   2        614.28        640.36       195.68 o                         
  -8  13   2       4315.17       3195.43       246.10 o                         
  -7  13   2        834.62        986.90       187.07 o                         
  -6  13   2       4411.58       3557.82       260.66 o                         
  -5  13   2        272.56        105.47       175.41 o                         
  -4  13   2         19.20         71.43       168.70 o                         
  -3  13   2       1428.94       1620.83       242.45 o                         
  -2  13   2       1451.67       1101.08       191.07 o                         
  -1  13   2       3162.20       3034.49       203.04 o                         
   0  13   2       1272.44       1370.63       187.99 o                         
   1  13   2        145.76        252.31       210.24 o                         
   2  13   2       3452.89       3346.79       213.17 o                         
   3  13   2          7.93         79.63       176.93 o                         
   4  13   2        399.33        627.84       197.63 o                         
   5  13   2       3895.21       3368.05       229.54 o                         
   6  13   2          0.57        221.12       223.65 o                         
   7  13   2       8746.30       6995.47       295.22 o                         
   8  13   2        581.07        555.56       226.52 o                         
   9  13   2       1223.95        953.59       283.52 o                         
  -7  14   2       2916.69       2359.23       196.92 o                         
  -6  14   2         12.47         61.39       179.99 o                         
  -5  14   2        477.18        335.21       217.56 o                         
  -4  14   2         37.16        -12.77       195.47 o                         
  -3  14   2       1624.13       1668.60       203.82 o                         
  -2  14   2       1415.30        767.69       240.97 o                         
  -1  14   2        116.29        290.40       188.79 o                         
   0  14   2        257.35        154.87       204.58 o                         
   1  14   2       1775.44       1512.88       205.51 o                         
   2  14   2        748.44       1060.05       201.42 o                         
   3  14   2        234.80        253.37       195.92 o                         
   4  14   2        138.33         20.59       250.76 o                         
   5  14   2        191.68        322.77       214.75 o                         
   6  14   2       4078.84       3503.64       261.34 o                         
   7  14   2         55.47         89.93       226.03 o                         
  -2  15   2       1123.32       1504.93       236.61 o                         
  -1  15   2         18.10        140.65       200.55 o                         
   0  15   2         21.69         25.40       197.40 o                         
   1  15   2        434.16        561.49       204.85 o                         
   2  15   2         54.16         96.44       192.74 o                         
 -19   1   3         77.01         90.92       386.78 o                         
 -18   1   3       2870.87       3101.40       386.95 o                         
 -17   1   3         18.13        -37.76       314.63 o                         
 -16   1   3        744.53        963.43       299.64 o                         
 -15   1   3       3081.12       3219.94       318.79 o                         
 -14   1   3          2.57        207.63       270.34 o                         
 -13   1   3       1481.99       1379.33       228.88 o                         
 -12   1   3        529.23        512.19       370.89 o                         
 -11   1   3       1169.63        914.93       362.47 o                         
 -10   1   3       4395.47       3643.09       393.87 o                         
  -9   1   3       7832.32      10061.91       515.14 o                         
  -8   1   3      13181.75      14902.08       552.69 o                         
  -7   1   3      10039.46      11232.62       378.16 o                         
  -6   1   3      12755.90      14604.32       788.98 o                         
  -5   1   3      42796.88      42925.85       666.00 o                         
  -4   1   3      38784.07      32112.52      1427.45 o                         
  -3   1   3      11679.23       9819.58       459.17 o                         
  -2   1   3        226.23        436.76       430.95 o                         
  -1   1   3       4047.35       3380.32       298.65 o                         
   0   1   3       1162.61        715.29       223.75 o                         
   1   1   3      30890.55      24345.71       581.47 o                         
   2   1   3      49584.47      40863.75       638.79 o                         
   3   1   3       9621.51       8040.29       311.68 o                         
   4   1   3     117761.75      97601.09      1331.55 o                         
   5   1   3       6685.92       5126.42       222.17 o                         
   6   1   3      16814.78      20236.76       522.54 o                         
   7   1   3      10338.18      13360.99       370.07 o                         
   8   1   3        128.86        634.85       169.66 o                         
   9   1   3      10101.91      11031.29       435.51 o                         
  10   1   3         82.48        167.05       251.55 o                         
  11   1   3       2221.55       2076.28       268.18 o                         
  12   1   3       6257.42       6302.70       346.11 o                         
  13   1   3       1382.31       1177.92       305.58 o                         
  14   1   3       5555.67       5237.68       365.67 o                         
  15   1   3        285.39        362.05       295.78 o                         
  16   1   3        878.12        789.42       317.76 o                         
  17   1   3       3319.31       3297.56       371.92 o                         
  18   1   3         31.10         13.46       389.59 o                         
  19   1   3        936.74        821.33       386.67 o                         
 -19   2   3       3578.78       3614.42       495.12 o                         
 -18   2   3        477.76        741.54       401.60 o                         
 -17   2   3       3718.69       3913.74       388.71 o                         
 -16   2   3        727.96        686.87       258.92 o                         
 -15   2   3          1.00         21.91       236.06 o                         
 -14   2   3      10960.00      10535.06       328.42 o                         
 -13   2   3         67.94        226.87       218.83 o                         
 -12   2   3        425.09        523.35       249.38 o                         
 -11   2   3       4069.70       3259.24       385.22 o                         
 -10   2   3      17788.53      20177.98       653.26 o                         
  -9   2   3      13675.05      12608.50       505.81 o                         
  -8   2   3      10905.57      14071.57       511.05 o                         
  -7   2   3      17597.87      19141.55      1089.90 o                         
  -6   2   3      34371.02      44010.88       790.24 o                         
  -5   2   3      40621.80      37708.71      5274.31 o                         
  -4   2   3      45768.30      59572.91      6531.90 o                         
  -3   2   3      13812.28      11064.11       515.71 o                         
  -2   2   3        144.83        598.13       361.14 o                         
  -1   2   3      13671.33      10180.88       250.27 o                         
   0   2   3      14251.16      11057.67       300.05 o                         
   1   2   3        929.90       1089.09       167.58 o                         
   2   2   3       2966.67       2369.30       226.09 o                         
   3   2   3     104511.14     104948.26     20951.26 o                         
   4   2   3      16067.94      13252.74       340.54 o                         
   5   2   3     105751.47     101746.97      1379.44 o                         
   6   2   3       8939.82       8605.68       276.91 o                         
   7   2   3          2.16         38.89       145.29 o                         
   8   2   3      18109.68      20139.00       456.48 o                         
   9   2   3       8872.03      11847.89       406.00 o                         
  10   2   3       8264.12       7545.60       332.60 o                         
  11   2   3       2233.72       2388.91       316.96 o                         
  12   2   3       1017.36        842.57       355.64 o                         
  13   2   3      11560.03      11585.04       546.77 o                         
  14   2   3        525.33        234.59       391.14 o                         
  15   2   3       3745.32       3403.50       415.03 o                         
  16   2   3       3024.90       3392.12       437.55 o                         
  17   2   3         35.56        468.27       429.59 o                         
  18   2   3       6717.32       7011.78       602.29 o                         
  19   2   3         13.45        208.65       457.35 o                         
 -18   3   3       3083.93       2757.53       311.90 o                         
 -17   3   3        885.53        805.16       284.16 o                         
 -16   3   3          2.44         96.94       252.20 o                         
 -15   3   3       3893.81       4151.31       273.73 o                         
 -14   3   3       1237.77       1077.18       252.27 o                         
 -13   3   3       7583.96       7243.27       305.37 o                         
 -12   3   3        681.15        507.13       276.16 o                         
 -11   3   3       7065.34       5755.75       348.21 o                         
 -10   3   3       2537.14       1477.94       277.98 o                         
  -9   3   3      38206.62      37359.06      3227.04 o                         
  -8   3   3         47.96        130.08       215.73 o                         
  -7   3   3        369.49        798.45       228.46 o                         
  -6   3   3       1722.57       1973.96       237.32 o                         
  -5   3   3      49363.30      59224.55      5226.07 o                         
  -4   3   3      20114.30      17340.48      1155.09 o                         
  -3   3   3       3414.83       3243.44       245.41 o                         
  -2   3   3       8034.45       8673.66       270.41 o                         
  -1   3   3      43478.21      35195.30       502.00 o                         
   0   3   3      53172.08      44103.55       411.13 o                         
   1   3   3        251.43        607.68       166.00 o                         
   2   3   3       2336.96       3682.43       392.96 o                         
   3   3   3      13879.45      10715.49       327.73 o                         
   4   3   3     100641.10     121108.28      6611.77 o                         
   5   3   3       1402.19       1402.20       166.06 o                         
   6   3   3      14702.21      18881.91       460.43 o                         
   7   3   3         56.60         25.38       182.97 o                         
   8   3   3      24622.91      28211.82       404.90 o                         
   9   3   3       4594.19       4322.40       335.75 o                         
  10   3   3       7035.89       6799.03       364.97 o                         
  11   3   3        127.11        236.16       278.84 o                         
  12   3   3       7872.19       7172.84       438.58 o                         
  13   3   3       3121.14       2994.39       349.50 o                         
  14   3   3       3280.79       3089.04       416.39 o                         
  15   3   3        530.08        339.94       369.52 o                         
  16   3   3        152.65        548.36       406.38 o                         
  17   3   3       5162.88       5179.20       486.93 o                         
  18   3   3        324.64        314.00       432.09 o                         
 -18   4   3        971.56        910.32       276.29 o                         
 -17   4   3         38.16         91.21       271.10 o                         
 -16   4   3        363.50        334.22       270.46 o                         
 -15   4   3       2854.98       3433.86       253.16 o                         
 -14   4   3       3022.67       3484.60       256.11 o                         
 -13   4   3       1623.11       1731.33       265.63 o                         
 -12   4   3       1155.08        907.64       295.57 o                         
 -11   4   3          0.57        -27.30       302.40 o                         
 -10   4   3      15650.07      15193.10       510.37 o                         
  -9   4   3       6946.37       7672.86       376.22 o                         
  -8   4   3      19731.87      21583.20       497.65 o                         
  -7   4   3      33753.73      37297.50       678.97 o                         
  -6   4   3       9560.16       9848.63       329.61 o                         
  -5   4   3        168.68        255.46       159.80 o                         
  -4   4   3       2438.08       2707.65       194.62 o                         
  -3   4   3        870.30       2104.52       253.80 o                         
  -2   4   3      18594.42      15904.40       520.04 o                         
  -1   4   3      39951.46      33631.18       403.23 o                         
   0   4   3      22160.59      21174.76       437.60 o                         
   1   4   3      43965.68      37476.36       522.62 o                         
   2   4   3       2342.11       3776.81       967.48 o                         
   3   4   3       1082.47       1980.48       202.46 o                         
   4   4   3         25.38        140.01       139.45 o                         
   5   4   3      16834.04      17692.17       292.39 o                         
   6   4   3      20701.08      27191.16       360.45 o                         
   7   4   3      16329.05      17452.59       330.46 o                         
   8   4   3       4024.71       4688.69       252.44 o                         
   9   4   3      25964.73      26178.81       755.73 o                         
  10   4   3        807.41        814.58       320.37 o                         
  11   4   3        282.32        124.01       311.50 o                         
  12   4   3       1553.54       1399.35       285.33 o                         
  13   4   3       2596.02       3155.71       399.78 o                         
  14   4   3       4794.47       4905.01       363.38 o                         
  15   4   3       1344.96       1019.59       378.17 o                         
  16   4   3         13.79         25.48       410.93 o                         
  17   4   3       1778.34       1715.63       390.00 o                         
  18   4   3        773.01       1383.42       436.42 o                         
 -18   5   3        101.78        136.33       314.45 o                         
 -17   5   3       1563.36       1719.82       343.24 o                         
 -16   5   3       1741.86       1779.86       254.55 o                         
 -15   5   3        217.85        186.39       236.26 o                         
 -14   5   3       1813.43       2118.05       240.92 o                         
 -13   5   3       1648.35       1758.21       215.34 o                         
 -12   5   3         99.35         -7.74       283.51 o                         
 -11   5   3       1164.77       1043.94       366.11 o                         
 -10   5   3       6482.68       6159.43       364.06 o                         
  -9   5   3       5886.06       6470.47       373.62 o                         
  -8   5   3      26217.81      28933.14      1186.15 o                         
  -7   5   3       2038.64       2579.65       327.20 o                         
  -6   5   3      42171.36      48914.88       594.53 o                         
  -5   5   3        615.12       3516.30       218.43 o                         
  -4   5   3       3315.26       2794.97       190.83 o                         
  -3   5   3      18466.09      17366.75       317.85 o                         
  -2   5   3        106.26       3131.57       224.50 o                         
  -1   5   3      21319.34      17375.06       765.21 o                         
   0   5   3      36244.61      31976.73       444.29 o                         
   1   5   3        565.61       1331.45       292.61 o                         
   2   5   3      21537.96      16888.30       335.94 o                         
   3   5   3       1135.83       1606.56       545.18 o                         
   4   5   3       3320.97       6363.87       260.60 o                         
   5   5   3      33628.36      35805.70      1489.34 o                         
   6   5   3      10114.79      14602.41       482.38 o                         
   7   5   3      21912.57      27495.34       575.90 o                         
   8   5   3      11508.43      10728.07       733.47 o                         
   9   5   3       1978.35       2167.79       264.22 o                         
  10   5   3        588.35        995.25       257.34 o                         
  11   5   3         93.56        298.30       251.66 o                         
  12   5   3       3203.98       2414.39       302.40 o                         
  13   5   3       1359.66       1402.08       356.55 o                         
  14   5   3       1691.29       1447.13       323.79 o                         
  15   5   3       1676.03       2074.45       410.25 o                         
  16   5   3       4110.79       3570.74       402.06 o                         
  17   5   3         23.15         51.42       332.43 o                         
  18   5   3        351.05        583.40       382.03 o                         
 -17   6   3        674.47        446.41       263.14 o                         
 -16   6   3       1330.02       1207.26       230.16 o                         
 -15   6   3        360.62        436.22       240.64 o                         
 -14   6   3        333.94        467.19       230.54 o                         
 -13   6   3       1145.15       1135.39       202.34 o                         
 -12   6   3       1523.72       1443.30       221.99 o                         
 -11   6   3       1406.77       1415.73       294.89 o                         
 -10   6   3       1537.72       2083.78       283.51 o                         
  -9   6   3       3582.10       3639.23       331.98 o                         
  -8   6   3         77.12         -7.28       239.14 o                         
  -7   6   3      22208.22      22947.62       450.52 o                         
  -6   6   3       1323.24       3140.85       230.09 o                         
  -5   6   3       6348.01       7512.25       303.04 o                         
  -4   6   3      18045.90      20348.66       403.01 o                         
  -3   6   3       2123.35       2381.76       175.44 o                         
  -2   6   3       5358.73       4216.02       231.69 o                         
  -1   6   3        898.66        816.16       144.05 o                         
   0   6   3         11.22        248.82       143.54 o                         
   1   6   3       8782.80       7870.42       277.87 o                         
   2   6   3      13345.67      12873.57       665.20 o                         
   3   6   3       8929.61      10346.75       305.97 o                         
   4   6   3       1424.87       1322.83       227.83 o                         
   5   6   3       4215.70      11276.50       428.45 o                         
   6   6   3      17127.58      18978.17       510.37 o                         
   7   6   3        346.76        204.33       257.34 o                         
   8   6   3       7447.38       9001.36       379.99 o                         
   9   6   3       1033.40       1281.16       234.61 o                         
  10   6   3        787.14       1093.09       267.13 o                         
  11   6   3       2826.40       2467.87       302.62 o                         
  12   6   3       1322.42       1211.63       283.06 o                         
  13   6   3        176.65        179.53       281.92 o                         
  14   6   3         57.97        478.74       352.23 o                         
  15   6   3       2697.16       2423.27       374.75 o                         
  16   6   3        502.76        253.25       332.89 o                         
  17   6   3        318.06        366.33       419.12 o                         
 -17   7   3          0.15        255.75       324.01 o                         
 -16   7   3         17.29        115.25       269.36 o                         
 -15   7   3        886.52        907.39       247.37 o                         
 -14   7   3       1154.09       1175.74       249.54 o                         
 -13   7   3        579.69        340.99       197.81 o                         
 -12   7   3       5177.70       5405.38       250.07 o                         
 -11   7   3       1892.58       1704.00       217.79 o                         
 -10   7   3       2544.20       2843.92       266.82 o                         
  -9   7   3       4660.92       4942.56       314.23 o                         
  -8   7   3        554.51        553.60       227.31 o                         
  -7   7   3        937.66        736.46       211.29 o                         
  -6   7   3       1236.00       1390.13       218.34 o                         
  -5   7   3       4441.86       5913.15       460.76 o                         
  -4   7   3       2465.29       3313.41       316.05 o                         
  -3   7   3        742.72        780.09       181.61 o                         
  -2   7   3      15831.79      15859.51       999.68 o                         
  -1   7   3       3902.81       4110.93       255.18 o                         
   0   7   3      13124.35      10778.47       430.04 o                         
   1   7   3      12690.85      12789.06       559.97 o                         
   2   7   3        150.17        456.35       204.84 o                         
   3   7   3       6711.80       7099.18       267.29 o                         
   4   7   3        717.43       3151.67       257.30 o                         
   5   7   3        935.95       1219.99       202.76 o                         
   6   7   3        608.67       1027.56       256.89 o                         
   7   7   3        870.50        752.24       303.53 o                         
   8   7   3      12851.03      14093.41       410.25 o                         
   9   7   3         23.10        540.07       259.61 o                         
  10   7   3       4290.81       5145.75       336.75 o                         
  11   7   3       5212.35       5327.09       327.20 o                         
  12   7   3        261.34        395.69       281.69 o                         
  13   7   3       1983.79       2018.94       365.88 o                         
  14   7   3       1352.36       1065.33       329.47 o                         
  15   7   3          4.12         61.89       310.82 o                         
  16   7   3         15.59        238.00       314.23 o                         
  17   7   3        385.64         99.89       440.97 o                         
 -16   8   3          6.06        -99.56       253.37 o                         
 -15   8   3       1295.39       1148.64       245.85 o                         
 -14   8   3       2374.66       2020.08       236.16 o                         
 -13   8   3       1697.64       1704.97       267.39 o                         
 -12   8   3        152.46         33.90       233.19 o                         
 -11   8   3       2480.55       2774.88       243.37 o                         
 -10   8   3       4574.27       4731.11       232.40 o                         
  -9   8   3       3499.90       3190.07       312.18 o                         
  -8   8   3       6994.90       7230.54       311.26 o                         
  -7   8   3       4712.17       6989.90       481.01 o                         
  -6   8   3       1382.66       1317.33       202.93 o                         
  -5   8   3        876.08        711.77       195.39 o                         
  -4   8   3       1238.37       1175.87       197.44 o                         
  -3   8   3       3210.28       4413.02       519.24 o                         
  -2   8   3       5381.21       4328.92       280.01 o                         
  -1   8   3      30796.66      28554.64      1791.28 o                         
   0   8   3      10895.92      10645.39       728.91 o                         
   1   8   3      24337.14      20817.17       384.99 o                         
   2   8   3       2168.24       4289.01       252.79 o                         
   3   8   3        327.30        389.65       171.38 o                         
   4   8   3          1.39        402.42       214.14 o                         
   5   8   3        177.77         94.85       187.29 o                         
   6   8   3       2901.92       3772.94       254.82 o                         
   7   8   3      11491.85      12492.23       417.99 o                         
   8   8   3       1542.63       1736.82       246.54 o                         
   9   8   3      15335.73      16105.07       392.95 o                         
  10   8   3       1076.53       1155.21       284.88 o                         
  11   8   3       1159.94       1496.51       303.99 o                         
  12   8   3       1631.65       1838.50       310.59 o                         
  13   8   3        561.26        197.05       280.10 o                         
  14   8   3       2258.94       2333.85       335.16 o                         
  15   8   3        172.24        341.99       382.72 o                         
  16   8   3          1.69         91.70       340.40 o                         
 -15   9   3         73.86        -40.83       225.09 o                         
 -14   9   3        222.50        232.30       229.16 o                         
 -13   9   3       3639.11       2977.29       259.13 o                         
 -12   9   3         42.92        -14.37       221.32 o                         
 -11   9   3          1.71        197.71       239.63 o                         
 -10   9   3        374.93        327.21       181.24 o                         
  -9   9   3       4037.41       3963.61       222.49 o                         
  -8   9   3      11297.93      12875.82       830.05 o                         
  -7   9   3        116.96        101.48       235.36 o                         
  -6   9   3       5474.85       8487.38      1124.60 o                         
  -5   9   3       4827.06       4892.55       254.22 o                         
  -4   9   3        871.36       1247.15       195.54 o                         
  -3   9   3        673.93        991.37       198.78 o                         
  -2   9   3        497.46        600.86       193.30 o                         
  -1   9   3       4289.54       3894.86       726.18 o                         
   0   9   3      10702.84       8450.25       300.71 o                         
   1   9   3        754.71       1563.30       572.82 o                         
   2   9   3       6062.69       5232.86       247.65 o                         
   3   9   3       4066.02       4993.02       465.54 o                         
   4   9   3       1813.90       2192.79       230.84 o                         
   5   9   3       2045.05       2708.57       264.06 o                         
   6   9   3        122.90       1261.68       216.06 o                         
   7   9   3      10112.07      11582.21       818.22 o                         
   8   9   3      10349.37      10813.58       684.66 o                         
   9   9   3        728.46        710.07       284.88 o                         
  10   9   3       1176.65       1216.23       263.04 o                         
  11   9   3         16.00        181.80       280.10 o                         
  12   9   3       1285.24       1178.87       298.30 o                         
  13   9   3        898.42        796.15       291.70 o                         
  14   9   3         21.82        276.46       308.31 o                         
  15   9   3        586.89        346.77       410.48 o                         
 -14  10   3        516.26        625.16       229.58 o                         
 -13  10   3       1789.00       1624.81       232.86 o                         
 -12  10   3       2183.54       1383.23       224.33 o                         
 -11  10   3       3729.46       3999.48       306.10 o                         
 -10  10   3          3.58       -121.57       180.16 o                         
  -9  10   3        551.48        621.16       204.45 o                         
  -8  10   3         44.87         65.50       192.53 o                         
  -7  10   3       4279.35       5208.61       400.35 o                         
  -6  10   3        619.68        722.32       282.15 o                         
  -5  10   3         38.89       1098.10       479.99 o                         
  -4  10   3        827.55       1576.09       231.12 o                         
  -3  10   3      10245.34       9361.63       436.98 o                         
  -2  10   3       2793.38       2198.25       241.20 o                         
  -1  10   3        771.50        671.32       196.91 o                         
   0  10   3       1409.43       1247.61       202.63 o                         
   1  10   3        910.93        669.64       223.35 o                         
   2  10   3      13307.66      10343.30       318.09 o                         
   3  10   3        562.41       1169.91       205.74 o                         
   4  10   3        743.32       1107.99       176.52 o                         
   5  10   3       2323.65       2717.53       207.46 o                         
   6  10   3       6774.13       6967.24       329.90 o                         
   7  10   3        254.16        566.28       333.00 o                         
   8  10   3        659.09        961.63       263.03 o                         
   9  10   3         16.03        101.36       226.82 o                         
  10  10   3       1740.19       1911.96       282.74 o                         
  11  10   3       3701.05       3268.34       325.15 o                         
  12  10   3        872.59        892.63       321.96 o                         
  13  10   3       1366.98       1653.28       318.10 o                         
  14  10   3         79.38        469.41       333.57 o                         
 -13  11   3        578.93        418.82       226.24 o                         
 -12  11   3       6015.62       5271.52       276.49 o                         
 -11  11   3        611.28        433.84       221.12 o                         
 -10  11   3       3650.74       3388.77       222.25 o                         
  -9  11   3        261.69         93.05       167.70 o                         
  -8  11   3        432.28        555.37       173.45 o                         
  -7  11   3        806.00       1021.69       229.75 o                         
  -6  11   3        187.71        344.74       182.98 o                         
  -5  11   3        334.39        572.30       187.51 o                         
  -4  11   3       6664.62       6828.27       284.03 o                         
  -3  11   3        578.31        555.30       175.64 o                         
  -2  11   3       8097.04       8250.85       276.68 o                         
  -1  11   3         24.57         43.62       151.93 o                         
   0  11   3        158.42        180.39       167.46 o                         
   1  11   3       6973.50       6319.52       266.60 o                         
   2  11   3        141.41        315.28       170.40 o                         
   3  11   3       7146.60       6838.54       288.73 o                         
   4  11   3       2229.05       2844.30       244.69 o                         
   5  11   3        249.19        414.79       176.92 o                         
   6  11   3        848.33        847.01       188.74 o                         
   7  11   3       1439.29       1468.49       193.95 o                         
   8  11   3        660.90        813.25       233.28 o                         
   9  11   3       2465.55       2557.15       277.52 o                         
  10  11   3       2779.65       2428.25       309.44 o                         
  11  11   3       5264.27       5438.82       378.17 o                         
  12  11   3       2254.33       2144.54       374.53 o                         
  13  11   3        519.34        245.74       325.83 o                         
 -11  12   3       3514.84       2780.91       235.07 o                         
 -10  12   3         70.87        161.85       210.76 o                         
  -9  12   3        347.07        598.63       182.82 o                         
  -8  12   3         91.16        110.00       197.19 o                         
  -7  12   3        851.12       1246.68       214.86 o                         
  -6  12   3        807.47        958.77       247.22 o                         
  -5  12   3        320.63        255.53       172.37 o                         
  -4  12   3        249.24        244.79       180.65 o                         
  -3  12   3       4287.57       4836.19       250.46 o                         
  -2  12   3        166.46        264.71       171.28 o                         
  -1  12   3       1649.73       1351.38       215.75 o                         
   0  12   3       1092.36       1046.99       177.08 o                         
   1  12   3         69.14        255.44       190.15 o                         
   2  12   3       5599.79       5811.32       217.08 o                         
   3  12   3        338.98        356.44       192.91 o                         
   4  12   3        808.55        755.46       184.12 o                         
   5  12   3       1051.90        711.22       190.28 o                         
   6  12   3       1300.66       1643.30       206.82 o                         
   7  12   3        469.63        458.83       209.96 o                         
   8  12   3         55.34        281.83       259.37 o                         
   9  12   3        793.41        813.82       335.36 o                         
  10  12   3       2415.15       1841.04       310.37 o                         
  11  12   3        719.00        992.97       357.01 o                         
  -9  13   3          0.30        153.55       192.18 o                         
  -8  13   3         55.04        589.56       188.18 o                         
  -7  13   3         41.75        119.70       222.91 o                         
  -6  13   3       1149.62       1607.49       246.92 o                         
  -5  13   3          6.39         87.02       185.20 o                         
  -4  13   3         64.51        108.21       183.93 o                         
  -3  13   3        139.89        389.25       171.14 o                         
  -2  13   3         28.45        138.63       172.21 o                         
  -1  13   3          2.68         15.46       167.04 o                         
   0  13   3          7.69        274.73       179.50 o                         
   1  13   3        492.08        576.30       174.85 o                         
   2  13   3        102.51        272.91       245.99 o                         
   3  13   3        256.14        179.62       188.27 o                         
   4  13   3          1.67        123.27       191.92 o                         
   5  13   3        509.05        801.83       209.76 o                         
   6  13   3         15.07        249.96       211.42 o                         
   7  13   3         61.85        447.50       227.97 o                         
   8  13   3         53.63        -25.82       275.56 o                         
   9  13   3         61.54        154.31       329.31 o                         
  -7  14   3        291.29        699.59       242.81 o                         
  -6  14   3        143.38        275.82       206.51 o                         
  -5  14   3       1504.00       1244.18       219.63 o                         
  -4  14   3        223.95        393.75       209.31 o                         
  -3  14   3       2531.10       2383.94       255.05 o                         
  -2  14   3         41.61        169.12       193.08 o                         
  -1  14   3       1899.29       1653.01       199.23 o                         
   0  14   3        368.09        149.18       219.05 o                         
   1  14   3        781.17       1147.29       210.33 o                         
   2  14   3       1034.04        794.75       194.84 o                         
   3  14   3       1063.05       1041.81       204.32 o                         
   4  14   3        356.54        310.19       233.77 o                         
   5  14   3        808.39        862.19       216.11 o                         
   6  14   3         15.89        141.75       222.39 o                         
   7  14   3        343.69        194.84       388.06 o                         
  -1  15   3          9.14        270.71       299.98 o                         
   0  15   3        307.37        403.42       205.85 o                         
   1  15   3       1455.82       1217.78       426.63 o                         
 -19   0   4        241.11        222.76       500.58 o                         
 -18   0   4       1432.91       1368.18       502.17 o                         
 -17   0   4         12.89         14.33       423.45 o                         
 -16   0   4        888.24        751.78       364.51 o                         
 -15   0   4       3813.11       3610.10       419.35 o                         
  -7   0   4        309.99        147.90       269.86 o                         
  -6   0   4      25177.79      19227.10       609.12 o                         
  -5   0   4       2672.11       2204.38       340.40 o                         
   1   0   4     125692.91     141086.78      1669.21 o                         
   2   0   4       5543.52       9210.27      1566.93 o                         
   3   0   4       2161.55       3083.47       614.92 o                         
   4   0   4      13567.17      10995.82       373.78 o                         
   5   0   4        862.41        825.96       186.24 o                         
   6   0   4       3702.35       3695.80       374.64 o                         
   7   0   4      60693.33      47952.13      2291.30 o                         
   8   0   4       2026.21       4616.88      2614.06 o                         
   9   0   4      57451.34      48791.38      2273.55 o                         
  10   0   4       2123.55       2894.25       281.68 o                         
  11   0   4       1218.57       1092.20       245.14 o                         
  12   0   4      25513.30      27293.28       747.91 o                         
  13   0   4        498.00       1050.31       470.55 o                         
  14   0   4      12018.24      14532.56       637.56 o                         
  15   0   4       2377.62       2466.96       478.51 o                         
  16   0   4        102.08        167.92       399.78 o                         
  17   0   4        571.76        591.60       537.21 o                         
  18   0   4       3262.92       3474.03       686.48 o                         
  19   0   4         20.62          1.14       582.49 o                         
 -19   1   4        757.66        832.37       359.07 o                         
 -18   1   4        283.18        257.02       353.36 o                         
 -17   1   4        227.76        353.54       306.48 o                         
 -16   1   4       1182.55       1202.09       289.14 o                         
 -15   1   4       5678.50       6006.25       364.16 o                         
 -14   1   4       2090.83       2423.50       472.37 o                         
  -8   1   4      12847.67      11288.33       551.09 o                         
  -7   1   4       1377.82        919.02       293.75 o                         
  -6   1   4       1805.23       1883.53       235.61 o                         
  -5   1   4      34502.75      27811.39       663.95 o                         
  -4   1   4       1060.87        769.98       258.25 o                         
  -3   1   4          4.11        360.65       297.62 o                         
  -2   1   4      52252.47      39174.36       938.82 o                         
  -1   1   4      16253.78      13330.48       582.27 o                         
   0   1   4     163503.00     184433.56     18767.93 o                         
   1   1   4        160.09        794.32       221.18 o                         
   2   1   4       7225.56       7399.29       311.50 o                         
   3   1   4        245.86        218.26       151.92 o                         
   4   1   4      31473.47      27684.15      1310.84 o                         
   5   1   4       3770.86       2697.89       183.77 o                         
   6   1   4        717.16        556.33       148.14 o                         
   7   1   4       1540.04       1215.89       489.89 o                         
   8   1   4      55226.75      46809.57      1219.68 o                         
   9   1   4       8475.39       9241.12       619.29 o                         
  10   1   4       5763.90       5264.94       214.04 o                         
  11   1   4       2694.29       2952.48       189.67 o                         
  12   1   4        148.11        547.60       264.16 o                         
  13   1   4      14275.39      18549.52       867.94 o                         
  14   1   4         11.82        195.34       301.78 o                         
  15   1   4        840.34       1075.44       317.81 o                         
  16   1   4        786.68        956.71       325.76 o                         
  17   1   4       1894.96       1849.68       380.32 o                         
  18   1   4          1.90          9.13       369.49 o                         
 -18   2   4        434.91        471.28       382.60 o                         
 -17   2   4         13.35        -61.23       292.67 o                         
 -16   2   4         27.95         18.08       304.56 o                         
 -15   2   4         92.92        150.73       281.63 o                         
 -14   2   4       4012.52       5089.32       569.75 o                         
 -13   2   4       1509.71       1800.95       392.50 o                         
 -12   2   4        450.39        803.89       355.64 o                         
 -11   2   4       4572.92       5559.41       440.97 o                         
 -10   2   4       2643.54       2998.71       390.23 o                         
  -9   2   4          9.20        144.94       321.51 o                         
  -8   2   4       2182.37       2104.91       233.36 o                         
  -7   2   4         85.94        547.30       318.44 o                         
  -6   2   4      10035.78       7615.90       867.71 o                         
  -5   2   4       7107.52       6082.07       249.59 o                         
  -4   2   4        351.44        450.31       162.89 o                         
  -3   2   4      20905.86      16928.27       968.28 o                         
  -2   2   4       4199.19       3097.64       281.24 o                         
  -1   2   4       1590.79       1807.78       227.57 o                         
   0   2   4      12485.29      13119.54       368.63 o                         
   1   2   4       1468.28       2642.26       229.53 o                         
   2   2   4       7882.12      10402.88       328.41 o                         
   3   2   4      33191.49      31047.30      1569.89 o                         
   4   2   4        493.05        621.14       159.82 o                         
   5   2   4      16325.17      14668.03       628.12 o                         
   6   2   4       2120.70       1649.42       178.21 o                         
   7   2   4         20.98         68.13       154.20 o                         
   8   2   4         99.82        777.82       175.61 o                         
   9   2   4       1621.42       1506.80       172.19 o                         
  10   2   4       1891.23       1842.48       187.58 o                         
  11   2   4       3884.58       3737.57       274.83 o                         
  12   2   4        187.94        371.57       296.25 o                         
  13   2   4       1840.34       2086.29       417.08 o                         
  14   2   4        712.80        976.13       386.59 o                         
  15   2   4         63.53        177.71       316.50 o                         
  16   2   4        480.76        562.24       400.47 o                         
  17   2   4         44.73        226.40       416.62 o                         
  18   2   4       1036.92        957.48       477.37 o                         
 -18   3   4         15.05        102.16       393.64 o                         
 -17   3   4        152.19        168.60       380.90 o                         
 -16   3   4        326.93        403.58       273.02 o                         
 -15   3   4       1679.54       1941.85       293.35 o                         
 -14   3   4       2507.63       2840.82       296.18 o                         
 -13   3   4         27.40        202.70       262.57 o                         
 -12   3   4      10188.33      11720.44      1403.45 o                         
 -11   3   4        672.45       3449.87       440.06 o                         
 -10   3   4      10748.88       9390.68      1150.65 o                         
  -9   3   4       1234.90        975.74       215.92 o                         
  -8   3   4       2084.25       1570.28       219.67 o                         
  -7   3   4         49.68         99.08       232.39 o                         
  -6   3   4       3813.95       3427.75       263.97 o                         
  -5   3   4        631.78        463.75       259.62 o                         
  -4   3   4      23996.28      19752.94      1318.46 o                         
  -3   3   4       8694.60      10215.65      1140.55 o                         
  -2   3   4      48560.08      48124.10      2619.76 o                         
  -1   3   4        158.55        249.17       139.71 o                         
   0   3   4      41614.89      57012.33       514.22 o                         
   1   3   4      12314.12      16963.58       312.14 o                         
   2   3   4      18321.23      17102.96       359.37 o                         
   3   3   4       3049.49       3112.23       233.88 o                         
   4   3   4       4391.86       4173.98       194.49 o                         
   5   3   4          0.73        -23.78       170.34 o                         
   6   3   4       8157.54       7054.69       313.27 o                         
   7   3   4       2414.65       2130.34       236.01 o                         
   8   3   4       7074.81       6090.86       294.46 o                         
   9   3   4        488.11        869.72       190.96 o                         
  10   3   4      18319.95      16497.63       549.50 o                         
  11   3   4       2653.66       1830.35       260.72 o                         
  12   3   4       7261.52       7733.30       430.04 o                         
  13   3   4       1314.93       1239.17       333.11 o                         
  14   3   4       1124.48       1156.18       338.86 o                         
  15   3   4        207.96        208.20       305.81 o                         
  16   3   4          0.59         17.29       403.88 o                         
  17   3   4         63.42        364.97       399.55 o                         
  18   3   4        637.13        899.23       480.33 o                         
 -18   4   4        195.86        428.33       263.75 o                         
 -17   4   4        147.81        225.71       283.22 o                         
 -16   4   4        926.72        879.09       232.85 o                         
 -15   4   4        857.01        743.71       253.67 o                         
 -14   4   4       5702.11       7174.76       323.90 o                         
 -13   4   4       3241.81       3150.02       412.75 o                         
 -12   4   4        314.32        491.25       353.36 o                         
 -11   4   4      11773.22      12098.52       416.17 o                         
 -10   4   4      11111.97      11020.27       413.60 o                         
  -9   4   4       2947.13       2581.81       252.83 o                         
  -8   4   4       7324.91       6431.74       311.93 o                         
  -7   4   4        152.84        981.05       364.74 o                         
  -6   4   4       5339.04       3552.05       288.39 o                         
  -5   4   4        582.16        247.67       834.15 o                         
  -4   4   4       7092.60       6493.06       306.85 o                         
  -3   4   4      11567.55       9855.90       271.36 o                         
  -2   4   4          0.20        497.75       201.54 o                         
  -1   4   4      62091.79      83817.09       590.75 o                         
   0   4   4       7263.88       9336.42       235.55 o                         
   1   4   4      26350.00      31971.96       615.43 o                         
   2   4   4      10250.92      12489.33       310.31 o                         
   3   4   4         11.66       1591.87       155.91 o                         
   4   4   4       7523.95       5679.62       240.29 o                         
   5   4   4       2290.31       1976.61       210.74 o                         
   6   4   4       1710.49       1751.71       181.84 o                         
   7   4   4       8868.22       6506.38       306.41 o                         
   8   4   4       2178.07       2070.24       197.48 o                         
   9   4   4      27881.73      24263.22       336.70 o                         
  10   4   4        171.62       1719.62       252.89 o                         
  11   4   4       3652.81       3496.55       260.30 o                         
  12   4   4       3473.74       3008.71       301.91 o                         
  13   4   4        433.52        711.51       301.49 o                         
  14   4   4       2626.40       3041.94       426.63 o                         
  15   4   4        102.81        255.98       309.00 o                         
  16   4   4        168.03        169.51       408.66 o                         
  17   4   4         52.03         39.59       418.44 o                         
  18   4   4        756.97        736.31       484.20 o                         
 -17   5   4        534.72        423.74       255.12 o                         
 -16   5   4         84.79        181.76       250.55 o                         
 -15   5   4       3313.07       3844.86       369.06 o                         
 -14   5   4         47.32        127.63       223.47 o                         
 -13   5   4       3973.43       5391.26       372.25 o                         
 -12   5   4         86.11         89.19       286.70 o                         
 -11   5   4       1759.31       1784.12       301.71 o                         
 -10   5   4        869.86        594.94       233.83 o                         
  -9   5   4      15689.40      13725.13       434.48 o                         
  -8   5   4         89.92        109.04       219.83 o                         
  -7   5   4        408.14        185.35       232.85 o                         
  -6   5   4       9713.21       9634.36       332.23 o                         
  -5   5   4      23364.18      19065.41       393.36 o                         
  -4   5   4      13455.65      11738.35       343.11 o                         
  -3   5   4        916.10        828.87       161.58 o                         
  -2   5   4       8000.52      10856.83       337.93 o                         
  -1   5   4        836.13        893.75       147.62 o                         
   0   5   4      31877.12      51771.80      1832.58 o                         
   1   5   4        405.48        613.50       147.77 o                         
   2   5   4       3280.83       4265.52       185.05 o                         
   3   5   4         90.08        172.87       136.55 o                         
   4   5   4      36806.38      37602.96       382.54 o                         
   5   5   4          1.88        -39.71       185.49 o                         
   6   5   4       3698.18       3653.92       185.19 o                         
   7   5   4       4856.93       4818.51       208.81 o                         
   8   5   4      12314.25       9049.37       506.04 o                         
   9   5   4       5442.47       4697.65       358.66 o                         
  10   5   4       1463.04       1419.39       237.11 o                         
  11   5   4         34.25        102.85       250.06 o                         
  12   5   4       3204.36       3627.85       317.41 o                         
  13   5   4       6850.94       6689.13       392.73 o                         
  14   5   4        926.93       1049.63       325.83 o                         
  15   5   4        151.37        147.67       404.56 o                         
  16   5   4        168.32        359.28       327.88 o                         
  17   5   4       2822.50       2810.54       407.06 o                         
 -17   6   4        620.30        634.77       248.27 o                         
 -16   6   4         44.86         57.02       244.54 o                         
 -15   6   4        167.10        195.48       247.15 o                         
 -14   6   4       4031.20       4546.97       253.48 o                         
 -13   6   4       4005.53       4616.50       402.06 o                         
 -12   6   4        167.86       1210.04       302.85 o                         
 -11   6   4       7626.34       7930.57       379.53 o                         
 -10   6   4       6888.00       6557.16       344.95 o                         
  -9   6   4       1467.30       1369.26       221.69 o                         
  -8   6   4       1951.36       1871.32       223.82 o                         
  -7   6   4       3735.48       4657.07       261.33 o                         
  -6   6   4       7713.40       5828.05       265.04 o                         
  -5   6   4      41287.62      37427.41       492.46 o                         
  -4   6   4       6436.10       6385.42       296.87 o                         
  -3   6   4      16364.69      16524.55       373.91 o                         
  -2   6   4       2376.20       3722.45       221.31 o                         
  -1   6   4       1843.34       2218.40       179.08 o                         
   0   6   4        751.05        857.79       176.42 o                         
   1   6   4        418.69       1902.48       201.02 o                         
   2   6   4      13029.00      24109.03       389.69 o                         
   3   6   4      60130.55      55424.35       507.14 o                         
   4   6   4       3215.59       3774.05       218.13 o                         
   5   6   4      35191.05      30920.47       917.77 o                         
   6   6   4         62.77        154.64       326.17 o                         
   7   6   4        158.90          3.64       260.30 o                         
   8   6   4       3535.67       3609.73       295.34 o                         
   9   6   4        771.80        920.79       223.32 o                         
  10   6   4       7106.75       6366.79       344.02 o                         
  11   6   4       5178.37       5020.83       429.36 o                         
  12   6   4       1893.02       2150.00       301.26 o                         
  13   6   4       7391.70       7679.83       460.53 o                         
  14   6   4       1245.94       1008.67       385.68 o                         
  15   6   4        188.30        470.55       330.61 o                         
  16   6   4       1910.08       1958.41       442.33 o                         
  17   6   4          0.02        -58.93       354.96 o                         
 -16   7   4          0.58        197.33       274.13 o                         
 -15   7   4          2.59        241.02       226.93 o                         
 -14   7   4       1514.93       1738.60       270.43 o                         
 -13   7   4       1591.63       2308.92       224.50 o                         
 -12   7   4      11253.27      10700.61       463.04 o                         
 -11   7   4        481.46        901.73       293.52 o                         
 -10   7   4       7782.86       6512.33       393.87 o                         
  -9   7   4       3704.96       3795.77       295.12 o                         
  -8   7   4        479.53        362.24       247.11 o                         
  -7   7   4        180.67         68.41       173.18 o                         
  -6   7   4       5629.70       4970.32       212.96 o                         
  -5   7   4       1330.54       1430.86       260.74 o                         
  -4   7   4      31946.25      31027.45       706.05 o                         
  -3   7   4       4890.80       7488.51       281.22 o                         
  -2   7   4       9181.49      10007.82       260.01 o                         
  -1   7   4       4560.56       5835.16       221.50 o                         
   0   7   4        280.88       1147.58       173.23 o                         
   1   7   4      12055.72      17899.76       378.13 o                         
   2   7   4       6771.19       5863.73       249.42 o                         
   3   7   4      14064.28      17423.00       355.95 o                         
   4   7   4      25610.38      23376.78       381.26 o                         
   5   7   4       1459.78       1087.85       308.08 o                         
   6   7   4       1244.07       1501.29       253.02 o                         
   7   7   4       2413.67       2325.43       269.63 o                         
   8   7   4        882.07       1095.82       283.51 o                         
   9   7   4       4934.37       4783.06       296.83 o                         
  10   7   4       2240.80       2391.48       378.96 o                         
  11   7   4       1853.63       1637.13       371.80 o                         
  12   7   4       9383.67       8542.65       432.55 o                         
  13   7   4        100.60        291.02       347.90 o                         
  14   7   4        431.12        341.08       391.14 o                         
  15   7   4        360.67        532.89       334.25 o                         
  16   7   4        957.04       1181.83       338.35 o                         
 -16   8   4       1417.14        929.72       440.74 o                         
 -15   8   4        398.37        742.34       230.94 o                         
 -14   8   4         18.77         98.65       205.50 o                         
 -13   8   4       1727.47       1899.60       257.55 o                         
 -12   8   4        209.07        241.70       218.58 o                         
 -11   8   4       4165.23       3638.02       322.87 o                         
 -10   8   4         79.45        192.72       295.57 o                         
  -9   8   4       1284.24       1734.97       284.42 o                         
  -8   8   4         12.09         65.49       220.48 o                         
  -7   8   4      10540.48       9455.12       327.28 o                         
  -6   8   4        749.06       1102.41       242.44 o                         
  -5   8   4        135.99        -46.69       194.93 o                         
  -4   8   4       2941.26       2838.85       235.19 o                         
  -3   8   4       7004.73       5767.46       318.10 o                         
  -2   8   4       9856.51      13640.79       820.16 o                         
  -1   8   4          2.20       3671.59       251.45 o                         
   0   8   4       1478.53       2082.05       232.10 o                         
   1   8   4       1026.13       2468.51       256.54 o                         
   2   8   4      19558.02      22301.16       653.94 o                         
   3   8   4         34.65         48.31       177.40 o                         
   4   8   4         84.76        332.33       218.10 o                         
   5   8   4        512.26        468.73       197.72 o                         
   6   8   4       6965.15       6452.27       336.07 o                         
   7   8   4       2335.55       2617.13       296.94 o                         
   8   8   4        644.12        431.18       287.15 o                         
   9   8   4         15.89        188.63       300.12 o                         
  10   8   4       3779.63       3220.74       275.75 o                         
  11   8   4       4223.11       3251.50       379.99 o                         
  12   8   4       1096.85        797.06       319.01 o                         
  13   8   4        295.23        320.14       295.57 o                         
  14   8   4          3.46         93.75       309.91 o                         
  15   8   4       2893.85       2832.61       359.28 o                         
  16   8   4        143.28        477.14       432.78 o                         
 -15   9   4        392.44        276.87       260.05 o                         
 -14   9   4        123.74        515.58       243.61 o                         
 -13   9   4        104.86        273.03       216.30 o                         
 -12   9   4        725.62        607.47       207.94 o                         
 -11   9   4        301.97        384.48       200.05 o                         
 -10   9   4         37.88        -18.43       288.52 o                         
  -9   9   4        245.56        268.49       284.19 o                         
  -8   9   4      13118.36      12594.52       349.19 o                         
  -7   9   4       1688.11       1739.56       271.51 o                         
  -6   9   4       8293.53       8270.66       579.54 o                         
  -5   9   4       1447.64       1080.48       223.94 o                         
  -4   9   4       2234.43       2157.20       224.58 o                         
  -3   9   4       6756.39       6717.15       511.05 o                         
  -2   9   4          1.15        145.01       194.13 o                         
  -1   9   4        762.30        877.62       180.78 o                         
   0   9   4       4032.52       5328.12       397.05 o                         
   1   9   4       5543.29       5599.68       391.82 o                         
   2   9   4       8650.51       9381.50       258.64 o                         
   3   9   4       5330.45       5330.00       243.50 o                         
   4   9   4       6804.44       6671.76       296.09 o                         
   5   9   4       5289.46       5338.00       269.72 o                         
   6   9   4      11904.82      11393.23       407.52 o                         
   7   9   4       4194.77       4023.31       334.25 o                         
   8   9   4       1741.47       2193.91       316.73 o                         
   9   9   4         46.99        -32.01       248.90 o                         
  10   9   4        170.43        199.78       238.50 o                         
  11   9   4       1213.69        891.26       303.76 o                         
  12   9   4         21.61        150.40       344.72 o                         
  13   9   4         10.94        165.87       382.03 o                         
  14   9   4       3581.40       3435.58       433.00 o                         
  15   9   4         23.54        239.60       339.49 o                         
 -14  10   4        134.96        440.64       232.18 o                         
 -13  10   4         16.11        183.54       221.48 o                         
 -12  10   4          4.13        138.25       216.42 o                         
 -11  10   4         33.33        176.07       209.67 o                         
 -10  10   4        821.82        637.92       201.80 o                         
  -9  10   4        705.40        743.00       258.24 o                         
  -8  10   4        498.34        617.28       237.93 o                         
  -7  10   4       4331.20       4272.03       268.50 o                         
  -6  10   4          0.07         43.22       222.37 o                         
  -5  10   4       5508.58       5216.69       807.42 o                         
  -4  10   4       4084.79       4232.96       253.43 o                         
  -3  10   4       3345.41       3402.44       566.68 o                         
  -2  10   4        610.22       1309.52       255.18 o                         
  -1  10   4        539.65        649.67       202.72 o                         
   0  10   4       1568.09       1798.70       202.27 o                         
   1  10   4       7441.42       7436.67       248.47 o                         
   2  10   4       2564.26       3120.05       241.37 o                         
   3  10   4       8508.23       8915.71       283.19 o                         
   4  10   4       1465.55       1892.80       575.21 o                         
   5  10   4      14021.21      13274.48       341.22 o                         
   6  10   4       2234.83       2594.83       326.97 o                         
   7  10   4       3190.00       3359.12       263.15 o                         
   8  10   4       2040.66       1600.43       231.37 o                         
   9  10   4         79.49         82.23       237.28 o                         
  10  10   4          0.69        162.98       260.18 o                         
  11  10   4        269.37        355.41       311.50 o                         
  12  10   4         10.05        -27.08       315.82 o                         
  13  10   4       2404.10       1609.82       423.45 o                         
  14  10   4         16.28        -21.62       423.45 o                         
 -12  11   4        218.04        502.61       243.43 o                         
 -11  11   4        116.78        212.42       210.11 o                         
 -10  11   4        149.85        520.61       194.89 o                         
  -9  11   4        761.49        818.36       194.34 o                         
  -8  11   4         21.24       -190.29       262.45 o                         
  -7  11   4         69.22         54.15       222.61 o                         
  -6  11   4        218.68        251.65       216.01 o                         
  -5  11   4         68.07        184.62       209.34 o                         
  -4  11   4       2558.82       1932.04       673.17 o                         
  -3  11   4          6.54       1528.17       253.12 o                         
  -2  11   4        260.75       1121.66       220.92 o                         
  -1  11   4        917.77       1266.44       215.37 o                         
   0  11   4         62.70        379.68       201.60 o                         
   1  11   4         42.29       1077.42       217.09 o                         
   2  11   4        751.85       1035.46       261.91 o                         
   3  11   4        771.50       1984.63       587.27 o                         
   4  11   4       3585.46       2844.32       270.12 o                         
   5  11   4         16.07         26.29       186.59 o                         
   6  11   4        441.16        490.39       179.39 o                         
   7  11   4          8.45         84.76       213.75 o                         
   8  11   4        327.39        365.43       242.78 o                         
   9  11   4         23.15        -46.28       246.31 o                         
  10  11   4          2.06        309.85       271.59 o                         
  11  11   4         23.44        -29.84       268.87 o                         
  12  11   4        981.60        224.81       349.27 o                         
 -11  12   4          0.88        170.66       239.33 o                         
 -10  12   4        128.75        207.11       207.47 o                         
  -9  12   4       2295.46       2318.72       235.06 o                         
  -8  12   4         44.44        278.47       194.54 o                         
  -7  12   4       3226.82       2874.21       211.91 o                         
  -6  12   4         35.71        154.02       178.81 o                         
  -5  12   4         61.93        242.33       236.32 o                         
  -4  12   4       1029.54        638.16       217.80 o                         
  -3  12   4          0.93        228.43       184.07 o                         
  -2  12   4       2156.02       2057.07       488.98 o                         
  -1  12   4       2640.16       2575.54       291.02 o                         
   0  12   4        732.02        637.39       222.59 o                         
   1  12   4       2671.62       3261.30       194.43 o                         
   2  12   4       2777.77       2334.67       239.42 o                         
   3  12   4        231.74        475.48       194.99 o                         
   4  12   4         37.74        112.58       192.71 o                         
   5  12   4        260.80        556.90       218.70 o                         
   6  12   4       2897.19       2486.67       220.34 o                         
   7  12   4       3242.29       3095.05       269.03 o                         
   8  12   4        603.73        547.94       302.97 o                         
   9  12   4        795.42       1100.27       289.48 o                         
  10  12   4         42.61        112.80       282.57 o                         
  11  12   4        357.92        161.81       300.89 o                         
  -9  13   4         16.83        -43.34       190.38 o                         
  -8  13   4       5264.12       5484.20       318.11 o                         
  -7  13   4        479.74        469.19       212.43 o                         
  -6  13   4       3618.55       3251.61       289.38 o                         
  -5  13   4         10.70        196.13       184.59 o                         
  -4  13   4          0.83         12.65       186.03 o                         
  -3  13   4       2495.20       2026.15       265.15 o                         
  -2  13   4        589.48        540.90       205.08 o                         
  -1  13   4        419.82        276.54       243.25 o                         
   0  13   4       3646.87       3549.85       234.19 o                         
   1  13   4       2912.20       2636.77       256.42 o                         
   2  13   4       1575.54       1724.16       237.57 o                         
   3  13   4       1191.68       1107.47       247.44 o                         
   4  13   4        420.94        401.97       197.83 o                         
   5  13   4       1987.82       1865.63       225.97 o                         
   6  13   4       2064.32       1845.94       257.49 o                         
   7  13   4       2856.58       2962.50       281.11 o                         
   8  13   4       1583.00       1481.44       264.77 o                         
   9  13   4          0.08        146.27       269.98 o                         
  -6  14   4        620.68        353.32       202.42 o                         
  -5  14   4         94.44        118.44       198.25 o                         
  -4  14   4        156.96        678.52       257.65 o                         
  -3  14   4        412.07        626.36       186.93 o                         
  -2  14   4       1490.56       1108.53       218.63 o                         
  -1  14   4         83.36        298.94       210.82 o                         
   0  14   4         45.38        114.70       207.25 o                         
   1  14   4        942.59        726.91       201.35 o                         
   2  14   4       2358.62       2194.40       272.43 o                         
   3  14   4         49.85        241.22       207.51 o                         
   4  14   4         37.97         69.92       221.62 o                         
   5  14   4         43.91         -0.23       223.03 o                         
   6  14   4       2800.56       2335.99       249.81 o                         
 -18   1   5       1027.43       1005.62       323.43 o                         
 -17   1   5        550.77        465.11       312.32 o                         
 -16   1   5        369.36        330.01       254.16 o                         
  -9   1   5      14770.60      15929.86       640.29 o                         
  -8   1   5       2110.63       2146.13       353.14 o                         
  -7   1   5        406.12        556.36       198.64 o                         
  -6   1   5      41996.55      42834.97       744.50 o                         
  -5   1   5        869.49       2671.74       292.38 o                         
  -4   1   5      49699.48      47173.41       821.64 o                         
  -3   1   5        621.21        657.13       252.11 o                         
  -2   1   5       2264.77       1683.09       395.69 o                         
  -1   1   5      21799.06      17850.04       639.15 o                         
   0   1   5       1629.45       1170.11       225.82 o                         
   1   1   5         83.78        160.33       204.24 o                         
   2   1   5      88115.23      69002.47       713.39 o                         
   3   1   5        595.59       1836.00       253.55 o                         
   4   1   5      57836.94      47351.51      1734.74 o                         
   5   1   5       4282.59       7273.57       303.32 o                         
   6   1   5      27798.53      30103.73       385.40 o                         
   7   1   5       7407.42       9698.26       304.84 o                         
   8   1   5        134.19        147.90       153.35 o                         
   9   1   5       7839.92       8728.97       256.65 o                         
  10   1   5        154.26        221.37       162.21 o                         
  11   1   5        507.41        600.83       167.43 o                         
  12   1   5       7419.49       7700.43       328.35 o                         
  13   1   5       4817.55       4022.30       341.62 o                         
  14   1   5       1117.03       1237.62       302.98 o                         
  15   1   5         21.22        -60.04       292.23 o                         
  16   1   5       1945.21       1553.62       339.83 o                         
  17   1   5       2354.90       2043.96       502.17 o                         
  18   1   5        954.12       1153.16       482.61 o                         
 -18   2   5       3320.62       3891.84       365.88 o                         
 -17   2   5       1257.50        875.61       294.60 o                         
 -16   2   5         15.88         76.58       300.33 o                         
 -15   2   5        107.48         76.00       484.43 o                         
  -9   2   5        292.72       1299.46       379.08 o                         
  -8   2   5       7064.84       7795.42       492.39 o                         
  -6   2   5       2767.65       4600.22       683.07 o                         
  -5   2   5     107061.55     108694.09      6615.52 o                         
  -4   2   5       2937.50       5965.90       645.18 o                         
  -3   2   5      15225.66      11444.55       414.00 o                         
  -2   2   5       6053.25       6853.30       282.77 o                         
  -1   2   5      20878.84      15607.31       312.96 o                         
   0   2   5         87.16        123.03       201.31 o                         
   1   2   5        787.87        591.94       189.91 o                         
   2   2   5        763.12        912.68       196.73 o                         
   3   2   5     112780.31      99901.27     11211.43 o                         
   4   2   5      14393.43      27898.58      2025.87 o                         
   5   2   5      91530.89      85313.97      1312.43 o                         
   6   2   5       1002.56       1657.23       176.82 o                         
   7   2   5         22.48         84.58       160.90 o                         
   8   2   5      26775.81      32516.23       505.93 o                         
   9   2   5        625.50        738.23       173.27 o                         
  10   2   5       4686.03       5410.26       294.42 o                         
  11   2   5       7086.28       7348.15       274.02 o                         
  12   2   5      10754.64       9917.21       452.23 o                         
  13   2   5       3076.81       3053.77       450.30 o                         
  14   2   5       4187.71       3935.48       438.92 o                         
  15   2   5       1500.65       1437.35       412.07 o                         
  16   2   5       2653.55       2462.40       449.39 o                         
  17   2   5       1554.47        861.91       388.41 o                         
  18   2   5       3865.92       4384.64       538.35 o                         
 -18   3   5        289.40        378.39       416.85 o                         
 -17   3   5       1545.30       1680.36       359.51 o                         
 -16   3   5         13.32        106.80       319.64 o                         
 -15   3   5       4647.64       4651.98       561.67 o                         
 -14   3   5          4.03          4.10       602.75 o                         
 -13   3   5       7283.63       6956.19       509.34 o                         
 -12   3   5        811.52        795.18       303.36 o                         
 -11   3   5       6197.41       5370.67       590.57 o                         
 -10   3   5       2798.99       3271.86       254.87 o                         
  -9   3   5      12536.44      12581.78       413.32 o                         
  -8   3   5        230.69        450.20       217.89 o                         
  -7   3   5        208.31        177.86       229.90 o                         
  -6   3   5      28138.13      31608.78      3183.58 o                         
  -5   3   5      14478.36      17343.79       617.19 o                         
  -4   3   5      50800.79      49568.62      1594.01 o                         
  -3   3   5       1230.72       1337.61       167.79 o                         
  -2   3   5       9500.42       7700.48       229.96 o                         
  -1   3   5       5828.65       4781.64       240.82 o                         
   0   3   5      44143.54      36255.72       475.48 o                         
   1   3   5        901.44        512.13       187.52 o                         
   2   3   5      15963.79      13094.38      1051.33 o                         
   3   3   5       8559.49      11337.58      3877.00 o                         
   4   3   5      61799.12      63321.32       601.11 o                         
   5   3   5       5155.76       8645.85       865.15 o                         
   6   3   5       1080.48       2215.09       220.46 o                         
   7   3   5       3614.33       4442.78       233.90 o                         
   8   3   5      12079.78      13459.36       339.92 o                         
   9   3   5      17105.60      19185.07       329.27 o                         
  10   3   5         10.82        315.62       231.54 o                         
  11   3   5        722.29        772.32       178.45 o                         
  12   3   5        994.67        792.69       273.01 o                         
  13   3   5      17048.70      16345.12       533.12 o                         
  14   3   5         86.63        141.98       307.86 o                         
  15   3   5         49.43        185.24       326.76 o                         
  16   3   5         12.54         39.82       337.66 o                         
  17   3   5       4907.12       4639.02       492.62 o                         
  18   3   5        641.74        401.15       497.17 o                         
 -18   4   5       1312.97       1482.18       466.22 o                         
 -17   4   5       1004.06       1301.97       354.28 o                         
 -16   4   5        103.59        381.21       246.20 o                         
 -15   4   5       1142.11       1308.11       426.86 o                         
 -14   4   5       5392.87       5786.49       447.34 o                         
 -13   4   5          0.51        -34.89       264.73 o                         
 -12   4   5       1677.19       1896.56       310.61 o                         
 -11   4   5       1065.86       1548.84       287.73 o                         
 -10   4   5       6991.05       6343.27       424.46 o                         
  -9   4   5      13863.88      13731.83       407.68 o                         
  -8   4   5        596.85        655.68       214.51 o                         
  -7   4   5       6882.56       6656.35       457.80 o                         
  -6   4   5       5120.09       5356.06       439.03 o                         
  -5   4   5       5951.36       6435.30       405.58 o                         
  -4   4   5        978.27        977.48       174.15 o                         
  -3   4   5       1098.32       1732.10       178.04 o                         
  -2   4   5       9028.55      12715.53       630.50 o                         
  -1   4   5      75255.11      67556.24      1401.97 o                         
   0   4   5       1347.75       1072.01       159.87 o                         
   1   4   5      31340.13      27552.19       336.97 o                         
   2   4   5       8110.00       6405.25       241.52 o                         
   3   4   5       2074.16       2522.28       526.63 o                         
   4   4   5        710.07        650.89       142.09 o                         
   5   4   5          0.87        251.53       142.54 o                         
   6   4   5        865.54       1724.32       184.96 o                         
   7   4   5      28349.72      28884.02       348.21 o                         
   8   4   5       6203.58       6451.90       225.65 o                         
   9   4   5       8312.43       8799.55       236.02 o                         
  10   4   5       2982.05       3042.51       175.14 o                         
  11   4   5         20.60        399.87       200.33 o                         
  12   4   5       3915.87       3935.18       258.80 o                         
  13   4   5        448.62        807.05       304.22 o                         
  14   4   5       2718.61       2847.11       307.65 o                         
  15   4   5       3093.33       2953.88       373.62 o                         
  16   4   5       2008.44       1758.63       458.03 o                         
  17   4   5        683.00        771.81       447.34 o                         
  18   4   5        737.35        577.03       395.00 o                         
 -17   5   5         97.05        -17.37       293.03 o                         
 -16   5   5       3519.53       4144.91       326.88 o                         
 -15   5   5        533.74        727.10       235.03 o                         
 -14   5   5        180.29        226.63       366.33 o                         
 -13   5   5       1800.05       2393.46       323.56 o                         
 -12   5   5         65.18         -0.67       257.28 o                         
 -11   5   5          0.35        -67.24       237.73 o                         
 -10   5   5       7481.13       7596.82       300.93 o                         
  -9   5   5        468.63       1790.62       262.53 o                         
  -8   5   5      22236.51      23070.90       669.98 o                         
  -7   5   5       9381.50      10709.96       327.84 o                         
  -6   5   5       9124.44      13106.03       483.74 o                         
  -5   5   5        503.21       1014.51       175.58 o                         
  -4   5   5        314.01        230.50       155.79 o                         
  -3   5   5       7701.54       6797.35       289.70 o                         
  -2   5   5      12098.03      10447.48       244.86 o                         
  -1   5   5        896.96       1189.40       221.39 o                         
   0   5   5      40103.52      39241.71      1030.86 o                         
   1   5   5      22946.56      19374.93      2023.37 o                         
   2   5   5       6543.84       5570.91       251.55 o                         
   3   5   5       5806.25       5009.30       805.94 o                         
   4   5   5       5312.58       5139.24       228.60 o                         
   5   5   5       6359.29       5551.75       248.85 o                         
   6   5   5      19879.63      23847.21       415.53 o                         
   7   5   5       1019.45       1469.20       178.83 o                         
   8   5   5      26388.22      26851.67       327.73 o                         
   9   5   5       1520.32       2275.32       170.21 o                         
  10   5   5        176.20        211.70       179.62 o                         
  11   5   5        472.31        489.42       217.66 o                         
  12   5   5         58.51        202.25       242.64 o                         
  13   5   5        159.01        316.50       316.73 o                         
  14   5   5       7683.12       7814.76       472.82 o                         
  15   5   5          0.25        -31.17       411.61 o                         
  16   5   5       4968.41       4549.60       424.58 o                         
  17   5   5        421.37        852.58       458.03 o                         
 -17   6   5       1390.48       1427.60       255.80 o                         
 -16   6   5         37.99       -115.52       245.71 o                         
 -15   6   5        792.14        837.67       259.76 o                         
 -14   6   5        169.46        514.92       328.34 o                         
 -13   6   5       1218.27       1382.51       314.46 o                         
 -12   6   5        698.24        656.44       289.88 o                         
 -11   6   5       1257.77       1361.24       265.70 o                         
 -10   6   5       1832.54       1964.15       331.41 o                         
  -9   6   5        905.35        774.16       240.48 o                         
  -8   6   5       7874.29       8581.95       764.87 o                         
  -7   6   5      10505.00      11854.57       336.24 o                         
  -6   6   5       1204.33       1038.77       226.07 o                         
  -5   6   5       1427.12       4274.57       222.64 o                         
  -4   6   5       6419.52       6297.21       235.31 o                         
  -3   6   5         59.68        148.22       164.62 o                         
  -2   6   5       3195.46       3649.74       198.12 o                         
  -1   6   5       3544.80       3435.08       174.12 o                         
   0   6   5       2539.33       2241.13       207.75 o                         
   1   6   5         26.78       2192.30       600.24 o                         
   2   6   5      13243.74      10907.92      1225.17 o                         
   3   6   5       2321.19       3150.29       885.69 o                         
   4   6   5          0.78       1191.64       628.23 o                         
   5   6   5       8308.24      10097.66      1317.33 o                         
   6   6   5       8413.49       7171.88       248.01 o                         
   7   6   5       8899.26      10556.80       290.27 o                         
   8   6   5       1914.89       2369.25       273.74 o                         
   9   6   5        164.37        309.40       211.42 o                         
  10   6   5         83.90        -48.54       221.99 o                         
  11   6   5       1155.32       1323.13       261.00 o                         
  12   6   5        781.39        852.13       349.72 o                         
  13   6   5       1839.20       1359.31       378.62 o                         
  14   6   5        122.24       -109.67       405.24 o                         
  15   6   5       3455.82       3126.59       372.71 o                         
  16   6   5          8.90        208.42       334.93 o                         
  17   6   5       1080.46        929.03       433.23 o                         
 -16   7   5        251.89        455.41       295.02 o                         
 -15   7   5       1352.33       1325.39       239.19 o                         
 -14   7   5        231.26        320.31       375.09 o                         
 -13   7   5       2280.18       2390.05       383.63 o                         
 -12   7   5       4004.49       4204.43       416.39 o                         
 -11   7   5       1040.93        659.17       344.72 o                         
 -10   7   5       8953.07       8337.86       377.26 o                         
  -9   7   5       3568.39       3195.47       253.46 o                         
  -8   7   5        100.57        517.95       204.82 o                         
  -7   7   5        186.36        258.46       191.17 o                         
  -6   7   5       1851.48       3410.83       215.87 o                         
  -5   7   5       2530.72       2558.18       191.80 o                         
  -4   7   5         29.17       1495.88       217.82 o                         
  -3   7   5       6317.05       6220.73       204.62 o                         
  -2   7   5      14995.21      14577.47       263.80 o                         
  -1   7   5       1126.39       1158.73       174.21 o                         
   0   7   5      21444.14      20290.44       298.82 o                         
   1   7   5       2682.65       2935.78       174.91 o                         
   2   7   5       1187.01       1186.51       172.50 o                         
   3   7   5       3284.67       3011.15       191.98 o                         
   4   7   5       3767.54       4556.46       242.08 o                         
   5   7   5          7.99        860.84       198.75 o                         
   6   7   5        344.72        572.77       178.26 o                         
   7   7   5       2763.61       2652.72       199.74 o                         
   8   7   5       7523.07       8370.40       373.62 o                         
   9   7   5       3810.13       3222.36       309.86 o                         
  10   7   5       6616.15       7172.86       316.66 o                         
  11   7   5        472.29        750.56       276.06 o                         
  12   7   5        476.99        761.11       304.90 o                         
  13   7   5       1279.09       1087.85       325.83 o                         
  14   7   5          4.39         29.81       327.65 o                         
  15   7   5        117.90        277.60       398.87 o                         
  16   7   5         98.89        208.42       345.86 o                         
 -15   8   5         72.22        252.34       240.59 o                         
 -14   8   5       3662.29       3904.51       271.72 o                         
 -13   8   5        467.57        524.25       398.87 o                         
 -12   8   5       1004.03        966.12       364.51 o                         
 -11   8   5       3240.54       2912.02       308.77 o                         
 -10   8   5        309.98        173.61       280.33 o                         
  -9   8   5       9588.81       9520.83       448.02 o                         
  -8   8   5        425.63        536.99       265.76 o                         
  -7   8   5       1234.29       2224.76       209.91 o                         
  -6   8   5       3228.52       3142.31       200.28 o                         
  -5   8   5          0.66        123.20       179.03 o                         
  -4   8   5       3010.21       3603.29       201.97 o                         
  -3   8   5       3258.34       3679.40       198.72 o                         
  -2   8   5        359.02       2498.42       237.63 o                         
  -1   8   5      30842.14      28938.98       338.31 o                         
   0   8   5         43.66        129.75       189.21 o                         
   1   8   5      17112.97      15685.03       253.97 o                         
   2   8   5          2.94       1151.93       239.87 o                         
   3   8   5         16.56        417.74       199.67 o                         
   4   8   5       1129.69       1288.95       193.51 o                         
   5   8   5        973.18       1261.50       190.36 o                         
   6   8   5        114.86        551.55       342.67 o                         
   7   8   5       6290.78       7109.17       441.88 o                         
   8   8   5       1180.19       1210.27       360.87 o                         
   9   8   5      13629.00      13793.29       429.36 o                         
  10   8   5        268.20        418.41       250.21 o                         
  11   8   5        959.29       1198.37       262.39 o                         
  12   8   5       2233.05       2271.96       382.94 o                         
  13   8   5        425.19        390.68       360.19 o                         
  14   8   5        881.56        794.56       329.47 o                         
  15   8   5        500.49        278.96       411.16 o                         
 -14   9   5          1.55         82.62       223.08 o                         
 -13   9   5       1976.84       1776.17       227.20 o                         
 -12   9   5        207.94        312.64       276.68 o                         
 -11   9   5         61.57        216.16       266.67 o                         
 -10   9   5       1868.35       1846.69       289.20 o                         
  -9   9   5         69.17        215.25       284.65 o                         
  -8   9   5       5762.30       6380.17      1187.29 o                         
  -7   9   5       1657.69       2037.17       260.61 o                         
  -6   9   5        253.96       1593.89       243.41 o                         
  -5   9   5        828.48       1001.80       226.44 o                         
  -4   9   5        179.64        494.49       243.77 o                         
  -3   9   5        958.52       1925.71       237.96 o                         
  -2   9   5       4340.73       4026.00       219.94 o                         
  -1   9   5         69.32       1077.34       214.77 o                         
   0   9   5      18158.16      16008.47       333.40 o                         
   1   9   5       5760.10       4452.73       247.66 o                         
   2   9   5       2176.47       2559.59       210.64 o                         
   3   9   5        461.57       2775.78       626.98 o                         
   4   9   5          3.47        802.72       226.93 o                         
   5   9   5        239.64        514.69       362.01 o                         
   6   9   5       4138.37       5846.33       401.60 o                         
   7   9   5         61.40        491.71       309.91 o                         
   8   9   5       5539.01       5219.47       376.12 o                         
   9   9   5        796.27       1316.98       353.36 o                         
  10   9   5         15.52        168.89       230.38 o                         
  11   9   5         40.53        -17.46       286.79 o                         
  12   9   5        520.00        515.14       317.41 o                         
  13   9   5       1189.60        741.77       321.74 o                         
  14   9   5        435.74        519.24       339.49 o                         
 -13  10   5       2639.52       2535.69       246.30 o                         
 -12  10   5         16.97         75.76       285.52 o                         
 -11  10   5       2552.26       2168.43       321.51 o                         
 -10  10   5         82.78        430.95       348.81 o                         
  -9  10   5        894.02        499.67       279.19 o                         
  -8  10   5       1462.49       1623.03       248.21 o                         
  -7  10   5        183.85       1056.31       249.80 o                         
  -6  10   5       1021.65       2035.75       264.76 o                         
  -5  10   5       4163.87       4307.43       257.09 o                         
  -4  10   5       4265.32       3808.75       263.28 o                         
  -3  10   5       5086.29       5671.69       264.38 o                         
  -2  10   5       7342.74       6517.87       280.09 o                         
  -1  10   5         35.10        741.21       476.35 o                         
   0  10   5       2518.02       2321.16       634.49 o                         
   1  10   5        272.16        863.06       206.15 o                         
   2  10   5       6516.12       5333.45       272.13 o                         
   3  10   5       4598.21       4787.66       262.69 o                         
   4  10   5         47.71        151.01       223.43 o                         
   5  10   5        589.84       1442.81       385.68 o                         
   6  10   5       5639.65       5187.84       376.57 o                         
   7  10   5       2370.00       2877.89       348.36 o                         
   8  10   5          1.59        246.19       272.82 o                         
   9  10   5       1004.06       1604.96       276.63 o                         
  10  10   5        727.62        784.80       258.71 o                         
  11  10   5       6201.31       5304.13       318.58 o                         
  12  10   5        195.08        234.82       311.95 o                         
  13  10   5        329.97        445.29       318.78 o                         
 -12  11   5       6129.11       5657.01       271.66 o                         
 -11  11   5        678.90        887.10       204.23 o                         
 -10  11   5       1605.62       1432.30       225.87 o                         
  -9  11   5         21.90         -7.99       259.79 o                         
  -8  11   5        428.74        348.46       236.83 o                         
  -7  11   5       1571.14       1423.84       344.83 o                         
  -6  11   5        433.32        552.56       229.87 o                         
  -5  11   5        819.69       1075.70       335.62 o                         
  -4  11   5       9474.96       8779.66      1101.62 o                         
  -3  11   5      11113.59      10918.09       500.24 o                         
  -2  11   5       5136.06       4941.06       556.78 o                         
  -1  11   5       2763.70       2882.08       234.28 o                         
   0  11   5       4238.82       3963.32       283.22 o                         
   1  11   5       5546.68       4574.34       232.59 o                         
   2  11   5      11693.45      10901.11       306.23 o                         
   3  11   5       2006.59       2049.85       226.25 o                         
   4  11   5       4897.89       4280.48       254.47 o                         
   5  11   5       4041.99       3638.54       352.68 o                         
   6  11   5          0.25        444.38       365.42 o                         
   7  11   5       2255.16       2114.05       311.04 o                         
   8  11   5        185.39        398.96       253.46 o                         
   9  11   5        512.22        439.83       257.88 o                         
  10  11   5       6226.39       5345.73       945.07 o                         
  11  11   5        157.36        373.83       301.69 o                         
  12  11   5       3082.17       2918.62       396.37 o                         
 -10  12   5        515.04        513.83       268.64 o                         
  -9  12   5         76.46        158.14       216.32 o                         
  -8  12   5        192.92        192.32       217.10 o                         
  -7  12   5        108.83        355.11       259.17 o                         
  -6  12   5         62.89         43.17       264.16 o                         
  -5  12   5        697.93        634.94       237.38 o                         
  -4  12   5       2790.24       3151.94       262.95 o                         
  -3  12   5       2992.95       2244.06       250.28 o                         
  -2  12   5       4953.77       4293.18       300.04 o                         
  -1  12   5       1710.84       1537.22       314.00 o                         
   0  12   5        141.92        157.69       207.43 o                         
   1  12   5       2588.98       2151.12       227.95 o                         
   2  12   5       3345.10       3531.10       268.15 o                         
   3  12   5       2532.95       1944.90       371.11 o                         
   4  12   5         40.25        -10.03       242.37 o                         
   5  12   5         64.82         27.05       241.60 o                         
   6  12   5       1189.94       1473.46       249.73 o                         
   7  12   5         99.95        200.87       240.62 o                         
   8  12   5          5.99         -9.72       260.95 o                         
   9  12   5       1767.33       1761.20       298.02 o                         
  10  12   5        457.02        674.73       332.06 o                         
  -8  13   5          0.38        393.45       219.97 o                         
  -7  13   5        136.58        329.57       215.75 o                         
  -6  13   5         14.27        207.60       201.85 o                         
  -5  13   5         61.66         81.97       204.60 o                         
  -4  13   5         16.30        158.04       180.19 o                         
  -3  13   5        620.73        971.42       237.76 o                         
  -2  13   5          8.02        -11.82       223.57 o                         
  -1  13   5        228.92        207.27       220.85 o                         
   0  13   5          1.00        101.90       213.04 o                         
   1  13   5        348.61        298.33       185.83 o                         
   2  13   5          8.34        292.84       193.15 o                         
   3  13   5         44.68         17.42       194.49 o                         
   4  13   5        119.37        265.88       216.56 o                         
   5  13   5         21.14        112.63       211.91 o                         
   6  13   5          7.25        434.60       275.66 o                         
   7  13   5         13.11         81.97       275.56 o                         
   8  13   5          6.03        122.97       263.83 o                         
  -5  14   5        785.80        874.71       213.73 o                         
  -4  14   5        356.11        383.08       205.33 o                         
  -3  14   5        983.96        932.94       224.56 o                         
  -2  14   5         77.08        236.51       209.74 o                         
  -1  14   5        582.98        892.86       248.46 o                         
   0  14   5         26.57        153.76       223.05 o                         
   1  14   5        401.93        469.76       190.01 o                         
   2  14   5        221.65        220.29       232.89 o                         
   3  14   5        949.55        912.09       202.41 o                         
   4  14   5          5.46         96.87       202.46 o                         
   5  14   5        509.87        692.29       226.84 o                         
 -18   0   6       1748.03       1792.76       503.31 o                         
 -17   0   6         84.80        204.33       392.96 o                         
  -9   0   6      35409.09      31877.93       690.80 o                         
  -8   0   6       1093.07        952.24       303.76 o                         
  -7   0   6        204.60        283.06       299.89 o                         
  -6   0   6      50043.15      39193.24       735.85 o                         
   0   0   6      48343.04      67067.20      1018.23 o                         
   1   0   6     108616.64     131025.78      1329.95 o                         
   2   0   6         49.07       1156.80       341.76 o                         
   3   0   6      20228.01      22486.34       591.82 o                         
   4   0   6      13489.75       9548.98       313.22 o                         
   5   0   6        379.52        453.80       229.42 o                         
   6   0   6        523.06        749.26       220.80 o                         
   7   0   6      24300.92      17527.43      2037.25 o                         
   8   0   6      55230.18      43619.26      4239.24 o                         
   9   0   6      15479.97      12872.89       345.52 o                         
  10   0   6      11462.44      12169.96      1075.00 o                         
  11   0   6       1534.81       1743.92       261.86 o                         
  12   0   6       6941.27       7908.84       348.21 o                         
  13   0   6       5302.03       5990.40       378.86 o                         
  14   0   6       8187.21       8585.20       570.21 o                         
  15   0   6       2801.36       3058.78       470.32 o                         
  16   0   6       3579.71       3924.78       509.46 o                         
  17   0   6        227.68        242.55       473.05 o                         
  18   0   6       2920.04       2717.93       641.43 o                         
 -18   1   6          1.70         21.89       324.18 o                         
 -17   1   6        145.98        219.70       276.70 o                         
 -10   1   6      21621.04      21362.53       667.14 o                         
  -9   1   6       3186.11       2501.09       359.96 o                         
  -8   1   6       8239.33       6774.65       286.65 o                         
  -7   1   6      12446.24       9545.84       480.33 o                         
  -6   1   6       9655.02       8311.92       387.04 o                         
  -5   1   6       4394.86       3265.16       303.08 o                         
  -4   1   6       8037.99       6867.52       416.39 o                         
  -2   1   6      58864.11      50220.36       898.77 o                         
  -1   1   6       2188.92       5097.74       429.82 o                         
   0   1   6     103452.26     119462.57      1254.41 o                         
   1   1   6       8197.36       6919.60       285.80 o                         
   2   1   6        291.21        302.28       179.36 o                         
   3   1   6       5010.52       4308.41       224.66 o                         
   4   1   6       8633.81       8637.02       318.47 o                         
   5   1   6       7459.27       6585.54       417.64 o                         
   6   1   6       7843.00       5540.58       320.70 o                         
   7   1   6      17126.38      13605.12       346.67 o                         
   8   1   6      13863.63      10055.44       514.35 o                         
   9   1   6      27614.25      25041.89      1007.54 o                         
  10   1   6       1401.09       1205.21       166.66 o                         
  11   1   6        816.84        788.79       160.88 o                         
  12   1   6        638.03       1020.69       196.73 o                         
  13   1   6      11418.71      12981.87       327.43 o                         
  14   1   6       4370.23       5435.87       379.93 o                         
  15   1   6         49.82        194.32       422.76 o                         
  16   1   6         25.46        145.40       414.57 o                         
  17   1   6       3871.18       3810.56       557.47 o                         
  18   1   6        117.81        387.95       491.02 o                         
 -18   2   6       1274.74       1526.17       313.37 o                         
 -17   2   6         98.90        145.36       271.15 o                         
 -16   2   6         82.83        102.80       384.58 o                         
 -10   2   6       2621.14       2340.22       377.26 o                         
  -9   2   6       3544.17       3492.24       423.45 o                         
  -8   2   6         18.89        212.75       311.04 o                         
  -7   2   6       2245.43       2654.48       406.84 o                         
  -6   2   6         32.15         66.74       200.91 o                         
  -5   2   6      15954.03      12608.67      1216.98 o                         
  -4   2   6       1282.97       1103.60       193.03 o                         
  -3   2   6       2628.76       2346.86       207.28 o                         
  -2   2   6       3693.02       3171.43       469.41 o                         
  -1   2   6        460.77        518.48       213.03 o                         
   0   2   6       4174.15       5260.45       268.88 o                         
   1   2   6       5947.48       6825.99       361.78 o                         
   2   2   6         74.59       1402.29       210.84 o                         
   3   2   6      26814.86      26165.99       762.13 o                         
   4   2   6       5385.21       4876.27       240.61 o                         
   5   2   6         25.05         20.95       161.19 o                         
   6   2   6        858.10        742.84       190.19 o                         
   7   2   6        439.33        918.47       172.86 o                         
   8   2   6       2979.28       3255.07       192.72 o                         
   9   2   6        170.81        383.56       169.64 o                         
  10   2   6        225.12        337.34       168.92 o                         
  11   2   6       5114.25       5170.46       303.06 o                         
  12   2   6       7105.61       7843.99       347.73 o                         
  13   2   6          0.54         36.37       206.65 o                         
  14   2   6        122.32         97.16       389.09 o                         
  15   2   6        247.68        554.74       335.84 o                         
  16   2   6        947.81        883.98       448.02 o                         
  17   2   6        374.98        521.29       464.63 o                         
  18   2   6        183.95        522.20       519.47 o                         
 -18   3   6          1.89        227.54       422.08 o                         
 -17   3   6        634.13        663.46       273.34 o                         
 -16   3   6         15.49        -22.78       424.17 o                         
 -15   3   6       1729.74       1404.81       691.03 o                         
 -14   3   6       2152.18       2070.13       589.78 o                         
 -13   3   6       4773.45       4100.44       535.85 o                         
 -12   3   6       6652.25       6682.53       576.35 o                         
 -11   3   6       1674.06       1573.18       308.40 o                         
 -10   3   6       4354.37       3443.67       330.57 o                         
  -9   3   6        196.92        441.35       269.47 o                         
  -8   3   6       1972.45       1530.19       375.89 o                         
  -7   3   6        178.42        263.49       364.29 o                         
  -6   3   6       1603.16       1883.49       241.76 o                         
  -5   3   6      13301.17      10693.66       679.31 o                         
  -4   3   6       9029.93       7231.30       511.84 o                         
  -3   3   6      21982.56      21798.33      3534.10 o                         
  -2   3   6      16162.10      13965.45       511.05 o                         
  -1   3   6       7838.59      10145.59       395.14 o                         
   0   3   6      29132.71      42303.48      1010.04 o                         
   1   3   6       2103.58       4044.89       226.76 o                         
   2   3   6      26547.20      26708.22       404.19 o                         
   3   3   6         87.67       2410.61       197.22 o                         
   4   3   6       9522.20       8246.78       254.45 o                         
   5   3   6       4180.09       4192.10       214.66 o                         
   6   3   6       1700.46       1509.31       172.54 o                         
   7   3   6       4933.66       3747.77       249.65 o                         
   8   3   6      10066.48       9069.67       314.07 o                         
   9   3   6       2231.62       3835.18       403.08 o                         
  10   3   6      15157.34      13582.01       337.10 o                         
  11   3   6        851.80       1530.31       244.76 o                         
  12   3   6       7331.49       8220.34       380.87 o                         
  13   3   6        695.11        655.04       298.00 o                         
  14   3   6       1148.67       1735.20       407.06 o                         
  15   3   6        122.47        221.62       420.03 o                         
  16   3   6         24.56         76.89       310.89 o                         
  17   3   6         28.27         10.88       389.63 o                         
  18   3   6        285.50        377.03       490.57 o                         
 -17   4   6        248.33        319.69       406.84 o                         
 -15   4   6         24.81          0.54       532.42 o                         
 -14   4   6       8951.93      10350.88       902.64 o                         
 -13   4   6       1694.09       1984.69       331.19 o                         
 -12   4   6       2309.40       2456.24       311.79 o                         
 -11   4   6       8357.69       8045.49       453.47 o                         
 -10   4   6       1052.31       1594.62       229.98 o                         
  -9   4   6       4229.15       3051.15       270.11 o                         
  -8   4   6         46.42         43.59       200.37 o                         
  -7   4   6        724.68        799.19       207.75 o                         
  -6   4   6       4073.44       3745.76      2136.12 o                         
  -5   4   6       7609.67       7309.23      1238.26 o                         
  -4   4   6      23590.79      20170.67       311.96 o                         
  -3   4   6       2202.04       1899.10       178.60 o                         
  -2   4   6      20822.81      28916.53      1607.55 o                         
  -1   4   6      44613.10      56113.97       913.88 o                         
   0   4   6       3998.71       5555.12       197.70 o                         
   1   4   6      24242.00      32295.45       512.30 o                         
   2   4   6       1399.77       1503.15       152.65 o                         
   3   4   6       1585.24       2284.05       159.27 o                         
   4   4   6       3850.57       2774.26       168.96 o                         
   5   4   6       2906.23       3068.25       168.99 o                         
   6   4   6       3966.56       3780.91       206.02 o                         
   7   4   6       3021.59       2418.47       239.05 o                         
   8   4   6      13887.37      10189.53       385.97 o                         
   9   4   6       6968.40       6661.82       219.42 o                         
  10   4   6       2826.93       3062.01       206.61 o                         
  11   4   6       7359.69       7068.07       226.86 o                         
  12   4   6       4137.55       4031.77       206.45 o                         
  13   4   6       2105.91       3704.22       273.06 o                         
  14   4   6       3311.10       4193.08       335.22 o                         
  15   4   6        139.94        164.94       334.63 o                         
  16   4   6        136.00        474.41       425.04 o                         
  17   4   6         79.74        418.67       367.47 o                         
 -17   5   6        282.83        233.45       409.79 o                         
 -15   5   6       3236.37       3004.17       388.18 o                         
 -14   5   6       1422.85       1938.61       430.27 o                         
 -13   5   6       3105.25       4290.33       370.90 o                         
 -12   5   6         77.52         43.40       279.64 o                         
 -11   5   6       2922.98       3552.93       301.56 o                         
 -10   5   6       5589.76       5065.13       288.82 o                         
  -9   5   6       4832.54       4374.73       271.72 o                         
  -8   5   6        354.59        328.23       247.58 o                         
  -7   5   6        382.74       1049.77       260.69 o                         
  -6   5   6      23331.65      20098.29       389.98 o                         
  -5   5   6        701.29        215.45       194.99 o                         
  -4   5   6      14751.82      12597.38       327.74 o                         
  -3   5   6         21.70         28.89       162.07 o                         
  -2   5   6      13703.85      13355.14       258.73 o                         
  -1   5   6        145.92       3043.57       214.55 o                         
   0   5   6      34212.65      46793.91       507.80 o                         
   1   5   6         22.19       2178.29       195.00 o                         
   2   5   6       3253.07       3186.93       171.64 o                         
   3   5   6      12506.95      11191.95       221.90 o                         
   4   5   6      24968.96      23286.24       380.96 o                         
   5   5   6       7888.26       6672.21       199.63 o                         
   6   5   6        492.55       1451.38       264.06 o                         
   7   5   6       5109.65       4604.03       217.68 o                         
   8   5   6       1081.94        759.11       149.67 o                         
   9   5   6      10068.24       7931.40       270.34 o                         
  10   5   6        277.07        491.56       157.11 o                         
  11   5   6       1926.68       1892.83       171.17 o                         
  12   5   6         94.64        613.35       215.10 o                         
  13   5   6       9230.95      10527.05       381.06 o                         
  14   5   6         43.25        531.07       396.37 o                         
  15   5   6        228.73        171.34       411.61 o                         
  16   5   6        288.39        212.29       336.75 o                         
  17   5   6       1772.48       2317.24       492.62 o                         
 -16   6   6         87.03         96.59       295.67 o                         
 -15   6   6        607.59        708.55       422.08 o                         
 -14   6   6        950.10       1284.45       429.36 o                         
 -13   6   6       5104.61       5973.98       400.47 o                         
 -12   6   6        277.00        456.88       274.53 o                         
 -11   6   6         19.68        528.83       272.72 o                         
 -10   6   6       5062.69       5037.91       293.19 o                         
  -9   6   6       4668.66       4338.81       322.08 o                         
  -8   6   6        567.66        613.62       207.35 o                         
  -7   6   6       4923.77       5306.81       250.96 o                         
  -6   6   6          0.58       -211.71       211.71 o                         
  -5   6   6      37939.01      34044.63       401.99 o                         
  -4   6   6       8797.04       8156.78       333.57 o                         
  -3   6   6       6419.91       5533.39       209.66 o                         
  -2   6   6      11714.80      11544.76       304.28 o                         
  -1   6   6       4098.48       5569.90       239.79 o                         
   0   6   6        290.94        749.95       186.84 o                         
   1   6   6       4169.88       4006.91       175.11 o                         
   2   6   6       1417.96       3063.06       173.77 o                         
   3   6   6      31289.72      31974.65       339.58 o                         
   4   6   6      20646.56      19521.46       273.06 o                         
   5   6   6      10689.40      10388.69       279.29 o                         
   6   6   6       4929.94       4946.72       247.60 o                         
   7   6   6          2.80        -74.72       203.15 o                         
   8   6   6       3431.31       3600.05       172.07 o                         
   9   6   6       1559.73       1218.37       211.17 o                         
  10   6   6          7.48        -61.50       163.16 o                         
  11   6   6       9262.57       8126.75       352.97 o                         
  12   6   6       9861.56       9621.54       613.55 o                         
  13   6   6       2522.11       2121.78       406.84 o                         
  14   6   6       2112.64       2352.28       437.33 o                         
  15   6   6        167.84        191.36       411.84 o                         
  16   6   6       1440.15       1552.48       368.38 o                         
 -16   7   6        243.88        378.19       297.88 o                         
 -15   7   6         10.79        -11.60       330.16 o                         
 -14   7   6       1560.39       1853.52       403.65 o                         
 -13   7   6        103.40        139.48       386.13 o                         
 -12   7   6       5292.39       6237.24       454.39 o                         
 -11   7   6       2468.84       2470.25       280.20 o                         
 -10   7   6        780.67        981.09       243.22 o                         
  -9   7   6         33.13        159.66       212.23 o                         
  -8   7   6        539.41        427.14       242.95 o                         
  -7   7   6       1509.12        989.40       229.34 o                         
  -6   7   6       7235.13       7433.77       245.40 o                         
  -5   7   6       1792.45       1857.73       201.96 o                         
  -4   7   6      20149.18      17872.53       392.42 o                         
  -3   7   6      26829.50      27873.71      1696.06 o                         
  -2   7   6        402.13        920.84       175.15 o                         
  -1   7   6       1291.18       2688.72       197.35 o                         
   0   7   6       2579.87       5208.31       261.34 o                         
   1   7   6       1243.38       3054.45       228.57 o                         
   2   7   6      20166.33      20672.81       362.84 o                         
   3   7   6       1504.14       1903.64       234.61 o                         
   4   7   6      17319.56      17045.20       438.01 o                         
   5   7   6      15832.35      15410.68       663.84 o                         
   6   7   6         54.11        -82.16       233.79 o                         
   7   7   6        119.10        235.14       203.93 o                         
   8   7   6        867.52       1127.76       220.39 o                         
   9   7   6        186.74        250.03       255.39 o                         
  10   7   6      14955.15      10700.28       475.67 o                         
  11   7   6       2715.67       2815.05       365.66 o                         
  12   7   6       7750.83       6901.47       367.29 o                         
  13   7   6       1991.63       2127.70       352.45 o                         
  14   7   6          5.57        147.67       309.22 o                         
  15   7   6        191.28        568.16       325.38 o                         
  16   7   6          0.98       -156.09       349.50 o                         
 -15   8   6        389.06        466.14       253.25 o                         
 -14   8   6         70.48        341.99       405.24 o                         
 -13   8   6       2430.20       2531.12       375.44 o                         
 -12   8   6       1728.64       1458.74       371.57 o                         
 -11   8   6        494.69        576.35       303.76 o                         
 -10   8   6          1.29         15.02       282.15 o                         
  -9   8   6       1961.81       2581.58       254.78 o                         
  -8   8   6       2010.96       2100.14       266.74 o                         
  -7   8   6       3484.96       3306.04       228.21 o                         
  -6   8   6        987.59       1206.51       191.87 o                         
  -5   8   6         36.30          1.48       184.27 o                         
  -4   8   6      12135.30      11537.79       366.08 o                         
  -3   8   6          6.82        496.26       213.59 o                         
  -2   8   6      11169.97      17226.72      1309.48 o                         
  -1   8   6       1120.15       2205.03       183.25 o                         
   0   8   6       4688.67       5047.19       190.50 o                         
   1   8   6       2355.97       4986.07       249.51 o                         
   2   8   6       6572.68       6374.99       247.60 o                         
   3   8   6       2212.25       1973.73       195.50 o                         
   4   8   6        517.32        645.26       181.83 o                         
   5   8   6       2638.10       3070.23       226.06 o                         
   6   8   6       3751.29       3391.71       286.92 o                         
   7   8   6       5758.57       5668.30       247.61 o                         
   8   8   6        199.21        486.47       309.00 o                         
   9   8   6       2613.65       1716.99       341.76 o                         
  10   8   6        108.48        277.53       285.85 o                         
  11   8   6       4955.48       3468.21       391.02 o                         
  12   8   6        115.33        150.48       286.55 o                         
  13   8   6          1.68        -68.26       312.64 o                         
  14   8   6        121.20        -37.32       334.48 o                         
  15   8   6       2273.42       2545.00       364.06 o                         
 -14   9   6        407.34        598.10       251.70 o                         
 -13   9   6         22.16        334.02       388.41 o                         
 -12   9   6        737.06        833.24       316.73 o                         
 -11   9   6         71.78         17.52       282.83 o                         
 -10   9   6         44.52        133.11       359.51 o                         
  -9   9   6       4141.83       4233.78       337.66 o                         
  -8   9   6       5915.45       5876.48       311.90 o                         
  -7   9   6       9003.78       8668.02       315.55 o                         
  -6   9   6       6466.15       5887.06       247.80 o                         
  -5   9   6         86.81         79.70       193.61 o                         
  -4   9   6       3374.31       2994.74       209.34 o                         
  -3   9   6       4101.11       3756.12       261.41 o                         
  -2   9   6       2752.96       2770.38       194.09 o                         
  -1   9   6         81.42        437.78       157.91 o                         
   0   9   6         85.24        719.88       154.94 o                         
   1   9   6      10285.55      10311.55       224.36 o                         
   2   9   6        286.97        552.48       187.90 o                         
   3   9   6       6536.63       6613.01       247.08 o                         
   4   9   6       5141.72       5161.46       245.03 o                         
   5   9   6        177.81        245.64       204.97 o                         
   6   9   6      12628.71      12973.93       441.42 o                         
   7   9   6        925.88        709.23       297.62 o                         
   8   9   6       1095.58       1298.10       305.81 o                         
   9   9   6         78.24         63.03       296.03 o                         
  10   9   6       1016.29        613.19       286.86 o                         
  11   9   6          1.39        159.01       265.80 o                         
  12   9   6          2.57         31.65       271.59 o                         
  13   9   6        395.92        665.55       412.98 o                         
  14   9   6       2912.54       2961.17       391.14 o                         
 -13  10   6        341.31        576.86       240.47 o                         
 -12  10   6         45.31       -151.99       316.50 o                         
 -11  10   6         20.44        147.44       263.72 o                         
 -10  10   6       1946.45       1776.38       314.91 o                         
  -9  10   6         64.10        295.12       296.25 o                         
  -8  10   6       5673.27       4987.27       634.26 o                         
  -7  10   6       3731.36       4096.51       303.03 o                         
  -6  10   6       7043.22       6320.16       937.00 o                         
  -5  10   6       4505.09       3895.89       521.86 o                         
  -4  10   6        194.58        908.44       343.69 o                         
  -3  10   6       1165.93       1215.46       246.88 o                         
  -2  10   6          0.39        272.02       164.41 o                         
  -1  10   6        718.48        714.38       201.44 o                         
   0  10   6       1376.75       1567.90       161.69 o                         
   1  10   6        867.12        583.28       223.10 o                         
   2  10   6       2027.13       1962.90       215.70 o                         
   3  10   6       3656.38       3870.51       402.17 o                         
   4  10   6       1227.48       1244.17       302.40 o                         
   5  10   6       5014.20       4447.89       405.47 o                         
   6  10   6        763.01        863.73       296.71 o                         
   7  10   6       1997.80       2059.66       316.05 o                         
   8  10   6        245.81        343.81       297.62 o                         
   9  10   6          0.74       -259.85       281.69 o                         
  10  10   6         13.48        -41.64       306.72 o                         
  11  10   6          7.76         30.55       252.09 o                         
  12  10   6        528.45        638.64       334.11 o                         
  13  10   6       1102.27        564.52       339.71 o                         
 -12  11   6         95.80        214.49       229.34 o                         
 -11  11   6         61.35        -71.67       332.43 o                         
 -10  11   6        175.21        156.55       314.00 o                         
  -9  11   6        155.32        328.34       291.70 o                         
  -8  11   6        618.76        687.55       260.54 o                         
  -7  11   6         73.82        201.74       269.17 o                         
  -6  11   6       1707.87       1313.39       250.70 o                         
  -5  11   6        877.44       1127.22       251.68 o                         
  -4  11   6        670.22        531.98       280.85 o                         
  -3  11   6        316.50       3055.01       527.09 o                         
  -2  11   6         16.53        350.24       224.39 o                         
  -1  11   6         58.39        457.13       236.23 o                         
   0  11   6         41.20        455.30       236.62 o                         
   1  11   6        530.28       1378.10       222.73 o                         
   2  11   6       1264.64       2107.78       271.22 o                         
   3  11   6        126.56        218.71       246.88 o                         
   4  11   6        523.15        175.89       305.35 o                         
   5  11   6          4.25        157.23       382.26 o                         
   6  11   6         83.46       -126.97       285.33 o                         
   7  11   6        100.06        550.87       294.89 o                         
   8  11   6        279.57        396.60       304.22 o                         
   9  11   6        422.96        343.81       328.56 o                         
  10  11   6        202.01         98.20       282.06 o                         
  11  11   6         32.61         97.36       267.94 o                         
  12  11   6        749.01        507.02       347.63 o                         
 -10  12   6         41.07        -91.15       228.74 o                         
  -9  12   6       2432.55       2484.32       310.57 o                         
  -8  12   6       2120.25       1671.12       279.27 o                         
  -7  12   6       1476.39       1304.80       272.34 o                         
  -6  12   6       1231.70       1058.87       257.62 o                         
  -5  12   6         55.26       -172.34       234.83 o                         
  -4  12   6        623.02        917.01       233.65 o                         
  -3  12   6        202.80        401.44       225.42 o                         
  -2  12   6        882.83       1497.73       367.02 o                         
  -1  12   6       2975.26       3105.96       363.38 o                         
   0  12   6       1133.82       1316.89       250.62 o                         
   1  12   6       1357.86       1859.21       233.37 o                         
   2  12   6       2682.43       2518.02       422.08 o                         
   3  12   6          0.15        490.44       232.82 o                         
   4  12   6         42.17        302.85       301.71 o                         
   5  12   6       1801.89       1501.29       321.05 o                         
   6  12   6         32.81        287.38       308.77 o                         
   7  12   6       4671.64       3560.95       385.90 o                         
   8  12   6        496.05        591.06       277.93 o                         
   9  12   6        181.85        119.61       336.87 o                         
  10  12   6        660.12        421.47       299.33 o                         
  -8  13   6       2725.44       2219.51       262.91 o                         
  -7  13   6       3630.66       2761.00       448.36 o                         
  -6  13   6        709.99        568.19       250.83 o                         
  -5  13   6        228.35         74.78       252.04 o                         
  -4  13   6        150.78         53.71       232.59 o                         
  -3  13   6       1641.69       1153.24       326.63 o                         
  -2  13   6       2028.56       1752.66       269.19 o                         
  -1  13   6         74.11        171.14       230.54 o                         
   0  13   6       1991.16       1676.96       250.68 o                         
   1  13   6       5290.75       4656.42       529.14 o                         
   2  13   6         57.82        385.57       251.14 o                         
   3  13   6       1493.81       1035.74       267.01 o                         
   4  13   6       1125.54       1416.42       349.95 o                         
   5  13   6        144.35        133.15       229.13 o                         
   6  13   6       6037.78       5068.45       401.49 o                         
   7  13   6         21.99         82.67       262.11 o                         
   8  13   6       2190.61       2043.68       280.22 o                         
  -4  14   6        499.60        329.47       271.87 o                         
  -3  14   6        175.18         31.48       212.25 o                         
  -2  14   6        326.50        499.16       196.48 o                         
  -1  14   6        440.23        378.83       196.37 o                         
   0  14   6       1442.49       1472.35       242.28 o                         
   1  14   6         23.65         49.12       187.90 o                         
   2  14   6       2173.79       2170.28       255.07 o                         
   3  14   6         27.98        297.11       227.79 o                         
   4  14   6          0.45        -33.24       302.07 o                         
 -18   1   7         14.67         89.12       289.19 o                         
 -11   1   7       6881.14       5877.73       403.20 o                         
 -10   1   7       1603.15       2035.55       361.56 o                         
  -9   1   7      10550.94      10578.23       350.09 o                         
  -8   1   7         29.44        243.52       200.31 o                         
  -7   1   7      12475.04      13247.88       482.61 o                         
  -6   1   7      28619.49      34416.33       674.87 o                         
  -5   1   7       6832.97       5338.47       390.91 o                         
  -3   1   7        277.80        152.90       287.38 o                         
  -2   1   7         87.70        -63.71       279.42 o                         
  -1   1   7       2901.68       3234.44       336.53 o                         
   0   1   7        464.20         44.60       290.79 o                         
   1   1   7        660.11        410.48       255.30 o                         
   2   1   7       4991.48       3350.06       237.88 o                         
   3   1   7      38738.85      29368.87      2880.96 o                         
   4   1   7      17980.23      12800.94       322.37 o                         
   5   1   7      13139.38      19319.01       410.55 o                         
   6   1   7       5955.96       6934.50       233.16 o                         
   7   1   7        151.57        504.73       165.24 o                         
   8   1   7       1631.34       1934.40       210.54 o                         
   9   1   7       1089.00       1607.40       177.62 o                         
  10   1   7       2898.22       2979.59       206.25 o                         
  11   1   7       3268.77       3540.91       227.45 o                         
  12   1   7        187.55        419.05       190.39 o                         
  13   1   7       7343.93       6651.96       268.66 o                         
  14   1   7        643.38        711.19       215.41 o                         
  15   1   7        379.86        290.56       415.71 o                         
  16   1   7       1761.54       1786.39       481.92 o                         
  17   1   7         74.72        178.16       483.06 o                         
  18   1   7       1566.08       1229.61       514.23 o                         
 -18   2   7       3612.65       4093.04       367.11 o                         
 -17   2   7        181.53        -42.13       351.59 o                         
 -16   2   7         81.34        380.67       663.73 o                         
 -15   2   7       2901.32       2426.23       576.12 o                         
 -11   2   7       3685.07       3632.40       435.28 o                         
 -10   2   7      20679.30      17740.60       639.38 o                         
  -9   2   7       7484.06       9162.23       504.90 o                         
  -8   2   7      11075.07      12250.35       355.30 o                         
  -7   2   7      14833.07      15994.24       381.63 o                         
  -6   2   7       6917.91       6557.27       409.68 o                         
  -5   2   7      80151.41      93775.74       753.50 o                         
  -4   2   7      15271.36      11946.28       316.20 o                         
  -3   2   7       3175.78       2103.21       200.47 o                         
  -2   2   7       1280.42       2796.66       322.19 o                         
  -1   2   7      16816.05      11705.87       435.51 o                         
   0   2   7       1710.88       1864.62       209.12 o                         
   1   2   7       1517.02       2375.88       931.42 o                         
   2   2   7      28144.95      21611.58       700.02 o                         
   3   2   7      34221.27      26830.74       404.62 o                         
   4   2   7      82775.35      76606.88      2552.74 o                         
   5   2   7      21509.59      19674.86       372.27 o                         
   6   2   7       2542.98       3238.73       223.10 o                         
   7   2   7       1672.26       3061.52       201.12 o                         
   8   2   7       9359.05      12022.60       336.36 o                         
   9   2   7       4282.78       4381.58       241.30 o                         
  10   2   7        106.09        228.36       154.56 o                         
  11   2   7       1089.70       1742.13       258.78 o                         
  12   2   7      17153.68      17217.33       413.33 o                         
  13   2   7         97.68        179.58       206.19 o                         
  14   2   7       7974.90       7510.77       268.48 o                         
  15   2   7        472.06        507.86       345.40 o                         
  16   2   7        199.23        254.39       440.06 o                         
  17   2   7       4899.71       4008.29       560.42 o                         
  18   2   7        121.74        430.27       506.27 o                         
 -17   3   7        472.41        508.11       424.46 o                         
 -16   3   7        326.60        382.94       664.18 o                         
 -15   3   7       1932.16       1380.92       541.54 o                         
 -14   3   7       2735.39       2669.69       533.35 o                         
 -13   3   7        292.70        264.17       445.97 o                         
 -12   3   7        186.58         89.19       447.57 o                         
 -11   3   7       2574.69       1989.16       327.26 o                         
 -10   3   7      20671.78      18411.71       867.83 o                         
  -9   3   7       2799.62       2063.53       407.52 o                         
  -8   3   7       2812.33       3065.61       409.11 o                         
  -7   3   7         65.16        110.29       219.71 o                         
  -6   3   7      40143.61      42397.54      2032.13 o                         
  -5   3   7        171.42        213.46       228.74 o                         
  -4   3   7      16574.82      17683.78       500.13 o                         
  -3   3   7       3236.78       5662.21       474.53 o                         
  -2   3   7      15154.62      15400.82       459.06 o                         
  -1   3   7      18139.83      14961.82       310.69 o                         
   0   3   7      17562.54      14891.06       260.42 o                         
   1   3   7        776.51        905.23       180.36 o                         
   2   3   7       9225.05       6742.90       243.89 o                         
   3   3   7      26739.30      27263.34      1996.07 o                         
   4   3   7      14387.82      12079.01       293.39 o                         
   5   3   7      20422.27      26164.67       406.87 o                         
   6   3   7        445.20        420.14       173.47 o                         
   7   3   7      18076.30      20807.92       369.85 o                         
   8   3   7        230.74        630.62       178.84 o                         
   9   3   7      18730.87      19917.66       360.69 o                         
  10   3   7       1405.73       1648.47       218.91 o                         
  11   3   7       4172.69       4419.85       279.89 o                         
  12   3   7        391.78        548.30       192.62 o                         
  13   3   7      11989.45      11553.53       529.36 o                         
  14   3   7       1174.37       1038.20       297.05 o                         
  15   3   7         56.78         27.30       419.12 o                         
  16   3   7       1590.36       1523.59       370.89 o                         
  17   3   7       1290.45       1220.93       400.56 o                         
 -16   4   7        810.43        910.26       500.37 o                         
 -15   4   7        203.40        358.83       593.42 o                         
 -14   4   7       3255.04       2976.41       601.84 o                         
 -13   4   7       2279.80       2254.44       540.63 o                         
 -12   4   7         59.74         68.53       290.01 o                         
 -11   4   7       2563.41       2764.65       337.97 o                         
 -10   4   7         53.37         31.40       346.54 o                         
  -9   4   7      18331.14      15821.10       608.89 o                         
  -8   4   7       8069.88       8608.63       501.04 o                         
  -7   4   7        456.60        501.72       337.89 o                         
  -6   4   7       5849.21       5585.35       250.74 o                         
  -5   4   7       7708.18       8849.15       614.35 o                         
  -4   4   7         63.74       1456.10       191.01 o                         
  -3   4   7       5884.85       5051.23       195.24 o                         
  -2   4   7       5966.39       5772.50       234.56 o                         
  -1   4   7      31292.32      26583.90       388.19 o                         
   0   4   7      29303.17      22050.93       369.39 o                         
   1   4   7       1696.71       2045.13       207.93 o                         
   2   4   7       7304.33       5513.31       226.86 o                         
   3   4   7       2192.34       1883.83       185.14 o                         
   4   4   7      10314.04       9722.62       290.91 o                         
   5   4   7      10662.05      13865.05       351.46 o                         
   6   4   7       5005.50       5376.67       257.64 o                         
   7   4   7      16778.90      17876.23       356.28 o                         
   8   4   7      31674.77      32032.98       420.16 o                         
   9   4   7         14.45        106.97       168.63 o                         
  10   4   7       1995.44       2633.33       191.72 o                         
  11   4   7          0.18        344.20       185.85 o                         
  12   4   7       3893.97       4038.22       243.82 o                         
  13   4   7       3020.14       2930.91       226.59 o                         
  14   4   7          8.07         44.44       234.54 o                         
  15   4   7       1164.63       1220.03       309.42 o                         
  16   4   7       2695.48       2222.99       389.48 o                         
  17   4   7        312.59        590.46       480.33 o                         
 -14   5   7        861.20       1154.98       587.73 o                         
 -13   5   7        100.52         64.85       550.87 o                         
 -12   5   7        690.48        382.77       233.79 o                         
 -11   5   7        366.66        437.29       222.94 o                         
 -10   5   7        274.11        303.06       219.78 o                         
  -9   5   7      10188.45      10313.25       343.43 o                         
  -8   5   7       7152.40       7186.50       298.33 o                         
  -7   5   7      20946.99      25168.20       739.72 o                         
  -6   5   7          2.65       1128.72       229.35 o                         
  -5   5   7       2560.95       2014.77       211.79 o                         
  -4   5   7        279.89        332.31       145.98 o                         
  -3   5   7        549.94       2440.30       205.04 o                         
  -2   5   7      26050.53      23588.34       949.10 o                         
  -1   5   7      13619.65      12154.82       285.38 o                         
   0   5   7       4947.42       4005.01       288.74 o                         
   1   5   7      28678.99      23449.14       365.09 o                         
   2   5   7         71.38       2817.53       570.66 o                         
   3   5   7       4135.01       3344.53       353.02 o                         
   4   5   7       4059.46       3937.29       222.05 o                         
   5   5   7       3941.29       6476.76       290.28 o                         
   6   5   7      31385.66      33828.10       362.67 o                         
   7   5   7       5180.94       5661.36       232.39 o                         
   8   5   7       6761.62       7909.76       248.60 o                         
   9   5   7       4496.37       4948.81       180.86 o                         
  10   5   7        111.60        182.88       142.63 o                         
  11   5   7          5.64        138.18       164.84 o                         
  12   5   7       1291.43       1280.04       176.82 o                         
  13   5   7        154.50        374.57       244.20 o                         
  14   5   7       3854.46       4225.71       321.84 o                         
  15   5   7       2258.88       1890.53       352.36 o                         
  16   5   7        801.10        696.72       430.73 o                         
  17   5   7        436.72        777.27       405.70 o                         
 -14   6   7        114.83        181.80       426.86 o                         
 -13   6   7        863.01        882.86       331.04 o                         
 -12   6   7        741.50        654.30       274.05 o                         
 -11   6   7       1389.40       1083.56       257.75 o                         
 -10   6   7       1233.44        932.92       236.83 o                         
  -9   6   7         26.55        816.13       227.34 o                         
  -8   6   7      15298.90      17272.71       604.79 o                         
  -7   6   7       2454.29       2993.76       239.12 o                         
  -6   6   7       4949.35       6509.60       295.16 o                         
  -5   6   7       1453.69       3226.14       196.98 o                         
  -4   6   7       1610.78       1705.53       177.08 o                         
  -3   6   7       1840.75       1673.11       211.41 o                         
  -2   6   7        626.37        513.50       188.29 o                         
  -1   6   7         11.68        275.24       139.21 o                         
   0   6   7       7806.49       7887.32       264.42 o                         
   1   6   7       4306.06       4883.75       282.67 o                         
   2   6   7      18056.71      16616.98       334.45 o                         
   3   6   7        151.75        492.54       173.58 o                         
   4   6   7       5990.41      12074.14       316.01 o                         
   5   6   7      10111.75      11822.74       292.86 o                         
   6   6   7        871.10       1952.45       199.49 o                         
   7   6   7       8781.24      10376.25       267.30 o                         
   8   6   7        194.28        327.27       147.65 o                         
   9   6   7       2409.97       2890.98       170.64 o                         
  10   6   7         21.06         70.16       153.24 o                         
  11   6   7       1261.92       1447.62       175.92 o                         
  12   6   7         71.75        325.42       217.57 o                         
  13   6   7         32.09        132.69       324.79 o                         
  14   6   7       1314.58       1304.41       338.20 o                         
  15   6   7        890.57       1028.69       359.28 o                         
  16   6   7        257.76         53.24       430.27 o                         
 -15   7   7       1497.66       1290.82       429.36 o                         
 -14   7   7         44.26        177.93       406.15 o                         
 -13   7   7       3506.03       3455.60       445.29 o                         
 -12   7   7       1685.17       1797.14       325.43 o                         
 -11   7   7        627.23        818.08       246.39 o                         
 -10   7   7       4086.44       3862.81       328.62 o                         
  -9   7   7        523.94        338.76       228.04 o                         
  -8   7   7        950.14       1755.36       234.75 o                         
  -7   7   7         46.15          7.72       204.21 o                         
  -6   7   7       2902.83       3398.00       221.45 o                         
  -5   7   7       1763.69       1979.03       187.07 o                         
  -4   7   7       1260.23       1721.63       196.67 o                         
  -3   7   7      14982.87      16959.51       347.00 o                         
  -2   7   7       5888.40       5110.04       244.26 o                         
  -1   7   7       6274.02       5300.66       245.91 o                         
   0   7   7      16794.63      15289.33       378.85 o                         
   1   7   7        129.19        359.86       181.97 o                         
   2   7   7       3830.13       3882.98       219.53 o                         
   3   7   7        724.96       1481.81       200.21 o                         
   4   7   7       2035.98       2162.93       169.55 o                         
   5   7   7         89.86       1801.10       177.52 o                         
   6   7   7       1377.04       1342.97       158.49 o                         
   7   7   7       8239.03       9278.87       281.29 o                         
   8   7   7       1131.80       1245.10       167.83 o                         
   9   7   7       3988.78       4136.52       226.93 o                         
  10   7   7       4447.15       4268.12       236.58 o                         
  11   7   7        598.96        901.44       321.35 o                         
  12   7   7       2098.71       2498.58       283.44 o                         
  13   7   7       1431.86       1705.98       304.23 o                         
  14   7   7         33.02        -28.21       304.44 o                         
  15   7   7        188.45        384.54       413.43 o                         
 -15   8   7        583.21        341.53       347.45 o                         
 -14   8   7       2432.81       2492.21       361.33 o                         
 -13   8   7         23.96       -119.46       302.85 o                         
 -12   8   7       2708.96       2586.41       342.90 o                         
 -11   8   7       2804.52       2720.27       285.56 o                         
 -10   8   7        940.35       1071.61       252.60 o                         
  -9   8   7       6599.75       6595.88       312.21 o                         
  -8   8   7       5390.92       6019.12       517.87 o                         
  -7   8   7          3.23         68.41       184.79 o                         
  -6   8   7       2229.23       2221.49       204.07 o                         
  -5   8   7       2137.07       2296.16       221.92 o                         
  -4   8   7       4196.15       4898.11       243.78 o                         
  -3   8   7       2294.73       1927.52       203.55 o                         
  -2   8   7       9645.65       9934.54       224.11 o                         
  -1   8   7      16933.01      17228.46       361.67 o                         
   0   8   7      13791.65      13297.32       329.99 o                         
   1   8   7       4829.65       5462.49       268.15 o                         
   2   8   7       1532.55       1241.93       206.46 o                         
   3   8   7         22.00        296.99       180.05 o                         
   4   8   7        140.86        199.62       187.32 o                         
   5   8   7       1958.61       2325.11       232.73 o                         
   6   8   7       4933.71       5459.05       374.07 o                         
   7   8   7       3640.02       3932.15       244.97 o                         
   8   8   7      13319.21      13583.36       551.55 o                         
   9   8   7       1955.79       1873.70       199.54 o                         
  10   8   7       2393.78       2395.57       275.50 o                         
  11   8   7       1050.88       1805.12       374.30 o                         
  12   8   7       1233.59       1004.43       280.17 o                         
  13   8   7       1552.98       1473.23       299.80 o                         
  14   8   7         85.24        494.89       411.16 o                         
 -14   9   7       1442.16       1174.09       368.84 o                         
 -13   9   7         63.98         27.08       315.37 o                         
 -12   9   7        437.08        516.28       379.99 o                         
 -11   9   7         51.40         52.11       293.52 o                         
 -10   9   7       2553.89       2231.45       329.47 o                         
  -9   9   7       2815.05       3120.72       283.03 o                         
  -8   9   7       1362.10       1393.24       294.66 o                         
  -7   9   7       7325.00      10721.30       403.62 o                         
  -6   9   7       1258.61       1793.57       209.11 o                         
  -5   9   7         68.76        254.29       211.32 o                         
  -4   9   7         66.06        161.39       188.68 o                         
  -3   9   7         70.83        988.42       181.53 o                         
  -2   9   7       4519.42       4127.55       215.39 o                         
  -1   9   7       3242.24       3488.37       268.07 o                         
   0   9   7       3698.47       4313.42       210.61 o                         
   1   9   7       4608.69       4441.30       276.08 o                         
   2   9   7       2526.35       3575.80       905.26 o                         
   3   9   7        701.79       1111.84       195.11 o                         
   4   9   7        556.26        738.95       198.54 o                         
   5   9   7       1104.52        904.84       209.84 o                         
   6   9   7      10489.90      10375.50       742.91 o                         
   7   9   7       3782.02       4316.52       251.55 o                         
   8   9   7       2630.51       1987.31       330.61 o                         
   9   9   7       3303.25       3276.76       342.90 o                         
  10   9   7        127.05        305.95       256.41 o                         
  11   9   7        567.44        334.00       269.86 o                         
  12   9   7        172.47        182.54       278.76 o                         
  13   9   7        636.83        575.44       351.77 o                         
  14   9   7       1187.23        837.34       365.88 o                         
 -12  10   7       1384.80       1460.33       355.19 o                         
 -11  10   7        621.88        180.21       324.92 o                         
 -10  10   7          9.24        119.23       309.91 o                         
  -9  10   7        646.95        564.52       363.38 o                         
  -8  10   7       3339.09       3876.32       735.74 o                         
  -7  10   7          0.53        114.21       252.12 o                         
  -6  10   7       1677.37       2874.38       300.48 o                         
  -5  10   7       2908.83       3310.27       218.81 o                         
  -4  10   7       7418.57       7906.98       241.01 o                         
  -3  10   7         30.64        147.11       186.19 o                         
  -2  10   7       2149.26       2165.38       187.70 o                         
  -1  10   7        139.84        500.55       244.29 o                         
   0  10   7       2072.86       1789.81       226.75 o                         
   1  10   7       3746.13       2803.86       264.20 o                         
   2  10   7        954.58        760.23       216.52 o                         
   3  10   7       4492.49       4463.13       241.40 o                         
   4  10   7       1538.96       2031.71       225.53 o                         
   5  10   7       1942.28       1668.53       422.54 o                         
   6  10   7        780.62       1131.77       314.23 o                         
   7  10   7       2422.70       2052.84       343.13 o                         
   8  10   7        284.35        253.02       303.08 o                         
   9  10   7        931.32       1283.76       311.73 o                         
  10  10   7        331.70        417.55       287.67 o                         
  11  10   7       3569.48       3011.00       329.24 o                         
  12  10   7       1383.75       1336.67       285.00 o                         
 -11  11   7       1842.31       1757.04       359.96 o                         
 -10  11   7        304.09        458.71       378.39 o                         
  -9  11   7         27.28       -294.21       294.21 o                         
  -8  11   7         31.77          0.83       255.21 o                         
  -7  11   7        709.26        745.25       255.41 o                         
  -6  11   7        697.06        896.05       245.46 o                         
  -5  11   7       2281.19       2718.03       378.39 o                         
  -4  11   7        735.32        930.78       259.45 o                         
  -3  11   7      13018.80      12802.80      1036.20 o                         
  -2  11   7         96.66        267.87       216.78 o                         
  -1  11   7       1624.31       1707.27       226.85 o                         
   0  11   7       3123.50       3259.61       262.62 o                         
   1  11   7       1942.09       1871.97       229.03 o                         
   2  11   7       5532.80       5132.32       352.00 o                         
   3  11   7          2.46         -6.83       292.38 o                         
   4  11   7        128.66        295.34       293.98 o                         
   5  11   7       3050.17       3486.32       338.35 o                         
   6  11   7       1496.67       1514.03       334.48 o                         
   7  11   7        637.77        179.30       376.12 o                         
   8  11   7        281.04        395.46       394.09 o                         
   9  11   7        902.46        534.03       431.41 o                         
  10  11   7       6951.28       6290.71       413.66 o                         
  11  11   7       1529.79       1586.78       288.70 o                         
  -9  12   7         61.65         -7.05       332.20 o                         
  -8  12   7        299.09        954.09       282.14 o                         
  -7  12   7          9.04          3.18       286.77 o                         
  -6  12   7         30.56         25.76       264.12 o                         
  -5  12   7         48.60        183.79       252.14 o                         
  -4  12   7       3621.67       3788.48       429.13 o                         
  -3  12   7          0.47        173.15       229.55 o                         
  -2  12   7       4148.13       3655.02       526.07 o                         
  -1  12   7        483.26        519.85       244.00 o                         
   0  12   7          8.14        -11.83       329.47 o                         
   1  12   7       1885.13       1658.20       223.11 o                         
   2  12   7        204.82        383.96       223.69 o                         
   3  12   7        751.47        622.77       306.04 o                         
   4  12   7       1128.70        789.10       319.46 o                         
   5  12   7        762.33        904.23       319.23 o                         
   6  12   7        702.56        843.25       330.16 o                         
   7  12   7        163.58        290.34       333.11 o                         
   8  12   7        417.90        504.68       417.76 o                         
   9  12   7       2449.21       1640.31       362.47 o                         
  -7  13   7        921.74       1573.52       329.32 o                         
  -6  13   7         64.53        240.26       273.22 o                         
  -5  13   7        149.44        361.95       252.15 o                         
  -4  13   7        249.60        434.25       286.80 o                         
  -3  13   7         43.28        226.11       233.34 o                         
  -2  13   7        196.83        486.12       258.98 o                         
  -1  13   7         71.87        255.55       239.76 o                         
   0  13   7         19.10        138.77       247.68 o                         
   1  13   7        220.08        450.18       236.86 o                         
   2  13   7         35.00        283.40       243.47 o                         
   3  13   7         47.71         51.20       357.46 o                         
   4  13   7        198.71        588.41       327.88 o                         
   5  13   7         21.81        487.84       326.29 o                         
   6  13   7        279.61       1079.66       367.93 o                         
   7  13   7          3.25        -30.49       340.17 o                         
  -3  14   7        622.85        656.92       259.94 o                         
  -2  14   7       1395.68       1232.81       282.20 o                         
  -1  14   7        204.89        369.07       273.36 o                         
   0  14   7        284.95        258.71       249.64 o                         
   1  14   7        953.86        472.65       337.21 o                         
   2  14   7        604.50        760.62       279.69 o                         
   3  14   7        666.68       1119.25       436.87 o                         
 -11   0   8       9864.48      10468.52       496.26 o                         
 -10   0   8       1360.87       1531.78       290.79 o                         
  -9   0   8      19538.88      16798.14       521.29 o                         
  -8   0   8       5583.01       4281.56       332.66 o                         
  -7   0   8       1099.87        797.97       258.03 o                         
  -1   0   8      22744.84      24708.92       592.05 o                         
   0   0   8      19543.72      18266.67       507.86 o                         
   1   0   8       9038.33       9476.00       436.42 o                         
   2   0   8         23.33        459.40       314.00 o                         
   3   0   8       3374.71       4040.60       324.01 o                         
   4   0   8       9733.34       7272.76       396.14 o                         
   5   0   8       6693.54       5829.27       369.29 o                         
   6   0   8      18489.17      15041.51       910.03 o                         
   7   0   8       1250.55        383.53       689.89 o                         
   8   0   8      86015.72      66462.42      5603.21 o                         
   9   0   8        358.03        905.22       448.48 o                         
  10   0   8      13773.07      13495.97      1040.87 o                         
  11   0   8       8314.57       8673.16       547.00 o                         
  12   0   8       1145.63       1244.10       288.06 o                         
  13   0   8      11214.99      12740.97       414.84 o                         
  14   0   8        345.16        463.05       271.81 o                         
  15   0   8         60.76        155.53       268.60 o                         
  16   0   8       4074.57       4541.41       579.54 o                         
 -11   1   8         40.01        250.29       318.78 o                         
 -10   1   8      16039.13      15311.58       372.04 o                         
  -9   1   8        484.51        441.92       222.70 o                         
  -8   1   8       1759.65       1451.65       202.61 o                         
  -7   1   8       1693.87       1244.63       319.92 o                         
  -6   1   8      22301.27      16860.26       472.14 o                         
  -5   1   8       2999.28       2722.71       366.79 o                         
  -4   1   8       3043.20       2016.66       367.93 o                         
  -3   1   8       5107.09       4912.07       454.39 o                         
  -2   1   8      20542.71      16467.30       503.08 o                         
  -1   1   8      35051.57      44048.20       720.84 o                         
   0   1   8      15060.48      17219.09       477.14 o                         
   1   1   8       7067.16       7993.61       270.15 o                         
   2   1   8       3561.17       4888.98       239.28 o                         
   3   1   8      14400.32      14612.68       696.26 o                         
   4   1   8        877.32        601.20       162.62 o                         
   5   1   8       6859.91       5071.00       204.05 o                         
   6   1   8       3667.08       5240.43       325.72 o                         
   7   1   8      45084.14      35851.26       481.62 o                         
   8   1   8         22.89        272.24       206.91 o                         
   9   1   8      18769.06      16245.02       381.24 o                         
  10   1   8         20.79         70.38       179.91 o                         
  11   1   8         74.97        179.91       191.26 o                         
  12   1   8       5748.31       6667.53       324.58 o                         
  13   1   8       1848.65       2170.15       230.15 o                         
  14   1   8       2350.77       2918.90       233.21 o                         
  15   1   8       1049.03       1403.53       218.70 o                         
  16   1   8        818.88        638.47       412.52 o                         
  17   1   8       1326.27       1362.04       535.17 o                         
 -17   2   8        228.62        392.73       559.06 o                         
 -16   2   8         54.87        279.64       574.53 o                         
 -15   2   8       1221.72       1170.22       563.15 o                         
 -14   2   8        120.23        360.65       437.33 o                         
 -13   2   8       1432.12       1771.83       449.61 o                         
 -12   2   8       1374.08       1823.03       398.19 o                         
 -11   2   8       1445.31       1786.17       358.60 o                         
 -10   2   8       1823.14       1917.41       290.21 o                         
  -9   2   8       2096.40       2098.40       208.09 o                         
  -8   2   8          5.78          1.14       190.53 o                         
  -7   2   8       1780.30       1703.71       204.83 o                         
  -6   2   8       5183.67       4417.96       258.40 o                         
  -5   2   8       7837.52       5944.08       313.09 o                         
  -4   2   8      19555.33      16011.54      1376.14 o                         
  -3   2   8       3507.73       3014.29       298.19 o                         
  -2   2   8       1838.46       1212.54       311.50 o                         
  -1   2   8       7774.73       7220.20       360.19 o                         
   0   2   8       4484.70       5853.39       333.34 o                         
   1   2   8       1724.25       2537.25       217.18 o                         
   2   2   8       4693.03       3720.82       216.77 o                         
   3   2   8        645.65        678.59       170.18 o                         
   4   2   8      25873.79      23505.17       393.17 o                         
   5   2   8        911.14        500.15       188.09 o                         
   6   2   8          8.15         -0.75       158.16 o                         
   7   2   8       1183.32       1281.45       163.67 o                         
   8   2   8       2207.58       1846.86       220.76 o                         
   9   2   8       2654.40       2302.89       201.88 o                         
  10   2   8        535.93        387.74       198.18 o                         
  11   2   8       1644.17       1580.77       213.58 o                         
  12   2   8       4338.48       4573.03       238.22 o                         
  13   2   8        749.86       1089.15       210.46 o                         
  14   2   8        286.29        334.52       219.71 o                         
  15   2   8         27.50        102.55       222.74 o                         
  16   2   8        347.84        388.63       460.76 o                         
  17   2   8       1161.95        879.66       526.98 o                         
 -17   3   8        223.78         -3.87       619.36 o                         
 -16   3   8       1005.21        951.56       563.15 o                         
 -15   3   8       1025.56        770.44       543.59 o                         
 -14   3   8        138.36        203.42       493.53 o                         
 -13   3   8       5261.12       5124.81       532.89 o                         
 -12   3   8        824.45        755.01       253.72 o                         
 -11   3   8       5932.34       5412.72       541.42 o                         
 -10   3   8        231.90        507.07       283.41 o                         
  -9   3   8       2292.23       2216.21       398.87 o                         
  -8   3   8         13.62         88.38       191.21 o                         
  -7   3   8        397.90        444.71       227.67 o                         
  -6   3   8        193.52         67.68       315.14 o                         
  -5   3   8      21978.66      17492.36       733.58 o                         
  -4   3   8        379.91        386.48       553.26 o                         
  -3   3   8      34404.57      28804.14       428.25 o                         
  -2   3   8       1066.36        640.80       198.24 o                         
  -1   3   8      31290.20      39256.46       458.78 o                         
   0   3   8       3398.17       4333.96       230.82 o                         
   1   3   8      12690.06      13023.51       354.73 o                         
   2   3   8       5086.01       6373.49       350.86 o                         
   3   3   8       5918.15       5347.07       225.51 o                         
   4   3   8          3.98         -8.62       173.75 o                         
   5   3   8      11053.34      11116.25       291.12 o                         
   6   3   8       1971.27       1594.80       195.59 o                         
   7   3   8       4497.07       3478.06       190.86 o                         
   8   3   8        153.25        525.64       199.36 o                         
   9   3   8      11139.05       8588.08       313.87 o                         
  10   3   8       6247.63       5458.09       211.86 o                         
  11   3   8       3079.48       3426.86       227.83 o                         
  12   3   8       1438.59       1509.19       190.75 o                         
  13   3   8        259.82        380.57       216.62 o                         
  14   3   8        256.59        366.02       204.66 o                         
  15   3   8         47.52        131.10       301.91 o                         
  16   3   8        185.48       -235.05       455.07 o                         
  17   3   8        299.75        714.92       500.81 o                         
 -17   4   8        272.30        296.13       495.85 o                         
 -16   4   8        748.31        483.74       600.24 o                         
 -15   4   8       1948.82       2350.46       617.54 o                         
 -14   4   8       3239.46       3905.44       634.15 o                         
 -13   4   8         17.95        226.63       459.62 o                         
 -12   4   8       4258.08       4367.64       356.34 o                         
 -11   4   8       3105.78       2845.38       453.48 o                         
 -10   4   8       1355.15       1241.44       385.90 o                         
  -9   4   8       3146.45       2969.13       410.25 o                         
  -8   4   8       1462.90       1923.60       395.46 o                         
  -7   4   8       3578.95       2971.88       309.68 o                         
  -6   4   8        945.68        375.33       535.85 o                         
  -5   4   8       9590.36       6343.16       445.86 o                         
  -4   4   8      16358.34      12921.90       356.10 o                         
  -3   4   8          0.35       1044.99       880.00 o                         
  -2   4   8      42702.15      49349.80       535.77 o                         
  -1   4   8      17869.13      18044.04       342.81 o                         
   0   4   8      23420.36      36170.43       449.50 o                         
   1   4   8       8009.94      10290.50       276.31 o                         
   2   4   8        833.61        634.35       151.73 o                         
   3   4   8         37.96        114.43       137.46 o                         
   4   4   8         32.83         -0.47       167.83 o                         
   5   4   8       1661.48       2389.24       259.16 o                         
   6   4   8       7462.05       7304.97       260.76 o                         
   7   4   8          1.30       2981.95       357.69 o                         
   8   4   8      26480.97      21993.96       388.78 o                         
   9   4   8        418.38       1475.98       314.57 o                         
  10   4   8       7059.73       5604.68       308.26 o                         
  11   4   8       4539.49       4080.85       227.15 o                         
  12   4   8         91.56         87.28       200.52 o                         
  13   4   8       2294.12       2709.02       234.92 o                         
  14   4   8        871.29        988.13       192.95 o                         
  15   4   8          1.91        249.89       251.85 o                         
  16   4   8        203.81        146.76       298.98 o                         
  17   4   8        425.75        545.41       389.09 o                         
 -16   5   8        842.60        929.49       924.71 o                         
 -15   5   8        523.64        462.58       616.85 o                         
 -14   5   8       3202.47       3937.30       691.94 o                         
 -13   5   8        590.30        753.35       367.75 o                         
 -12   5   8        178.96        198.93       309.52 o                         
 -11   5   8        280.17        377.48       418.67 o                         
 -10   5   8       8811.79       7820.90       486.70 o                         
  -9   5   8        379.12        689.21       409.11 o                         
  -8   5   8        153.39        218.44       331.98 o                         
  -7   5   8        314.86       1349.29       409.11 o                         
  -6   5   8      22904.23      18125.82       575.44 o                         
  -5   5   8       3589.81       3412.79       232.84 o                         
  -4   5   8      11178.00      10092.02       283.68 o                         
  -3   5   8       1319.83       1302.85       159.07 o                         
  -2   5   8       1227.20       1308.67       195.28 o                         
  -1   5   8       7964.21      12305.23       322.31 o                         
   0   5   8       3391.03       3808.05       186.29 o                         
   1   5   8        106.76       1931.71       171.97 o                         
   2   5   8       1236.41       2432.04       174.79 o                         
   3   5   8      28417.31      27808.61       308.39 o                         
   4   5   8       3801.42       4005.28       175.23 o                         
   5   5   8       8700.90       8338.29       268.07 o                         
   6   5   8         45.05       1382.93       359.85 o                         
   7   5   8       7299.00       5634.79       229.01 o                         
   8   5   8        567.91        529.05       171.46 o                         
   9   5   8       6730.64       5863.92       227.00 o                         
  10   5   8         25.60         65.58       150.40 o                         
  11   5   8       2052.47       1883.98       185.27 o                         
  12   5   8       2609.34       2935.76       198.12 o                         
  13   5   8       3959.04       4501.58       220.11 o                         
  14   5   8        228.22        306.68       255.04 o                         
  15   5   8        110.52        388.86       262.64 o                         
  16   5   8       1235.32       1270.75       314.38 o                         
 -14   6   8        191.83        292.38       601.84 o                         
 -13   6   8       1897.05       2547.74       416.86 o                         
 -12   6   8       2203.07       2436.62       376.89 o                         
 -11   6   8       3115.66       3583.02       471.23 o                         
 -10   6   8       3682.52       3774.84       457.35 o                         
  -9   6   8       7978.98       8390.65       485.79 o                         
  -8   6   8       1454.36       1989.36       373.84 o                         
  -7   6   8       3889.26       3806.47       377.94 o                         
  -6   6   8       8211.29       8026.37       448.48 o                         
  -5   6   8      14770.38      12778.47       510.37 o                         
  -4   6   8      20439.90      20557.63       419.61 o                         
  -3   6   8        348.91        572.17       163.30 o                         
  -2   6   8       1392.72       1477.36       179.88 o                         
  -1   6   8       1478.47       1425.88       150.45 o                         
   0   6   8       3187.30       5008.17       186.29 o                         
   1   6   8       8647.16      12338.26       439.60 o                         
   2   6   8      19911.20      19395.71       346.32 o                         
   3   6   8       9936.74      11132.67       292.34 o                         
   4   6   8      44757.46      40113.14       448.06 o                         
   5   6   8         79.91        414.44       162.81 o                         
   6   6   8       2022.82       2142.46       232.30 o                         
   7   6   8        594.43        885.09       171.64 o                         
   8   6   8       3492.09       3293.48       243.23 o                         
   9   6   8       5453.56       4720.06       316.12 o                         
  10   6   8       1924.64       1560.33       174.57 o                         
  11   6   8       1749.59       1393.86       173.58 o                         
  12   6   8       9049.55       8718.87       285.56 o                         
  13   6   8        383.46        631.53       228.23 o                         
  14   6   8        582.86        693.94       259.97 o                         
  15   6   8        244.92        345.63       350.18 o                         
  16   6   8        167.73        277.60       365.20 o                         
 -13   7   8       2824.61       3428.97       481.42 o                         
 -12   7   8        357.89        740.06       317.79 o                         
 -11   7   8       4663.02       4853.79       327.39 o                         
 -10   7   8       3707.80       4006.93       487.84 o                         
  -9   7   8         25.73         95.78       236.48 o                         
  -8   7   8        842.96        808.55       229.03 o                         
  -7   7   8          1.64         59.36       238.94 o                         
  -6   7   8       4275.52       4545.60       274.79 o                         
  -5   7   8      15324.84      13950.14       358.63 o                         
  -4   7   8         78.09       1049.71       249.43 o                         
  -3   7   8      18161.67      21178.86       415.28 o                         
  -2   7   8       2727.24       3755.00       251.95 o                         
  -1   7   8         19.11        668.02       208.35 o                         
   0   7   8       1498.66       3291.44       359.28 o                         
   1   7   8         99.60        418.12       143.68 o                         
   2   7   8      19519.15      20579.82       327.23 o                         
   3   7   8      13721.51      13322.22       291.01 o                         
   4   7   8        563.53        617.98       152.43 o                         
   5   7   8       8691.43       8382.68       268.21 o                         
   6   7   8       2753.59       2234.46       183.68 o                         
   7   7   8       1068.22       1051.58       185.27 o                         
   8   7   8       1480.50       1245.36       178.46 o                         
   9   7   8          1.47         -7.94       166.36 o                         
  10   7   8       8914.79       6865.37       310.75 o                         
  11   7   8       6543.25       5372.19       334.51 o                         
  12   7   8        708.71        441.69       257.82 o                         
  13   7   8       1345.82       1516.10       343.05 o                         
  14   7   8        127.33        425.55       297.55 o                         
  15   7   8        625.36        574.53       366.33 o                         
 -14   8   8        242.44        148.13       424.36 o                         
 -13   8   8        889.35        634.01       304.65 o                         
 -12   8   8       2390.06       2517.14       315.81 o                         
 -11   8   8         24.37        387.72       307.13 o                         
 -10   8   8         44.00         87.03       235.56 o                         
  -9   8   8        458.74        780.42       233.59 o                         
  -8   8   8       8828.54       8536.82       625.95 o                         
  -7   8   8        112.94        216.82       218.97 o                         
  -6   8   8        331.78        274.97       195.50 o                         
  -5   8   8         76.60        102.34       269.19 o                         
  -4   8   8       9541.85       8736.38       606.95 o                         
  -3   8   8       2119.74       2041.11       273.84 o                         
  -2   8   8       3697.87       6551.11       686.48 o                         
  -1   8   8          7.40        331.95       209.87 o                         
   0   8   8       1892.80       3223.74       217.03 o                         
   1   8   8       9999.28      11645.02       287.91 o                         
   2   8   8        740.09       1098.28       232.73 o                         
   3   8   8       2201.59       2254.19       212.14 o                         
   4   8   8        913.01       1271.09       207.17 o                         
   5   8   8       7041.53       6445.50       247.55 o                         
   6   8   8        142.37        302.23       207.08 o                         
   7   8   8       4394.12       4091.91       235.71 o                         
   8   8   8        612.84       1094.56       221.08 o                         
   9   8   8       2310.96       1760.23       228.96 o                         
  10   8   8        969.33        812.10       297.11 o                         
  11   8   8       4286.26       2928.87       304.42 o                         
  12   8   8        941.11        855.10       314.19 o                         
  13   8   8        152.62        451.03       298.72 o                         
  14   8   8       1149.19       1257.37       361.78 o                         
 -13   9   8         67.74        202.05       333.11 o                         
 -12   9   8        397.66        264.17       332.89 o                         
 -11   9   8          1.23         99.86       295.13 o                         
 -10   9   8         40.11        209.90       245.64 o                         
  -9   9   8       6522.45       6547.54       574.30 o                         
  -8   9   8          9.78        -47.01       233.28 o                         
  -7   9   8      11107.70      12396.81       406.48 o                         
  -6   9   8        852.69        813.32       212.49 o                         
  -5   9   8       1013.98       1073.54       195.49 o                         
  -4   9   8       2045.71       1842.04       185.04 o                         
  -3   9   8        289.32        203.01       166.92 o                         
  -2   9   8        481.34        517.87       194.47 o                         
  -1   9   8        773.90       1475.79       226.53 o                         
   0   9   8       2093.79       2097.75       207.24 o                         
   1   9   8      10562.53      11480.68       281.56 o                         
   2   9   8       3753.45       3577.29       226.45 o                         
   3   9   8       4162.68       4389.68       285.67 o                         
   4   9   8       4842.61       4545.31       234.01 o                         
   5   9   8       4671.46       5001.19       335.84 o                         
   6   9   8       6013.36       6130.72       252.45 o                         
   7   9   8       1900.90       2242.46       299.10 o                         
   8   9   8        853.07        637.41       209.68 o                         
   9   9   8        288.43        535.39       311.27 o                         
  10   9   8       2363.07       2163.62       287.56 o                         
  11   9   8        131.00         75.70       268.10 o                         
  12   9   8         51.12        126.07       291.12 o                         
  13   9   8       2106.57       2201.84       334.79 o                         
 -12  10   8         13.48        310.36       342.90 o                         
 -11  10   8        575.38        382.72       319.01 o                         
 -10  10   8        599.36        587.05       323.79 o                         
  -9  10   8        620.26        397.50       240.86 o                         
  -8  10   8       4628.21       5097.62       277.09 o                         
  -7  10   8        414.75        360.48       198.04 o                         
  -6  10   8       4607.40       4414.87       311.56 o                         
  -5  10   8       3049.39       2487.26       224.72 o                         
  -4  10   8       2340.49       2628.28       268.64 o                         
  -3  10   8        557.12        729.18       175.68 o                         
  -2  10   8        384.18         70.38       201.55 o                         
  -1  10   8         65.11        173.71       205.11 o                         
   0  10   8       1899.84       2294.51       233.07 o                         
   1  10   8       1772.56       2435.37       249.43 o                         
   2  10   8       5485.43       5688.32       259.73 o                         
   3  10   8        239.75        690.97       221.32 o                         
   4  10   8      10929.48      10718.51       420.03 o                         
   5  10   8       1437.11       1584.90       220.98 o                         
   6  10   8       2851.13       2825.66       250.00 o                         
   7  10   8        509.11        843.25       303.99 o                         
   8  10   8        242.46        143.58       310.36 o                         
   9  10   8          5.68         46.19       315.82 o                         
  10  10   8        660.00        200.83       280.42 o                         
  11  10   8         16.06        204.84       296.32 o                         
  12  10   8       1733.85       1240.66       324.49 o                         
 -10  11   8       1090.94        594.33       349.27 o                         
  -9  11   8         10.04         92.84       316.05 o                         
  -8  11   8        610.67        456.21       310.59 o                         
  -7  11   8         79.82        159.99       256.25 o                         
  -6  11   8         66.40         -3.07       258.70 o                         
  -5  11   8        673.48        548.91       242.20 o                         
  -4  11   8        111.19        231.70       217.36 o                         
  -3  11   8        806.06       1040.49       249.13 o                         
  -2  11   8        880.21       1051.58       229.24 o                         
  -1  11   8        555.67        694.44       176.71 o                         
   0  11   8         73.91        427.06       209.79 o                         
   1  11   8         61.42        126.90       198.16 o                         
   2  11   8         63.71        746.29       219.09 o                         
   3  11   8       2223.18       2326.79       415.82 o                         
   4  11   8         22.38        197.73       316.73 o                         
   5  11   8        580.82        683.98       300.35 o                         
   6  11   8        319.21        286.24       315.82 o                         
   7  11   8        105.59        120.59       323.33 o                         
   8  11   8         17.49         -0.68       340.85 o                         
   9  11   8        145.00        141.76       336.53 o                         
  10  11   8        119.88        156.61       315.38 o                         
  11  11   8        362.18        260.53       364.74 o                         
  -9  12   8        699.04        232.09       350.86 o                         
  -8  12   8       2694.23       2383.16       354.65 o                         
  -7  12   8        196.06        140.34       304.49 o                         
  -6  12   8        532.14        560.91       251.49 o                         
  -5  12   8        262.56        224.37       246.96 o                         
  -4  12   8        162.64        346.08       263.01 o                         
  -3  12   8       1042.51       1399.55       416.96 o                         
  -2  12   8        206.98        613.97       291.36 o                         
  -1  12   8        368.27        481.39       272.36 o                         
   0  12   8       2193.61       2543.30       378.17 o                         
   1  12   8        521.71        323.56       321.05 o                         
   2  12   8        806.81        539.95       390.68 o                         
   3  12   8        352.97        118.77       316.73 o                         
   4  12   8         80.80        339.49       392.73 o                         
   5  12   8       1646.58       1154.98       347.45 o                         
   6  12   8        532.87        838.25       331.98 o                         
   7  12   8       2001.63       1804.14       381.12 o                         
   8  12   8       1214.74       1272.61       364.97 o                         
  -6  13   8         20.54        345.73       287.27 o                         
  -5  13   8        125.04         12.07       282.68 o                         
  -4  13   8        533.48        557.95       270.60 o                         
  -3  13   8        128.82        190.84       296.82 o                         
  -2  13   8       1005.32        840.83       282.78 o                         
  -1  13   8       1576.24       1619.02       279.87 o                         
   0  13   8        277.86        296.16       263.62 o                         
   1  13   8       3315.19       3001.89       383.40 o                         
   2  13   8        986.08        674.19       419.35 o                         
   3  13   8        748.12        753.60       433.00 o                         
   4  13   8        742.48        446.88       334.93 o                         
   5  13   8        305.75        297.39       338.12 o                         
   6  13   8       5195.45       4025.81       483.97 o                         
 -12   1   9       1443.49       1069.20       337.89 o                         
 -11   1   9        476.42        546.41       222.24 o                         
 -10   1   9      11208.65      11069.36       963.85 o                         
  -9   1   9       2380.47       2010.99       222.44 o                         
  -8   1   9          1.97        141.73       193.09 o                         
  -7   1   9      12520.04      13280.19       425.95 o                         
  -6   1   9       8316.42      10134.50       393.41 o                         
  -5   1   9      15426.03      13610.12       429.59 o                         
  -4   1   9        627.51        852.81       394.09 o                         
  -3   1   9       5157.58       4965.99       373.39 o                         
  -2   1   9       2825.11       3558.22       344.49 o                         
  -1   1   9       2172.71       1466.02       297.85 o                         
   0   1   9       1884.18       1461.70       268.04 o                         
   1   1   9      17514.89      14354.25       404.22 o                         
   2   1   9       4911.90       4174.61       235.82 o                         
   3   1   9      71268.84      58131.84      2241.58 o                         
   4   1   9         64.59       3109.37       344.60 o                         
   5   1   9      24242.74      22267.62       531.53 o                         
   6   1   9        651.83        787.69       158.41 o                         
   7   1   9        489.62        256.06       164.63 o                         
   8   1   9       3000.88       4459.67       253.59 o                         
   9   1   9         45.65         95.91       165.01 o                         
  10   1   9        861.62        907.92       195.22 o                         
  11   1   9       6268.11       6759.97       280.91 o                         
  12   1   9       3354.13       2779.23       238.01 o                         
  13   1   9       2799.10       2586.60       236.91 o                         
  14   1   9        178.99        183.45       222.74 o                         
  15   1   9       1165.08       1055.90       232.68 o                         
  16   1   9       1396.53       1441.25       254.07 o                         
  17   1   9        496.82        209.79       556.10 o                         
 -17   2   9         33.02         53.47       554.51 o                         
 -16   2   9          0.78        166.33       486.02 o                         
 -15   2   9       4145.25       3859.94       609.80 o                         
 -14   2   9        104.30        188.17       514.92 o                         
 -13   2   9        208.15        308.09       413.43 o                         
 -12   2   9        965.95        650.68       270.45 o                         
 -11   2   9      12999.88      11023.99       915.84 o                         
 -10   2   9       1764.03       1303.93       216.82 o                         
  -9   2   9      13214.34      13148.25       402.30 o                         
  -8   2   9       7988.10       7107.34       294.35 o                         
  -7   2   9       3240.35       3734.40       238.57 o                         
  -6   2   9      31481.69      32224.01       628.57 o                         
  -5   2   9       8341.62      12693.48       324.33 o                         
  -4   2   9      17211.77      16583.57       710.83 o                         
  -3   2   9        935.45       2028.26       317.41 o                         
  -2   2   9       2819.72       2336.35       314.91 o                         
  -1   2   9       8868.31      12319.30       430.27 o                         
   0   2   9        527.30        219.35       344.04 o                         
   2   2   9      71176.58      60597.27      6621.78 o                         
   3   2   9        135.20       1254.99       222.87 o                         
   4   2   9      88020.18      88920.73      1279.55 o                         
   5   2   9        182.91       2192.77       281.71 o                         
   6   2   9       4108.70       5144.41       205.53 o                         
   7   2   9       6134.86       7406.82       219.61 o                         
   8   2   9       2455.61       3394.02       201.31 o                         
   9   2   9       5934.57       7078.33       274.02 o                         
  10   2   9       3673.64       3695.37       213.18 o                         
  11   2   9       2755.03       2548.89       198.54 o                         
  12   2   9       7422.65       6955.21       307.51 o                         
  13   2   9       4117.48       3722.60       229.41 o                         
  14   2   9       3068.19       2913.79       244.87 o                         
  15   2   9        762.09        870.22       228.39 o                         
  16   2   9        373.15        124.05       296.18 o                         
  17   2   9       5830.30       5235.40       620.72 o                         
 -16   3   9        954.81       1154.75       554.51 o                         
 -15   3   9        545.75        559.29       555.19 o                         
 -14   3   9       6834.34       6115.97       535.17 o                         
 -13   3   9         25.26         39.07       271.17 o                         
 -12   3   9       1586.89       1371.75       278.12 o                         
 -11   3   9        176.05        182.98       290.51 o                         
 -10   3   9      15762.69      13954.12       691.03 o                         
  -9   3   9         36.35        239.72       200.75 o                         
  -8   3   9       1275.99       1719.96       207.25 o                         
  -7   3   9       1854.42       1998.06       203.98 o                         
  -6   3   9      14752.87      16110.72       462.01 o                         
  -5   3   9      20188.78      21820.91      1301.40 o                         
  -4   3   9        767.71        904.13       204.26 o                         
  -3   3   9        413.03       1605.53       211.16 o                         
  -2   3   9      13701.06      21903.90      1453.51 o                         
  -1   3   9      37643.22      30499.36       396.10 o                         
   0   3   9       1361.77       1440.83       204.21 o                         
   1   3   9          0.36        163.71       184.76 o                         
   2   3   9       1520.06       1688.03       748.94 o                         
   3   3   9      51967.25      49420.43      6846.02 o                         
   4   3   9        292.76       2388.28       223.21 o                         
   5   3   9      12998.65      17086.76       353.59 o                         
   6   3   9        238.66        590.50       163.97 o                         
   7   3   9       8623.72       9812.32       308.24 o                         
   8   3   9       4562.75       5634.46       250.70 o                         
   9   3   9       5225.32       5341.12       196.40 o                         
  10   3   9        157.04        522.18       186.12 o                         
  11   3   9       3831.12       4056.97       216.94 o                         
  12   3   9       6818.99       6780.43       284.64 o                         
  13   3   9        970.57        974.75       218.54 o                         
  14   3   9       1507.33       1295.18       214.15 o                         
  15   3   9        145.64        362.16       226.11 o                         
  16   3   9       3818.25       3540.81       468.84 o                         
 -16   4   9       1309.18       1564.09       595.46 o                         
 -15   4   9       2282.12       2658.54       615.03 o                         
 -14   4   9        745.34       1071.93       514.01 o                         
 -13   4   9       3026.58       2646.51       317.73 o                         
 -12   4   9        113.51        252.26       282.70 o                         
 -11   4   9       2373.81       2036.32       282.61 o                         
 -10   4   9       5268.18       4968.04       477.60 o                         
  -9   4   9       3399.41       3092.23       415.48 o                         
  -8   4   9      13313.64      12304.29       494.67 o                         
  -7   4   9       6378.24       5610.00       249.75 o                         
  -6   4   9         69.08         91.71       170.42 o                         
  -5   4   9       5205.01       5303.38       236.45 o                         
  -4   4   9        312.87       2067.37       195.62 o                         
  -3   4   9       3247.06       3566.08       224.72 o                         
  -2   4   9      21230.50      18840.28       284.31 o                         
  -1   4   9       2971.97       4335.80       262.43 o                         
   0   4   9      38446.95      35298.64       820.95 o                         
   1   4   9       4365.49       2797.47       344.49 o                         
   2   4   9        336.22        358.93       170.61 o                         
   3   4   9        748.32        656.15       175.81 o                         
   4   4   9       4059.04       4154.01       794.33 o                         
   5   4   9       7273.32       7588.90       270.84 o                         
   6   4   9       6103.75       6740.29       399.49 o                         
   7   4   9        338.37        794.09       170.37 o                         
   8   4   9      23537.54      23271.75       357.25 o                         
   9   4   9       2329.10       2794.11       187.85 o                         
  10   4   9         72.30        421.10       183.84 o                         
  11   4   9        573.04        660.08       178.54 o                         
  12   4   9        522.50        377.97       188.01 o                         
  13   4   9       4525.65       4480.66       227.41 o                         
  14   4   9       2221.07       1918.06       235.94 o                         
  15   4   9         23.64        139.98       284.91 o                         
  16   4   9       2587.95       2927.84       320.08 o                         
 -16   5   9         29.16        177.25       664.41 o                         
 -15   5   9        734.42        999.34       572.94 o                         
 -14   5   9       1093.53       1371.37       573.62 o                         
 -13   5   9         40.54        -46.46       320.38 o                         
 -12   5   9       2153.71       1814.35       310.28 o                         
 -11   5   9       1857.67       2273.78       442.79 o                         
 -10   5   9         19.12        309.68       381.35 o                         
  -9   5   9      18818.70      17934.46       612.30 o                         
  -8   5   9        194.21        509.91       359.74 o                         
  -7   5   9      16810.75      20781.41       597.97 o                         
  -6   5   9       1874.58       2048.45       206.17 o                         
  -5   5   9       2381.51       2186.83       205.15 o                         
  -4   5   9       1677.79       1688.23       256.32 o                         
  -3   5   9       1324.98       1193.48       156.32 o                         
  -2   5   9       2361.89       1905.60       210.15 o                         
  -1   5   9      14617.67      12681.02       299.74 o                         
   0   5   9       5015.46       3996.60       216.28 o                         
   1   5   9      12047.63       9896.22       287.21 o                         
   2   5   9       9408.80       8838.92      1463.00 o                         
   3   5   9       1235.96        987.97       188.83 o                         
   4   5   9       4383.82       3671.91       182.65 o                         
   5   5   9       9113.81      11780.73       290.56 o                         
   6   5   9      11521.93      11008.23       378.26 o                         
   7   5   9      13013.93      12806.87       268.60 o                         
   8   5   9         28.98        388.31       152.15 o                         
   9   5   9       3137.73       3232.96       183.54 o                         
  10   5   9        516.98        735.37       160.21 o                         
  11   5   9        662.34        467.79       156.80 o                         
  12   5   9        442.72        392.37       188.48 o                         
  13   5   9       1848.16       1835.77       208.55 o                         
  14   5   9        238.21        412.39       211.69 o                         
  15   5   9       6914.17       6398.70       329.50 o                         
  16   5   9        144.63        117.48       307.14 o                         
 -15   6   9        105.29        180.21       633.92 o                         
 -14   6   9        352.89        300.58       509.68 o                         
 -13   6   9        667.30        665.66       360.59 o                         
 -12   6   9       1173.79       1182.79       326.08 o                         
 -11   6   9       2792.54       1883.78       475.78 o                         
 -10   6   9        755.47       1021.64       409.34 o                         
  -9   6   9        679.23       1987.99       397.28 o                         
  -8   6   9      10932.21      12133.41       533.35 o                         
  -7   6   9        486.03        537.44       376.80 o                         
  -6   6   9       4034.92       6291.17       447.34 o                         
  -5   6   9       4161.41       5301.38       415.48 o                         
  -4   6   9         32.92        694.58       198.32 o                         
  -3   6   9       2173.18       1907.06       159.84 o                         
  -2   6   9       1567.62       1680.13       171.56 o                         
  -1   6   9        173.04        233.90       141.29 o                         
   0   6   9       2568.56       2372.05       268.27 o                         
   1   6   9      11129.73       9469.44       221.96 o                         
   2   6   9       3241.89       2879.01       178.83 o                         
   3   6   9        251.23        342.53       244.60 o                         
   4   6   9       4525.10       5897.65       799.00 o                         
   5   6   9      10866.67       9106.71       285.06 o                         
   6   6   9       2017.84       3048.74       189.86 o                         
   7   6   9       4198.56       4482.63       200.99 o                         
   8   6   9         78.76        195.64       144.51 o                         
   9   6   9         42.32        122.15       158.22 o                         
  10   6   9       1036.74       1109.44       167.48 o                         
  11   6   9        657.42        865.74       163.97 o                         
  12   6   9        391.69        443.19       177.27 o                         
  13   6   9         65.09        -29.52       184.08 o                         
  14   6   9       3634.90       3258.58       300.68 o                         
  15   6   9        168.61        162.61       269.02 o                         
 -14   7   9        782.46        779.54       584.31 o                         
 -13   7   9       1594.83       1717.28       392.12 o                         
 -12   7   9        417.45        494.89       456.89 o                         
 -11   7   9       3522.99       3655.38       493.98 o                         
 -10   7   9       2370.48       1805.96       379.08 o                         
  -9   7   9         40.81        131.52       337.66 o                         
  -8   7   9        937.72        980.46       355.41 o                         
  -7   7   9        503.80        694.22       352.91 o                         
  -6   7   9       1398.19       1654.65       379.08 o                         
  -5   7   9        251.99       1578.04       292.81 o                         
  -4   7   9       3142.57       3128.93       250.40 o                         
  -3   7   9       9290.81       9903.58       312.18 o                         
  -2   7   9         32.32       1256.87       189.28 o                         
  -1   7   9      11979.51      11218.83       255.95 o                         
   0   7   9       2865.90       3097.65       171.71 o                         
   1   7   9       1321.83       1328.89       208.10 o                         
   2   7   9       1951.77       2198.54       161.91 o                         
   3   7   9        375.23        605.37       183.96 o                         
   4   7   9        256.30        303.80       160.33 o                         
   5   7   9          6.19        545.87       162.36 o                         
   6   7   9       1499.36       1823.10       210.32 o                         
   7   7   9       8039.25       8089.16       225.95 o                         
   8   7   9       1672.07       1716.29       172.40 o                         
   9   7   9       4909.43       5090.63       226.92 o                         
  10   7   9        462.61        827.25       165.68 o                         
  11   7   9       1095.48       1317.98       178.42 o                         
  12   7   9       1352.15       1471.03       207.70 o                         
  13   7   9        370.18        328.98       275.20 o                         
  14   7   9          1.39         70.59       342.57 o                         
 -13   8   9       1310.62       1456.69       433.41 o                         
 -12   8   9        898.31       1332.00       526.52 o                         
 -11   8   9        671.11        792.51       439.83 o                         
 -10   8   9       3223.55       2977.32       467.36 o                         
  -9   8   9       1686.80       1612.33       380.21 o                         
  -8   8   9       1987.05       3620.34       428.45 o                         
  -7   8   9        506.56        586.36       345.40 o                         
  -6   8   9        331.03        455.07       338.35 o                         
  -5   8   9       4085.57       4484.08       283.27 o                         
  -4   8   9        862.02       1540.40       259.69 o                         
  -3   8   9        122.27       1679.37       578.17 o                         
  -2   8   9      17140.77      17146.06       982.62 o                         
  -1   8   9        507.06        938.05       225.61 o                         
   0   8   9      20976.71      17645.30       778.86 o                         
   1   8   9        218.00        467.46       197.85 o                         
   2   8   9       1686.42       1492.01       201.57 o                         
   3   8   9         45.99        139.45       148.23 o                         
   4   8   9         40.67         42.14       157.54 o                         
   5   8   9         40.96        639.53       173.46 o                         
   6   8   9       4757.23       4985.17       250.44 o                         
   7   8   9         78.42        232.84       176.80 o                         
   8   8   9      15110.78      15215.79       363.29 o                         
   9   8   9        316.80        469.19       213.08 o                         
  10   8   9       2431.17       2879.03       279.02 o                         
  11   8   9        557.99        484.71       223.43 o                         
  12   8   9          0.20       -105.43       268.94 o                         
  13   8   9        802.88        665.03       335.70 o                         
 -12   9   9        498.21        577.49       517.42 o                         
 -11   9   9         64.99        100.87       269.95 o                         
 -10   9   9        666.90        848.28       256.13 o                         
  -9   9   9       4262.38       4505.15       336.92 o                         
  -8   9   9         25.64        214.76       270.69 o                         
  -7   9   9       1745.37       2791.72       299.13 o                         
  -6   9   9       2100.92       2406.14       205.32 o                         
  -5   9   9        757.06       1240.63       251.77 o                         
  -4   9   9        101.76        279.98       226.22 o                         
  -3   9   9          1.82        -39.38       223.60 o                         
  -2   9   9       1729.23       2066.94       275.43 o                         
  -1   9   9       8927.18       7804.53       348.13 o                         
   0   9   9       2453.18       3098.79       608.89 o                         
   1   9   9       4138.51       3277.92       266.07 o                         
   2   9   9       5576.84       6177.40       292.91 o                         
   3   9   9         18.95        535.96       231.86 o                         
   4   9   9         41.10         15.09       221.73 o                         
   5   9   9          2.56        967.32       223.53 o                         
   6   9   9       1754.64       1952.06       238.03 o                         
   7   9   9       7038.30       7829.67       287.05 o                         
   8   9   9         34.99        114.38       221.17 o                         
   9   9   9       1384.04       1344.91       221.17 o                         
  10   9   9        428.62        791.51       217.72 o                         
  11   9   9        698.98        489.89       266.19 o                         
  12   9   9        436.03        444.84       296.66 o                         
 -11  10   9          6.47        354.73       344.95 o                         
 -10  10   9         55.59        112.18       254.28 o                         
  -9  10   9          0.39        328.02       289.64 o                         
  -8  10   9       1983.26       2482.51       293.07 o                         
  -7  10   9        189.25        508.80       197.64 o                         
  -6  10   9        215.43       1059.73       227.41 o                         
  -5  10   9          2.45         85.69       228.29 o                         
  -4  10   9       5784.57       6948.00       328.93 o                         
  -3  10   9       2952.33       2544.51       258.27 o                         
  -2  10   9        565.09        868.60       238.89 o                         
  -1  10   9         52.27        183.22       215.03 o                         
   0  10   9        108.87        218.89       269.29 o                         
   1  10   9       7345.65       5389.04       291.66 o                         
   2  10   9        593.04       1204.86       227.29 o                         
   3  10   9       1253.35        775.02       226.16 o                         
   4  10   9       2165.84       2847.30       242.73 o                         
   5  10   9       4825.26       4045.38       267.67 o                         
   6  10   9        579.65       1825.31       231.14 o                         
   7  10   9        586.66        453.26       241.58 o                         
   8  10   9          0.43        150.01       222.93 o                         
   9  10   9       1234.48       1418.69       351.54 o                         
  10  10   9       2607.35       2027.69       307.09 o                         
  11  10   9        190.87        336.50       281.28 o                         
 -10  11   9        170.91        402.74       336.98 o                         
  -9  11   9         79.72       -144.26       342.44 o                         
  -8  11   9        201.90        250.52       254.90 o                         
  -7  11   9         38.58         95.88       203.79 o                         
  -6  11   9         11.75        174.17       236.44 o                         
  -5  11   9       3756.11       4092.97       230.38 o                         
  -4  11   9       2962.92       2947.56       254.93 o                         
  -3  11   9       6770.55       7414.10       310.94 o                         
  -2  11   9       1520.46       1621.65       253.97 o                         
  -1  11   9        921.15       1000.93       273.43 o                         
   0  11   9       2743.38       2328.97       249.76 o                         
   1  11   9       1966.34       1853.32       235.77 o                         
   2  11   9       2803.73       2292.60       243.17 o                         
   3  11   9       6035.48       5838.38       288.00 o                         
   4  11   9       1018.32       1125.18       239.47 o                         
   5  11   9       1434.84       1311.61       280.55 o                         
   6  11   9       3100.80       2756.38       371.57 o                         
   7  11   9        428.92        177.48       399.33 o                         
   8  11   9        255.07        508.77       341.31 o                         
   9  11   9       3060.88       2306.09       407.29 o                         
  10  11   9       1995.05       1882.64       365.88 o                         
  -8  12   9        304.77        475.10       344.95 o                         
  -7  12   9        127.14        212.56       344.72 o                         
  -6  12   9        135.10        409.31       283.53 o                         
  -5  12   9        691.06        985.29       319.80 o                         
  -4  12   9       2447.56       2203.59       291.61 o                         
  -3  12   9       2133.16       2303.61       279.29 o                         
  -2  12   9       1782.30       1619.56       256.90 o                         
  -1  12   9          5.41        185.24       235.87 o                         
   0  12   9        521.44        495.66       239.79 o                         
   1  12   9       2654.43       3022.94       261.64 o                         
   2  12   9       2282.63       1533.37       357.69 o                         
   3  12   9        165.20       -181.35       338.35 o                         
   4  12   9       1372.44       1259.42       349.50 o                         
   5  12   9       1022.22        805.03       340.85 o                         
   6  12   9        603.45        503.77       354.73 o                         
   7  12   9        256.79        437.33       341.53 o                         
   8  12   9        798.42        611.16       354.05 o                         
  -4  13   9        158.93        384.42       275.16 o                         
  -3  13   9         25.11       -155.52       250.21 o                         
  -2  13   9        218.78        341.31       361.78 o                         
  -1  13   9          2.79       -112.40       441.19 o                         
   0  13   9        141.09        131.29       341.76 o                         
   1  13   9          0.74         21.62       357.01 o                         
   2  13   9        231.17        781.13       361.56 o                         
   3  13   9          9.15        398.42       354.96 o                         
   4  13   9         50.30        164.74       352.45 o                         
 -12   0  10       2847.10       2702.00       366.33 o                         
 -11   0  10       2936.06       3366.86       393.64 o                         
 -10   0  10      11159.91      10553.16       469.18 o                         
  -9   0  10        123.81        164.05       334.25 o                         
  -8   0  10       2249.62       2194.59       335.16 o                         
  -7   0  10      18486.22      12741.84       435.96 o                         
  -2   0  10     110563.20     105426.96      1113.11 o                         
  -1   0  10       5775.15      10489.23       424.13 o                         
   0   0  10      81187.50      98319.39       977.73 o                         
   1   0  10      15084.68      17435.47       464.63 o                         
   2   0  10          5.57         30.72       331.75 o                         
   3   0  10       2407.54       2078.32       295.80 o                         
   4   0  10       2153.43       3306.34       363.83 o                         
   5   0  10         42.65       1146.56       333.11 o                         
   6   0  10      23838.70      17123.29       457.12 o                         
   7   0  10      11292.97       9174.74       374.98 o                         
   8   0  10      31063.20      26266.87       564.97 o                         
   9   0  10      11208.75      11485.16       486.70 o                         
  10   0  10       1064.15        964.98       297.85 o                         
  11   0  10       7857.27       7799.28       382.72 o                         
  12   0  10         21.61       1003.21       389.32 o                         
  13   0  10      13837.51      13044.92       502.86 o                         
  14   0  10       4545.25       5314.58       461.44 o                         
  15   0  10        147.81        332.43       326.29 o                         
  16   0  10        887.17        967.49       404.79 o                         
 -12   1  10          1.34        -22.53       334.25 o                         
 -11   1  10       1737.72       1837.55       255.50 o                         
 -10   1  10       5478.16       5265.87       279.57 o                         
  -9   1  10       5838.37       5446.08       373.62 o                         
  -8   1  10       3857.15       3815.57       370.66 o                         
  -7   1  10       2305.95       1840.77       329.25 o                         
  -6   1  10      15761.15      10875.18       302.60 o                         
  -5   1  10       5550.46       3272.44       490.11 o                         
  -4   1  10       5283.29       4658.14       393.87 o                         
  -3   1  10       7249.49       6330.53       390.45 o                         
  -2   1  10        944.16        683.29       381.58 o                         
  -1   1  10      71414.00      80030.88       908.55 o                         
   0   1  10       6619.56       9010.84       661.34 o                         
   1   1  10       5031.08       7016.45       356.78 o                         
   2   1  10        121.07        159.64       194.71 o                         
   3   1  10      13875.47      16070.68       823.34 o                         
   4   1  10       1568.75        887.01       217.05 o                         
   5   1  10          1.15        117.23       181.75 o                         
   6   1  10         71.43       1821.11       236.26 o                         
   7   1  10      23753.36      17844.84       351.96 o                         
   8   1  10      12626.38      10021.28       297.83 o                         
   9   1  10       3946.20       3655.58       192.58 o                         
  10   1  10          4.67        142.17       183.75 o                         
  11   1  10         73.47        493.15       216.38 o                         
  12   1  10      12098.91      12603.04       308.59 o                         
  13   1  10        950.94       1470.54       228.72 o                         
  14   1  10       1345.87       1429.44       237.97 o                         
  15   1  10       1275.72       1343.73       247.30 o                         
  16   1  10       1548.77       1832.08       237.99 o                         
 -16   2  10         29.96        -46.42       540.63 o                         
 -15   2  10        769.21        847.58       479.65 o                         
 -14   2  10        389.52        416.39       454.62 o                         
 -13   2  10        272.45        707.41       308.89 o                         
 -12   2  10       3167.93       3436.82       296.89 o                         
 -11   2  10       1765.32       1717.74       293.09 o                         
 -10   2  10         97.81        183.84       189.13 o                         
  -9   2  10        646.25        709.04       209.42 o                         
  -8   2  10        104.90        281.06       222.33 o                         
  -7   2  10        727.55        422.27       196.92 o                         
  -6   2  10       4910.33       4310.30       228.91 o                         
  -5   2  10        841.85        827.27       207.13 o                         
  -4   2  10       5916.72       4431.21       233.12 o                         
  -3   2  10       3105.70       3190.30       341.99 o                         
  -2   2  10         32.94        177.25       333.34 o                         
  -1   2  10         72.43        295.57       266.90 o                         
   0   2  10        301.68        645.29       260.30 o                         
   1   2  10       1211.47       1737.93       271.22 o                         
   2   2  10      16614.93      17595.69       563.04 o                         
   3   2  10       1291.78       1137.42       173.86 o                         
   4   2  10      10630.46       9677.12       239.14 o                         
   5   2  10       1257.02        941.54       165.16 o                         
   6   2  10        254.18        351.48       173.52 o                         
   7   2  10        610.13        594.83       165.62 o                         
   8   2  10        189.76        294.39       176.75 o                         
   9   2  10       1660.58       1634.07       181.24 o                         
  10   2  10       2727.55       2423.20       256.83 o                         
  11   2  10       3481.19       3349.78       252.35 o                         
  12   2  10        620.37        839.32       181.31 o                         
  13   2  10       1523.09       1627.55       226.70 o                         
  14   2  10         28.80        244.37       207.58 o                         
  15   2  10         21.82        182.23       215.79 o                         
  16   2  10         13.70         -9.94       263.25 o                         
 -16   3  10        594.77        651.67       530.39 o                         
 -15   3  10        720.79        397.28       449.84 o                         
 -14   3  10       1394.22       1798.22       547.91 o                         
 -13   3  10       3138.36       3078.51       315.07 o                         
 -12   3  10          7.87        253.90       257.18 o                         
 -11   3  10       5016.11       4831.40       317.16 o                         
 -10   3  10         23.66         14.56       425.95 o                         
  -9   3  10        829.34        626.42       223.23 o                         
  -8   3  10          4.12         37.05       200.04 o                         
  -7   3  10       1364.45       1049.78       207.34 o                         
  -6   3  10       3307.69       2422.75       216.64 o                         
  -5   3  10       5656.58       4909.23       251.71 o                         
  -4   3  10       6838.70       7333.03       272.14 o                         
  -3   3  10      14384.45      11239.85       302.40 o                         
  -2   3  10       3830.74       4983.73       604.79 o                         
  -1   3  10      15868.45      15562.16       450.07 o                         
   0   3  10       1087.74       1400.49       258.94 o                         
   1   3  10      14694.41      15073.01       923.35 o                         
   2   3  10        569.88        872.78       189.97 o                         
   3   3  10       4942.44       4175.23       240.90 o                         
   4   3  10       1125.40       1258.33       200.85 o                         
   5   3  10       2943.28       3784.05       248.49 o                         
   6   3  10       5105.78       4193.23       200.30 o                         
   7   3  10       6935.41       5954.68       276.30 o                         
   8   3  10       1037.94        718.91       200.65 o                         
   9   3  10      12203.11       9901.94       314.62 o                         
  10   3  10        289.71        431.13       192.21 o                         
  11   3  10       6633.73       6357.26       268.56 o                         
  12   3  10          1.64        151.01       206.74 o                         
  13   3  10       1695.44       1479.89       206.40 o                         
  14   3  10        133.96        373.27       232.84 o                         
  15   3  10         16.31        208.03       207.74 o                         
  16   3  10         88.74        281.80       256.46 o                         
 -16   4  10        115.80        367.02       513.78 o                         
 -15   4  10       3416.17       3208.04       566.79 o                         
 -14   4  10       1014.74       1029.89       372.22 o                         
 -13   4  10       1061.79       1056.48       299.88 o                         
 -12   4  10       3501.31       3486.11       312.32 o                         
 -11   4  10       1295.00       1865.78       302.94 o                         
 -10   4  10       5746.11       4782.37       452.57 o                         
  -9   4  10       3960.13       3483.36       433.00 o                         
  -8   4  10         57.17        -91.18       231.00 o                         
  -7   4  10       1380.82        972.02       271.57 o                         
  -6   4  10        173.91        -63.51       298.53 o                         
  -5   4  10       8635.82       7212.23       264.42 o                         
  -4   4  10       2912.91       3126.84       229.93 o                         
  -3   4  10       2604.29       3115.89       623.34 o                         
  -2   4  10      28911.28      28675.30      3392.01 o                         
  -1   4  10        117.13        875.07       191.08 o                         
   0   4  10      20724.16      28557.66       706.84 o                         
   1   4  10        280.06        347.77       152.30 o                         
   2   4  10         92.09        127.95       157.60 o                         
   3   4  10        701.22        502.37       184.60 o                         
   4   4  10        790.46        723.62       197.41 o                         
   5   4  10        676.13        809.19       171.13 o                         
   6   4  10       2257.32       3528.10       295.53 o                         
   7   4  10       8041.55       6589.02       405.08 o                         
   8   4  10      12862.82      11601.47       315.09 o                         
   9   4  10       1689.39       1229.08       228.51 o                         
  10   4  10       4814.96       4565.47       284.47 o                         
  11   4  10        765.41        783.63       194.99 o                         
  12   4  10        590.15        995.00       208.58 o                         
  13   4  10       1167.93       1326.57       239.06 o                         
  14   4  10        112.85        556.04       235.14 o                         
  15   4  10        404.84        593.46       205.10 o                         
 -15   5  10         11.38         46.42       499.44 o                         
 -14   5  10       2185.14       2173.07       391.67 o                         
 -13   5  10          9.53         -2.75       300.79 o                         
 -12   5  10        666.66        769.94       269.54 o                         
 -11   5  10       1041.83       1065.33       377.03 o                         
 -10   5  10       5999.72       5695.48       479.19 o                         
  -9   5  10        541.14        340.85       300.58 o                         
  -8   5  10        795.77        776.81       338.57 o                         
  -7   5  10       5278.87       4864.55       351.20 o                         
  -6   5  10       3758.57       2995.90       430.50 o                         
  -5   5  10       9867.73       8127.74       321.28 o                         
  -4   5  10        110.22        207.93       182.06 o                         
  -3   5  10       2480.55       2523.64       198.72 o                         
  -2   5  10       1362.08       1413.73       187.08 o                         
  -1   5  10      22478.16      26272.60       374.29 o                         
   0   5  10         20.27       1960.46       204.90 o                         
   1   5  10          0.49        784.91       162.70 o                         
   2   5  10        398.22       1317.35       155.98 o                         
   3   5  10      17317.37      17717.27       336.82 o                         
   4   5  10       1721.22       1330.10       163.86 o                         
   5   5  10       3704.99       3729.02       181.74 o                         
   6   5  10       1817.55       2114.57       184.40 o                         
   7   5  10       2833.59       2839.15       342.67 o                         
   8   5  10       7167.17       6190.54       233.65 o                         
   9   5  10        767.82       1028.45       164.80 o                         
  10   5  10         42.71         -7.16       159.33 o                         
  11   5  10       1911.21       1575.28       179.94 o                         
  12   5  10       5202.75       5087.87       256.60 o                         
  13   5  10        721.20       1051.73       197.72 o                         
  14   5  10        726.64        860.39       197.87 o                         
  15   5  10         10.61        264.20       192.07 o                         
 -14   6  10       1229.21       1551.68       367.38 o                         
 -13   6  10          0.37        218.59       346.71 o                         
 -12   6  10       1329.06       1720.41       480.56 o                         
 -11   6  10       6601.23       7491.65       490.34 o                         
 -10   6  10         38.25         87.15       342.67 o                         
  -9   6  10       2214.10       2047.15       387.27 o                         
  -8   6  10        461.21        617.08       372.25 o                         
  -7   6  10        220.37       -165.19       391.36 o                         
  -6   6  10      15063.78      13543.68       473.73 o                         
  -5   6  10         46.95        252.35       217.48 o                         
  -4   6  10      13368.99      11793.08       302.01 o                         
  -3   6  10       7117.04       7540.26       936.43 o                         
  -2   6  10       3009.32       3946.78       240.44 o                         
  -1   6  10       3352.21       3062.53       204.61 o                         
   0   6  10       1282.46       2139.05       235.66 o                         
   1   6  10         67.99       2580.10       207.75 o                         
   2   6  10      19046.37      19683.18       274.46 o                         
   3   6  10       1176.05       1606.66       172.73 o                         
   4   6  10      24117.34      23260.78       302.89 o                         
   5   6  10       2988.04       2807.23       219.86 o                         
   6   6  10         57.44        312.46       172.03 o                         
   7   6  10        530.32        686.24       153.16 o                         
   8   6  10        157.61        380.42       156.64 o                         
   9   6  10       2562.56       2224.65       181.38 o                         
  10   6  10       6504.03       5077.49       273.48 o                         
  11   6  10       1952.45       2336.29       301.49 o                         
  12   6  10       5162.77       4414.00       247.74 o                         
  13   6  10       4324.20       4251.66       296.67 o                         
  14   6  10        348.62        694.09       191.75 o                         
 -14   7  10         79.04        241.98       406.30 o                         
 -13   7  10       3223.88       3800.08       409.22 o                         
 -12   7  10       1310.29       1506.07       410.02 o                         
 -11   7  10        682.12        804.34       395.00 o                         
 -10   7  10       2856.18       2988.93       407.52 o                         
  -9   7  10        917.93        938.82       348.13 o                         
  -8   7  10         84.15         54.38       341.76 o                         
  -7   7  10         85.08        134.47       278.28 o                         
  -6   7  10         81.97        366.33       292.38 o                         
  -5   7  10      11975.67      10963.41       487.84 o                         
  -4   7  10       8817.83       9691.21      1894.24 o                         
  -3   7  10       1704.27       1933.12       237.11 o                         
  -2   7  10       6284.27       5783.85       420.94 o                         
  -1   7  10        296.79        706.79       157.97 o                         
   0   7  10        722.04        926.18       178.16 o                         
   1   7  10       2293.88       2807.34       179.25 o                         
   2   7  10       1699.93       2850.91       181.47 o                         
   3   7  10      16708.07      16933.80       390.57 o                         
   4   7  10       4247.26       4176.74       237.01 o                         
   5   7  10        953.08       1342.88       175.85 o                         
   6   7  10       3821.32       3451.28       232.56 o                         
   7   7  10        171.61        310.83       169.08 o                         
   8   7  10        676.91        730.44       162.54 o                         
   9   7  10       4342.79       3516.96       206.96 o                         
  10   7  10        181.37        131.80       184.76 o                         
  11   7  10       7721.24       6331.07       498.31 o                         
  12   7  10       1565.71       1991.26       188.99 o                         
  13   7  10       1059.83        754.78       211.27 o                         
  14   7  10         55.03        146.70       247.79 o                         
 -13   8  10        112.42        100.80       494.67 o                         
 -12   8  10       1608.84       1859.20       493.53 o                         
 -11   8  10         65.80         -1.82       377.03 o                         
 -10   8  10        463.43        856.68       394.32 o                         
  -9   8  10          6.67       -110.13       347.68 o                         
  -8   8  10       5662.77       5972.62       428.68 o                         
  -7   8  10        269.58        333.11       287.83 o                         
  -6   8  10        299.90        407.06       297.62 o                         
  -5   8  10       2755.48       2429.63       603.20 o                         
  -4   8  10        860.20        802.25       280.62 o                         
  -3   8  10       8942.68       9610.71       739.38 o                         
  -2   8  10        474.83        945.46       237.39 o                         
  -1   8  10        492.21       1032.78       228.84 o                         
   0   8  10        336.42       1646.36       238.07 o                         
   1   8  10       8983.68       8798.99       254.51 o                         
   2   8  10        311.27        433.68       161.82 o                         
   3   8  10        489.09        453.08       155.68 o                         
   4   8  10         16.18        513.05       171.08 o                         
   5   8  10       3498.60       2949.39       232.98 o                         
   6   8  10       2466.48       2481.68       228.97 o                         
   7   8  10        280.23        204.31       176.07 o                         
   8   8  10        477.42        412.29       186.98 o                         
   9   8  10       1105.04       1135.10       182.29 o                         
  10   8  10       3676.93       3212.59       244.17 o                         
  11   8  10        134.43         55.75       200.89 o                         
  12   8  10        823.91        691.83       245.32 o                         
  13   8  10         23.84         66.81       286.74 o                         
 -12   9  10         14.14         90.79       442.10 o                         
 -11   9  10         35.38         66.44       381.35 o                         
 -10   9  10        516.29        744.50       388.41 o                         
  -9   9  10       5137.99       5858.17       444.15 o                         
  -8   9  10       2668.58       3059.46       433.91 o                         
  -7   9  10       5998.23       6652.04       456.67 o                         
  -6   9  10         20.06         17.52       363.60 o                         
  -5   9  10       2555.58       2470.90       251.75 o                         
  -4   9  10       2374.56       2310.93       245.51 o                         
  -3   9  10       1036.03        987.18       244.74 o                         
  -2   9  10        290.92        674.01       232.53 o                         
  -1   9  10       2569.01       2369.39       267.07 o                         
   0   9  10       6563.04       6575.62       260.63 o                         
   1   9  10       3728.09       3877.65       264.24 o                         
   2   9  10       6445.38       6304.22       266.58 o                         
   3   9  10       4002.46       3921.73       347.79 o                         
   4   9  10          4.98        212.48       228.14 o                         
   5   9  10       6606.28       6371.44       277.69 o                         
   6   9  10       1465.77       1518.35       249.22 o                         
   7   9  10       2792.35       3004.24       293.98 o                         
   8   9  10        247.10        527.58       221.22 o                         
   9   9  10        535.92        440.67       285.16 o                         
  10   9  10        336.98        268.41       250.02 o                         
  11   9  10         19.24         72.51       202.43 o                         
  12   9  10        158.03        369.71       292.64 o                         
 -10  10  10        205.52        369.75       388.18 o                         
  -9  10  10       1713.05       2354.78       431.64 o                         
  -8  10  10       2676.46       3343.88       413.21 o                         
  -7  10  10       1275.28       1687.41       321.74 o                         
  -6  10  10       3069.79       2898.15       329.69 o                         
  -5  10  10          3.02        176.68       263.88 o                         
  -4  10  10       2272.24       1938.30       278.74 o                         
  -3  10  10        103.06        398.63       247.26 o                         
  -2  10  10       1081.73        949.43       234.84 o                         
  -1  10  10       1893.18       1867.71       252.01 o                         
   0  10  10       1429.76       1171.76       221.41 o                         
   1  10  10       4924.53       5216.88       247.61 o                         
   2  10  10       5881.96       5814.04       282.37 o                         
   3  10  10        486.95        541.59       271.20 o                         
   4  10  10       6840.41       6802.33       292.57 o                         
   5  10  10        293.44        755.83       242.26 o                         
   6  10  10       4032.70       3736.70       282.94 o                         
   7  10  10        110.57        366.57       245.47 o                         
   8  10  10        192.26        354.13       230.19 o                         
   9  10  10         55.87        483.82       275.20 o                         
  10  10  10         14.32        141.31       300.12 o                         
  -9  11  10        242.01        244.83       463.27 o                         
  -8  11  10         82.28        114.22       398.87 o                         
  -7  11  10        276.15        339.94       399.33 o                         
  -6  11  10         54.27        185.92       250.34 o                         
  -5  11  10       1111.40        807.52       280.27 o                         
  -4  11  10        203.05        695.64       466.56 o                         
  -3  11  10        476.40        621.22       255.00 o                         
  -2  11  10        537.84        769.00       259.73 o                         
  -1  11  10        211.19        455.71       233.29 o                         
   0  11  10        194.80        546.95       243.49 o                         
   1  11  10        346.37        504.82       249.28 o                         
   2  11  10          0.04        193.00       213.84 o                         
   3  11  10       1368.56       1610.24       333.57 o                         
   4  11  10         51.40         13.80       215.10 o                         
   5  11  10        552.33        827.03       246.90 o                         
   6  11  10         82.36         96.65       314.00 o                         
   7  11  10        126.60        396.40       233.41 o                         
   8  11  10         44.61       -160.87       338.35 o                         
   9  11  10          5.01         55.06       435.05 o                         
  -6  12  10         44.12         17.42       337.13 o                         
  -5  12  10         74.79          6.78       296.82 o                         
  -4  12  10        208.92         -7.13       251.29 o                         
  -3  12  10        821.57        814.76       292.41 o                         
  -2  12  10        816.18        813.07       301.19 o                         
  -1  12  10        192.17        372.58       256.82 o                         
   0  12  10       1175.07       1214.95       263.43 o                         
   1  12  10       3040.26       2588.91       262.02 o                         
   2  12  10         28.26        365.85       292.03 o                         
   3  12  10         34.95        121.14       236.26 o                         
   4  12  10        328.42        352.01       240.84 o                         
   5  12  10       1329.67       1184.10       433.46 o                         
   6  12  10       2180.18       1728.37       399.78 o                         
  -2  13  10         65.70        448.25       387.72 o                         
  -1  13  10       1884.85       1537.69       411.39 o                         
   0  13  10       2670.83       2681.75       420.03 o                         
   1  13  10        774.70        662.13       373.39 o                         
   2  13  10       2395.46       1719.95       400.69 o                         
 -16   1  11         38.17         44.37       619.36 o                         
 -13   1  11        402.35        187.95       342.67 o                         
 -12   1  11       3554.92       3349.58       314.23 o                         
 -11   1  11         13.68        185.08       219.92 o                         
 -10   1  11       9102.52       7313.27       519.35 o                         
  -9   1  11         67.88        269.22       224.22 o                         
  -8   1  11       3865.10       4093.62       333.11 o                         
  -7   1  11       7571.58       7642.88       894.45 o                         
  -6   1  11       1350.57       1468.29       219.63 o                         
  -5   1  11      14738.20      16578.12       491.71 o                         
  -4   1  11       2825.22       2987.10       330.84 o                         
  -3   1  11        414.25        718.11       352.68 o                         
  -2   1  11       6526.21      11511.09       447.11 o                         
  -1   1  11       9011.38       7660.03       392.05 o                         
   0   1  11       2344.29       2327.42       223.48 o                         
   1   1  11      10628.62       9696.15      1606.18 o                         
   2   1  11       4118.01       3599.75       235.84 o                         
   3   1  11      21667.94      17583.07       332.77 o                         
   4   1  11       4971.88       5991.79      1277.39 o                         
   5   1  11       9213.74       8781.82       581.70 o                         
   6   1  11          7.41        -40.12       195.44 o                         
   7   1  11        387.39        449.10       210.47 o                         
   8   1  11       3450.28       3798.30       233.82 o                         
   9   1  11        543.47        646.73       166.82 o                         
  10   1  11        764.40        911.54       185.85 o                         
  11   1  11       1892.77       2547.96       231.44 o                         
  12   1  11       6140.99       6398.31       271.10 o                         
  13   1  11       1041.70       1529.93       235.17 o                         
  14   1  11       1320.42       1483.43       347.45 o                         
  15   1  11        951.18        877.30       289.14 o                         
  16   1  11        646.90        786.13       305.36 o                         
 -15   2  11       1300.64       1107.88       575.67 o                         
 -14   2  11        413.21        774.76       471.46 o                         
 -13   2  11         39.80        119.89       270.15 o                         
 -12   2  11          4.40        -85.72       253.47 o                         
 -11   2  11      12981.17      10260.42       266.27 o                         
 -10   2  11       2335.10       1982.65       213.11 o                         
  -9   2  11       7695.38       7801.09       339.71 o                         
  -8   2  11       4185.18       3648.40       237.59 o                         
  -7   2  11        167.82        245.09       228.03 o                         
  -6   2  11      43429.12      47278.54      2091.41 o                         
  -5   2  11       1067.36        799.01       201.74 o                         
  -4   2  11      14246.75      13878.10       678.17 o                         
  -3   2  11       4371.41       6771.73       372.93 o                         
  -2   2  11       7268.49       5945.54       354.96 o                         
  -1   2  11       3815.10       4918.89       345.86 o                         
   0   2  11        595.33       1898.34       334.48 o                         
   1   2  11       3168.37       3227.84       320.14 o                         
   2   2  11      34038.15      28630.50      1315.62 o                         
   3   2  11      21675.48      25273.96      6732.25 o                         
   4   2  11      32660.89      29519.70       702.18 o                         
   5   2  11      10092.29      14225.40       311.37 o                         
   6   2  11        628.53       1025.31       169.86 o                         
   7   2  11       7388.68       8845.91       293.95 o                         
   8   2  11          3.32        121.07       171.29 o                         
   9   2  11       2338.21       2409.98       194.16 o                         
  10   2  11       3523.98       4095.91       293.30 o                         
  11   2  11       8921.27       8031.42       352.57 o                         
  12   2  11       2720.40       2830.38       275.58 o                         
  13   2  11      10775.98       9906.13       338.63 o                         
  14   2  11        341.93        383.92       215.72 o                         
  15   2  11        268.38        266.61       234.90 o                         
 -15   3  11        188.09        428.45       522.42 o                         
 -14   3  11       2295.54       2128.46       333.01 o                         
 -13   3  11        112.73        132.03       302.49 o                         
 -12   3  11       1970.55       1827.15       277.12 o                         
 -11   3  11       2761.05       3306.77       307.09 o                         
 -10   3  11       5547.85       4772.95       272.70 o                         
  -9   3  11       2739.94       2885.47       271.94 o                         
  -8   3  11          0.22        212.37       201.27 o                         
  -7   3  11       8758.96       9075.31       375.44 o                         
  -6   3  11       1694.49       2262.39       209.71 o                         
  -5   3  11      23910.81      28834.02       854.97 o                         
  -4   3  11        894.96       1551.14       220.37 o                         
  -3   3  11       3111.57       2642.53       218.89 o                         
  -2   3  11        726.28       5116.76       268.32 o                         
  -1   3  11      21121.08      17975.65       496.03 o                         
   0   3  11        394.73        326.06       259.16 o                         
   1   3  11        531.52       2243.97       300.12 o                         
   2   3  11       4744.67       5770.38      1167.72 o                         
   3   3  11      21260.65      17264.21       326.19 o                         
   4   3  11      13344.95      19702.60       621.86 o                         
   5   3  11        126.56        224.88       166.78 o                         
   6   3  11       2781.48       2867.94       182.56 o                         
   7   3  11       4431.94       4322.96       244.26 o                         
   8   3  11      14397.66      14893.86       267.85 o                         
   9   3  11        201.87        604.36       188.92 o                         
  10   3  11         43.61         48.44       178.13 o                         
  11   3  11       1829.44       2841.38       235.20 o                         
  12   3  11      13058.75      12297.43       372.46 o                         
  13   3  11         38.38        135.58       204.44 o                         
  14   3  11        349.37        321.93       204.49 o                         
  15   3  11         28.83        244.09       276.23 o                         
 -15   4  11       2390.74       2563.66       542.90 o                         
 -14   4  11        453.31        596.25       316.22 o                         
 -13   4  11        875.76        932.50       316.11 o                         
 -12   4  11         72.88        120.88       266.15 o                         
 -11   4  11        996.35        926.21       275.23 o                         
 -10   4  11       6609.83       5724.37       456.67 o                         
  -9   4  11        544.74        399.12       251.80 o                         
  -8   4  11        871.29        902.07       221.47 o                         
  -7   4  11       4889.74       4978.56       526.75 o                         
  -6   4  11       2767.05       2924.18       233.84 o                         
  -5   4  11        532.18        613.66       205.56 o                         
  -4   4  11        345.16        705.67       186.21 o                         
  -3   4  11        168.73       2348.33       219.00 o                         
  -2   4  11      26513.64      24677.85       878.07 o                         
  -1   4  11       6182.89       5245.22       221.95 o                         
   0   4  11      12201.70      12611.88       250.14 o                         
   1   4  11      11152.99       8643.67       250.03 o                         
   2   4  11        729.54       1669.34      1059.98 o                         
   3   4  11        104.42         98.11       195.00 o                         
   4   4  11          0.72        100.71       170.30 o                         
   5   4  11         73.56        160.14       173.96 o                         
   6   4  11      15023.67      14705.06       510.67 o                         
   7   4  11      15234.48      15697.24       322.86 o                         
   8   4  11       2897.70       3069.27       198.83 o                         
   9   4  11       6273.41       6615.69       283.18 o                         
  10   4  11        164.56        415.28       183.42 o                         
  11   4  11        480.74        669.64       192.35 o                         
  12   4  11        390.31        533.03       233.61 o                         
  13   4  11       1133.12       1281.71       232.13 o                         
  14   4  11       2157.79       2267.65       235.29 o                         
  15   4  11       1380.61       1309.98       244.63 o                         
 -14   5  11       1097.98        960.52       338.68 o                         
 -13   5  11        755.09        649.46       312.59 o                         
 -12   5  11        143.39        358.42       284.22 o                         
 -11   5  11        725.93        779.09       411.39 o                         
 -10   5  11       1023.38        845.30       385.90 o                         
  -9   5  11       3833.02       3626.71       422.31 o                         
  -8   5  11       7010.15       7958.79       474.41 o                         
  -7   5  11        348.51        861.03       203.66 o                         
  -6   5  11       2953.15       2659.58       315.14 o                         
  -5   5  11        648.51        790.58       203.65 o                         
  -4   5  11       1804.31       1697.17       208.20 o                         
  -3   5  11       2883.41       2741.81       198.30 o                         
  -2   5  11       2577.19       2791.75       201.50 o                         
  -1   5  11       8197.98       8404.60       283.01 o                         
   0   5  11      22818.68      19265.08       333.89 o                         
   1   5  11        952.04       2078.05       233.86 o                         
   2   5  11      13412.47      10737.04       414.57 o                         
   3   5  11       1472.63       1528.56       165.70 o                         
   4   5  11         33.31        869.61       179.08 o                         
   5   5  11       8056.73       7442.14       260.93 o                         
   6   5  11       1051.67       1182.57       182.11 o                         
   7   5  11      11181.28      10674.79       263.38 o                         
   8   5  11       6247.62       6652.28       204.65 o                         
   9   5  11          0.20        204.26       181.05 o                         
  10   5  11       1198.93       1335.14       189.90 o                         
  11   5  11         71.11        150.63       174.08 o                         
  12   5  11          6.60        148.09       176.66 o                         
  13   5  11       3852.02       4156.08       223.35 o                         
  14   5  11        304.82        394.57       190.92 o                         
 -14   6  11        412.18        388.73       387.75 o                         
 -13   6  11         24.65        147.32       309.21 o                         
 -12   6  11       1458.50       1434.62       484.20 o                         
 -11   6  11        535.32        500.58       410.02 o                         
 -10   6  11         79.14        114.00       379.08 o                         
  -9   6  11       3910.79       4234.23       441.42 o                         
  -8   6  11       1215.47       1157.25       376.57 o                         
  -7   6  11       2386.61       3017.37       334.71 o                         
  -6   6  11       1125.10       1619.22       450.41 o                         
  -5   6  11       1424.92       1327.53       212.19 o                         
  -4   6  11        120.55        344.00       203.78 o                         
  -3   6  11       1851.35       1690.17       200.15 o                         
  -2   6  11         91.74        104.44       159.66 o                         
  -1   6  11       2306.80       3766.65       335.50 o                         
   0   6  11       1037.25        800.55       198.17 o                         
   1   6  11       8759.14       8370.54       250.18 o                         
   2   6  11        699.98        694.87       209.73 o                         
   3   6  11       3041.69       5260.62       676.69 o                         
   4   6  11       4586.75       4637.56       203.85 o                         
   5   6  11        408.45        941.49       190.39 o                         
   6   6  11       6360.86       6655.34       291.57 o                         
   7   6  11        108.05        153.19       144.96 o                         
   8   6  11         58.95        245.50       155.93 o                         
   9   6  11         14.97         -7.75       158.08 o                         
  10   6  11       1713.84       1546.12       199.04 o                         
  11   6  11        522.38        569.82       168.67 o                         
  12   6  11        264.45        460.95       180.82 o                         
  13   6  11        559.77        480.00       197.84 o                         
  14   6  11       1818.58       1832.63       220.14 o                         
 -13   7  11       1063.43       1087.99       349.79 o                         
 -12   7  11        263.13        296.48       407.52 o                         
 -11   7  11       3442.38       2995.75       442.56 o                         
 -10   7  11       1052.46        765.43       390.45 o                         
  -9   7  11       1152.03       1945.21       430.50 o                         
  -8   7  11          6.51         79.41       341.31 o                         
  -7   7  11       1615.84       1693.79       312.18 o                         
  -6   7  11        884.63       1152.93       362.69 o                         
  -5   7  11         87.71        527.66       352.00 o                         
  -4   7  11       5011.01       5404.82       250.88 o                         
  -3   7  11       3363.91       3327.14       213.25 o                         
  -2   7  11       2673.96       2680.36       232.43 o                         
  -1   7  11      12223.10      10862.19       232.20 o                         
   0   7  11          0.41        178.27       159.77 o                         
   1   7  11       3539.38       3223.67       172.63 o                         
   2   7  11        422.83        568.42       156.03 o                         
   3   7  11       1066.06        666.83       207.14 o                         
   4   7  11        118.88        681.41       426.75 o                         
   5   7  11        299.08        423.75       174.76 o                         
   6   7  11       1911.91       2707.18       189.16 o                         
   7   7  11       1115.23       1044.35       164.91 o                         
   8   7  11       2954.85       3279.07       194.45 o                         
   9   7  11       5504.36       5447.82       203.73 o                         
  10   7  11        166.59         21.08       169.94 o                         
  11   7  11        558.94        643.15       216.74 o                         
  12   7  11        824.41        570.66       210.70 o                         
  13   7  11         64.86        125.44       187.05 o                         
 -12   8  11        958.71       1137.91       458.71 o                         
 -11   8  11         89.51        170.20       380.67 o                         
 -10   8  11       4355.97       4514.79       470.32 o                         
  -9   8  11        459.48        702.18       386.81 o                         
  -8   8  11        777.65       1335.41       389.32 o                         
  -7   8  11       2523.65       2540.91       401.38 o                         
  -6   8  11        492.76       1011.63       347.22 o                         
  -5   8  11       3754.98       4116.83       340.62 o                         
  -4   8  11        427.65        373.20       334.82 o                         
  -3   8  11       2801.70       3397.88       282.21 o                         
  -2   8  11       9949.99      10334.40       701.38 o                         
  -1   8  11       3410.86       3151.31       193.56 o                         
   0   8  11      11347.28      10040.11       318.45 o                         
   1   8  11       1115.83        637.06       196.29 o                         
   2   8  11         31.09        187.65       160.71 o                         
   3   8  11         66.93        -29.20       160.93 o                         
   4   8  11        800.72        343.01       164.14 o                         
   5   8  11        890.02       1007.28       166.75 o                         
   6   8  11       3378.08       3272.55       230.94 o                         
   7   8  11       4345.48       4684.32       260.14 o                         
   8   8  11       5753.12       5694.40       443.08 o                         
   9   8  11       2717.81       2699.47       195.43 o                         
  10   8  11        888.24       1177.55       195.39 o                         
  11   8  11        297.32        232.03       182.45 o                         
  12   8  11        601.95        425.78       185.54 o                         
 -11   9  11        471.40        633.46       451.43 o                         
 -10   9  11        266.12        244.15       402.74 o                         
  -9   9  11       2348.71       2180.03       417.76 o                         
  -8   9  11       2463.86       2800.98       349.27 o                         
  -7   9  11         51.52        353.59       383.63 o                         
  -6   9  11       1164.41        940.87       323.10 o                         
  -5   9  11        544.14        686.71       255.35 o                         
  -4   9  11          5.32        214.77       242.72 o                         
  -3   9  11        715.74       1193.99       270.29 o                         
  -2   9  11        280.16        230.55       232.80 o                         
  -1   9  11       5839.93       5410.20       685.23 o                         
   0   9  11       5863.63       4844.18       483.52 o                         
   1   9  11        331.24        721.86       243.27 o                         
   2   9  11        453.72        469.50       273.43 o                         
   3   9  11          2.72        602.59       226.60 o                         
   4   9  11        484.07        534.62       235.41 o                         
   5   9  11       3528.34       4184.34       268.33 o                         
   6   9  11        268.11         45.15       224.77 o                         
   7   9  11       3676.71       3730.14       461.56 o                         
   8   9  11       2184.26       2257.30       330.84 o                         
   9   9  11          0.23        104.04       252.89 o                         
  10   9  11         14.09         95.69       220.10 o                         
  11   9  11        287.73        205.31       221.40 o                         
  -9  10  11        485.43        550.41       413.21 o                         
  -8  10  11        653.75        576.12       421.85 o                         
  -7  10  11        993.12       1499.24       401.60 o                         
  -6  10  11       2251.97       2315.42       327.65 o                         
  -5  10  11       3104.24       2869.84       310.42 o                         
  -4  10  11        516.53        819.51       307.96 o                         
  -3  10  11       5007.64       4947.45       340.48 o                         
  -2  10  11        132.23        227.59       229.77 o                         
  -1  10  11        320.45        393.13       245.74 o                         
   0  10  11          5.62        398.08       232.45 o                         
   1  10  11       3585.36       2401.02       234.21 o                         
   2  10  11       1795.71       1636.78       234.55 o                         
   3  10  11        367.93        677.12       265.08 o                         
   4  10  11          1.22        351.42       220.86 o                         
   5  10  11       2858.53       2653.80       253.09 o                         
   6  10  11       2711.85       2829.62       288.97 o                         
   7  10  11          2.74        -22.32       236.35 o                         
   8  10  11         31.77        542.16       238.33 o                         
   9  10  11        323.82        508.41       217.02 o                         
  -8  11  11        565.96        622.54       419.35 o                         
  -7  11  11          1.20         46.19       351.77 o                         
  -6  11  11        397.50        796.00       330.08 o                         
  -5  11  11       2227.24       2473.71       301.64 o                         
  -4  11  11       9796.53      10365.48       582.95 o                         
  -3  11  11        908.22        954.60       281.54 o                         
  -2  11  11       3989.83       3701.13       329.12 o                         
  -1  11  11        313.42        498.76       243.03 o                         
   0  11  11        494.24        672.47       285.02 o                         
   1  11  11       3488.65       3321.58       260.42 o                         
   2  11  11        622.80        415.03       224.23 o                         
   3  11  11       2056.00       1738.13       241.25 o                         
   4  11  11       2201.80       2113.87       271.67 o                         
   5  11  11        441.37        426.39       241.70 o                         
   6  11  11       1735.92       1364.93       251.56 o                         
   7  11  11         23.94        -89.21       245.44 o                         
   8  11  11          0.30        202.74       322.19 o                         
  -5  12  11       1730.01       2108.92       401.15 o                         
  -4  12  11        405.51        224.71       288.66 o                         
  -3  12  11       4800.31       4507.20       289.49 o                         
  -2  12  11        110.95        231.14       243.70 o                         
  -1  12  11        348.04         -5.55       295.51 o                         
   0  12  11        558.88        467.57       265.13 o                         
   1  12  11        535.07        436.11       240.59 o                         
   2  12  11        908.86        607.80       234.90 o                         
   3  12  11         31.84        344.68       264.87 o                         
   4  12  11         75.78        192.59       233.88 o                         
   5  12  11       1122.51       1788.34       262.89 o                         
 -13   0  12       2207.43       2163.42       376.57 o                         
 -12   0  12       3748.61       3361.86       363.60 o                         
 -11   0  12        192.68        450.98       349.04 o                         
 -10   0  12      12227.54      11372.07       459.62 o                         
  -9   0  12        520.60        521.97       335.84 o                         
  -8   0  12        415.19        564.06       341.99 o                         
  -4   0  12        467.91        637.33       372.93 o                         
  -3   0  12       8956.46      10312.66       441.19 o                         
  -2   0  12      29236.21      25236.58       562.70 o                         
  -1   0  12      16511.67      23328.00       539.95 o                         
   0   0  12      29248.74      36035.71       611.62 o                         
   1   0  12       4560.31       3921.37       321.96 o                         
   2   0  12       5070.82      10043.03       398.42 o                         
   3   0  12      16145.90      15539.64       433.91 o                         
   4   0  12       1569.83       2049.88       281.24 o                         
   5   0  12        323.94        732.67       265.31 o                         
   6   0  12       6646.67      10297.18       440.74 o                         
   7   0  12      36242.55      32659.97       561.79 o                         
   8   0  12       3177.77       3214.41       387.27 o                         
   9   0  12      18556.96      15578.09       463.27 o                         
  10   0  12        383.14        526.52       311.04 o                         
  11   0  12        203.55        332.89       291.70 o                         
  12   0  12       2663.45       2326.11       362.24 o                         
  13   0  12       1367.75       1434.39       336.30 o                         
  14   0  12       1775.69       1815.06       354.28 o                         
  15   0  12       3399.78       3852.43       463.27 o                         
 -15   1  12        252.38        729.03       547.91 o                         
 -14   1  12       3564.56       3704.98       571.35 o                         
 -13   1  12          5.46        -13.65       291.69 o                         
 -12   1  12         69.52        193.60       223.69 o                         
 -11   1  12       6246.53       6260.88       300.98 o                         
 -10   1  12         19.97        463.88       219.66 o                         
  -9   1  12       4672.20       3774.81       208.29 o                         
  -8   1  12       4300.50       4133.44       491.02 o                         
  -7   1  12       7175.11       6086.79       491.25 o                         
  -6   1  12       3575.24       2339.96       276.60 o                         
  -5   1  12       8375.52       6933.51       384.54 o                         
  -4   1  12        498.29        626.64       287.61 o                         
  -3   1  12       4932.65       4363.93       332.89 o                         
  -2   1  12       9999.26      11679.47       432.78 o                         
  -1   1  12      19510.83      22516.17       373.18 o                         
   0   1  12       5840.17       7747.43       280.63 o                         
   1   1  12        192.78        462.22       201.43 o                         
   2   1  12       1036.69       1031.99       208.15 o                         
   3   1  12       8725.80      11341.11       497.62 o                         
   4   1  12       7379.25       6332.09       332.55 o                         
   5   1  12       1878.80       2968.48       399.55 o                         
   6   1  12      11245.25      10489.78       274.46 o                         
   7   1  12       1094.29       1538.68       510.59 o                         
   8   1  12      20505.52      17197.94       340.65 o                         
   9   1  12          0.04       -125.93       217.82 o                         
  10   1  12        404.97        252.98       255.04 o                         
  11   1  12          3.47        -42.06       224.09 o                         
  12   1  12       4342.63       4228.49       285.79 o                         
  13   1  12       1965.32       2054.54       256.60 o                         
  14   1  12         31.18        114.40       266.76 o                         
  15   1  12          7.51        146.37       292.79 o                         
 -15   2  12         94.97        182.48       515.83 o                         
 -14   2  12        383.72        612.55       326.71 o                         
 -13   2  12         47.87        195.29       259.84 o                         
 -12   2  12        129.29        172.75       282.18 o                         
 -11   2  12        461.24        700.90       203.33 o                         
 -10   2  12       1223.39       1076.95       249.82 o                         
  -9   2  12         16.66        -47.94       203.92 o                         
  -8   2  12         32.57         21.16       229.74 o                         
  -7   2  12         29.74        290.66       238.17 o                         
  -6   2  12       7550.04       6676.76       614.58 o                         
  -5   2  12       5032.40       3861.20       269.63 o                         
  -4   2  12        897.53        767.76       209.71 o                         
  -3   2  12       3697.53       3176.42       316.28 o                         
  -2   2  12       1219.48        951.56       271.91 o                         
  -1   2  12        434.72        599.10       277.37 o                         
   0   2  12        556.28       1086.26       278.51 o                         
   1   2  12       1553.05       1821.94       217.26 o                         
   2   2  12       9008.37      10255.93       888.99 o                         
   3   2  12       5589.35       5626.17       242.83 o                         
   4   2  12          7.12        -24.47       196.12 o                         
   5   2  12       2936.13       2675.68       288.06 o                         
   6   2  12        124.93         65.70       197.50 o                         
   7   2  12       1663.82       1540.85       188.09 o                         
   8   2  12       1327.86       1508.74       196.32 o                         
   9   2  12         74.91        179.61       189.92 o                         
  10   2  12       3448.33       2886.74       214.42 o                         
  11   2  12       5176.12       4601.16       300.12 o                         
  12   2  12        231.79        168.95       212.93 o                         
  13   2  12       1051.28       1336.43       232.04 o                         
  14   2  12        169.58        288.03       237.71 o                         
  15   2  12        294.43        346.28       235.02 o                         
 -14   3  12       2150.26       2144.46       340.37 o                         
 -13   3  12        776.13        702.97       317.26 o                         
 -12   3  12       1846.37       1826.94       327.23 o                         
 -11   3  12        192.42        257.77       277.84 o                         
 -10   3  12        353.96        695.58       227.80 o                         
  -9   3  12         99.11         86.95       220.31 o                         
  -8   3  12        485.23        580.74       207.36 o                         
  -7   3  12         10.41        105.33       192.62 o                         
  -6   3  12       6382.94       5958.11       239.40 o                         
  -5   3  12          4.06        200.21       386.24 o                         
  -4   3  12      20713.42      16213.37       862.59 o                         
  -3   3  12       1826.98       1383.44       198.93 o                         
  -2   3  12      12316.28      14426.63      2689.94 o                         
  -1   3  12       4182.93       5659.30       379.30 o                         
   0   3  12       3459.04       3610.10       349.72 o                         
   1   3  12       6580.61       6996.76       335.39 o                         
   2   3  12       1828.72       1921.09       286.01 o                         
   3   3  12       1811.73       1651.43       216.14 o                         
   4   3  12      11059.30      11312.87       247.18 o                         
   5   3  12        290.94        473.50       196.34 o                         
   6   3  12       6524.62       5668.61       285.43 o                         
   7   3  12       2182.10       1838.75       254.43 o                         
   8   3  12       5603.73       4222.74       215.35 o                         
   9   3  12       4716.46       4411.86       227.14 o                         
  10   3  12       3391.94       2419.87       273.73 o                         
  11   3  12       4434.63       3682.35       280.82 o                         
  12   3  12        319.75        680.15       213.89 o                         
  13   3  12        641.01        642.78       209.68 o                         
  14   3  12          7.30        223.89       207.09 o                         
 -14   4  12          0.44        136.14       314.01 o                         
 -13   4  12       1804.49       1843.56       313.45 o                         
 -12   4  12       1263.08       1332.03       268.23 o                         
 -11   4  12        111.24        197.05       422.08 o                         
 -10   4  12       1667.49       1502.43       428.68 o                         
  -9   4  12         95.07        264.56       212.31 o                         
  -8   4  12       2221.16       1984.82       223.66 o                         
  -7   4  12        782.07       1599.41       240.68 o                         
  -6   4  12       4673.48       3245.90       333.91 o                         
  -5   4  12       5192.07       4379.76       236.19 o                         
  -4   4  12        288.74        919.17       584.66 o                         
  -3   4  12      11135.90      11303.20       311.84 o                         
  -2   4  12      11583.47      10857.12      1405.38 o                         
  -1   4  12       7897.89      12274.96      1267.27 o                         
   0   4  12      14348.73      16094.95       697.29 o                         
   1   4  12        151.31        582.94       197.69 o                         
   2   4  12        148.89         79.12       202.91 o                         
   3   4  12        164.19        128.01       207.61 o                         
   4   4  12        365.26        596.01       174.90 o                         
   5   4  12       2015.52       2518.09       188.47 o                         
   6   4  12        935.45       6101.73       558.94 o                         
   7   4  12      17143.86      14945.93       324.69 o                         
   8   4  12       3178.24       2612.52       260.80 o                         
   9   4  12       6618.33       5108.55       299.83 o                         
  10   4  12       3905.65       3962.18       258.01 o                         
  11   4  12          7.96        144.14       200.57 o                         
  12   4  12       2364.42       2209.28       233.94 o                         
  13   4  12        746.79        869.47       209.31 o                         
  14   4  12        730.06        764.37       249.31 o                         
 -14   5  12        738.21        788.75       368.74 o                         
 -13   5  12         99.97        298.65       315.47 o                         
 -12   5  12        537.42        674.21       283.98 o                         
 -11   5  12       2789.48       3047.40       440.51 o                         
 -10   5  12       2625.48       3021.69       425.27 o                         
  -9   5  12       1042.46        766.34       395.69 o                         
  -8   5  12        151.25        808.29       220.97 o                         
  -7   5  12       8420.31       7472.84       280.08 o                         
  -6   5  12        169.53        175.18       206.94 o                         
  -5   5  12       8777.02       7171.46       255.50 o                         
  -4   5  12          3.05        170.47       202.45 o                         
  -3   5  12        969.59       1063.33       210.44 o                         
  -2   5  12        775.64       2149.23       525.72 o                         
  -1   5  12      11041.05      11411.29       755.08 o                         
   0   5  12        635.75       3689.21       204.68 o                         
   1   5  12         76.07        120.52       166.50 o                         
   2   5  12       6642.62       7019.96       269.15 o                         
   3   5  12       7108.40       7562.06       220.56 o                         
   4   5  12       8094.45       6876.88       271.88 o                         
   5   5  12         10.90       1797.08       421.74 o                         
   6   5  12       1558.50       1661.03       167.26 o                         
   7   5  12        942.07       1817.21       254.36 o                         
   8   5  12       8662.08       6637.63       214.02 o                         
   9   5  12        103.69        413.07       167.10 o                         
  10   5  12         59.59        201.85       177.58 o                         
  11   5  12        260.11        263.15       168.52 o                         
  12   5  12       3704.61       3770.10       271.99 o                         
  13   5  12        223.65        541.96       192.10 o                         
  14   5  12        369.18        382.64       232.62 o                         
 -13   6  12        679.09        736.36       317.19 o                         
 -12   6  12         22.86        247.56       411.84 o                         
 -11   6  12       3006.46       3548.89       442.33 o                         
 -10   6  12       4033.89       4288.84       435.96 o                         
  -9   6  12        763.32        879.20       323.33 o                         
  -8   6  12          1.01        124.69       303.76 o                         
  -7   6  12       1104.67       1352.63       208.79 o                         
  -6   6  12      11600.53      10387.10       409.91 o                         
  -5   6  12       7151.04       5896.87       252.84 o                         
  -4   6  12       1844.26       1548.91       199.66 o                         
  -3   6  12       7813.41       6215.13       697.17 o                         
  -2   6  12       3533.19       3818.44       292.16 o                         
  -1   6  12        112.69        603.75       205.30 o                         
   0   6  12        646.51        932.56       173.09 o                         
   1   6  12       3209.54       3336.34       187.45 o                         
   2   6  12       9185.36       9974.24       228.08 o                         
   3   6  12      20007.42      20464.42       317.76 o                         
   4   6  12       1424.82       1811.95       225.83 o                         
   5   6  12       6613.90       6461.79       271.72 o                         
   6   6  12        778.69        756.02       199.78 o                         
   7   6  12        868.05        725.33       160.30 o                         
   8   6  12        430.66        314.23       156.18 o                         
   9   6  12         40.71        209.21       168.96 o                         
  10   6  12       2535.63       1826.36       188.67 o                         
  11   6  12       6297.46       5983.56       238.74 o                         
  12   6  12        144.77        -33.46       180.01 o                         
  13   6  12       2262.77       2142.11       231.29 o                         
 -12   7  12       2526.61       2466.27       456.44 o                         
 -11   7  12        598.19        673.28       405.70 o                         
 -10   7  12        365.47        421.17       396.37 o                         
  -9   7  12       2032.72       1919.27       340.62 o                         
  -8   7  12         80.94         80.78       387.04 o                         
  -7   7  12       1197.28       1629.39       396.14 o                         
  -6   7  12       4174.77       4173.71       356.10 o                         
  -5   7  12       3835.74       3081.20       242.50 o                         
  -4   7  12      18178.28      14653.83       723.23 o                         
  -3   7  12        564.11        806.69       202.19 o                         
  -2   7  12       5031.88       4057.65       238.46 o                         
  -1   7  12         45.24        484.02       170.70 o                         
   0   7  12         38.10        206.79       183.68 o                         
   1   7  12       5018.60       5360.99       285.11 o                         
   2   7  12       4044.48       4050.75       203.51 o                         
   3   7  12       2053.95       2354.47       251.45 o                         
   4   7  12      14595.33      15244.21       332.28 o                         
   5   7  12       2948.89       2349.31       229.85 o                         
   6   7  12        510.93        688.42       217.04 o                         
   7   7  12        256.75        209.31       161.79 o                         
   8   7  12        324.58        582.25       164.34 o                         
   9   7  12       4562.93       3472.33       203.29 o                         
  10   7  12       2129.13       1379.59       213.15 o                         
  11   7  12       2390.00       1608.02       215.99 o                         
  12   7  12       2807.78       2582.04       258.27 o                         
 -11   8  12         39.77        117.64       389.32 o                         
 -10   8  12        684.79       1053.95       421.85 o                         
  -9   8  12       2152.15       2698.82       366.11 o                         
  -8   8  12        578.61        781.13       375.44 o                         
  -7   8  12       1025.36       1264.65       323.56 o                         
  -6   8  12        130.16        290.11       300.80 o                         
  -5   8  12       4645.99       4432.42       408.66 o                         
  -4   8  12         66.76        224.58       293.52 o                         
  -3   8  12       6740.80       8541.37       983.07 o                         
  -2   8  12        612.92        769.95       176.15 o                         
  -1   8  12        777.20       1189.51       218.58 o                         
   0   8  12        791.78       1180.53       201.27 o                         
   1   8  12       2630.24       2645.88       224.59 o                         
   2   8  12       2261.53       2028.61       250.17 o                         
   3   8  12        387.12        748.16       171.88 o                         
   4   8  12       3656.21       3770.70       189.50 o                         
   5   8  12       1007.56       1032.53       230.37 o                         
   6   8  12       5779.15       5385.00       265.01 o                         
   7   8  12        781.56        893.22       237.81 o                         
   8   8  12        181.51        348.67       170.02 o                         
   9   8  12        125.75        442.22       213.52 o                         
  10   8  12       3506.58       2945.20       225.63 o                         
  11   8  12        462.69        281.48       185.94 o                         
 -10   9  12       1803.72       1858.29       455.76 o                         
  -9   9  12        277.88        656.67       404.79 o                         
  -8   9  12       4645.25       6059.31       457.80 o                         
  -7   9  12       1375.93       1293.09       412.30 o                         
  -6   9  12       1001.07       1038.48       333.11 o                         
  -5   9  12        860.64        772.26       326.74 o                         
  -4   9  12       1502.04       1425.26       285.82 o                         
  -3   9  12        678.85        647.94       259.87 o                         
  -2   9  12         10.83        630.31       243.51 o                         
  -1   9  12          5.77        224.33       219.28 o                         
   0   9  12       4085.03       4813.04       243.61 o                         
   1   9  12        368.09        404.00       238.96 o                         
   2   9  12       3089.10       3530.40       190.71 o                         
   3   9  12       1965.64       2128.18       195.68 o                         
   4   9  12        845.63        765.80       192.38 o                         
   5   9  12       7699.09       7290.05       231.19 o                         
   6   9  12         65.23         88.30       188.61 o                         
   7   9  12       2274.79       1803.20       246.23 o                         
   8   9  12       1034.46        908.33       188.02 o                         
   9   9  12        412.94        387.87       213.24 o                         
  10   9  12        318.33        299.15       219.74 o                         
  -8  10  12        219.12        496.03       331.29 o                         
  -7  10  12       2948.10       2804.17       445.52 o                         
  -6  10  12       1243.80       1117.89       326.29 o                         
  -5  10  12        970.23        703.32       399.78 o                         
  -4  10  12        519.21        540.53       305.02 o                         
  -3  10  12         21.57        321.22       266.94 o                         
  -2  10  12          7.11         53.72       229.52 o                         
  -1  10  12        810.83       1244.68       247.74 o                         
   0  10  12         22.16         58.61       209.03 o                         
   1  10  12       1279.37       1765.26       237.44 o                         
   2  10  12       1173.09       1273.09       256.76 o                         
   3  10  12       2496.80       2128.72       243.27 o                         
   4  10  12       1874.70       1865.71       241.16 o                         
   5  10  12        378.18        427.82       227.34 o                         
   6  10  12       1421.83       1616.54       276.79 o                         
   7  10  12         30.48         68.40       242.45 o                         
   8  10  12        132.20        289.00       232.43 o                         
  -6  11  12        331.60        350.86       416.85 o                         
  -5  11  12        345.15        224.50       268.65 o                         
  -4  11  12        416.86       1130.70       294.00 o                         
  -3  11  12         90.25        296.81       300.89 o                         
  -2  11  12          7.02        612.04       240.63 o                         
  -1  11  12         92.94         86.85       237.75 o                         
   0  11  12        200.29        240.14       238.41 o                         
   1  11  12        410.63        792.48       244.26 o                         
   2  11  12        234.91        223.35       256.72 o                         
   3  11  12        162.75        114.67       234.26 o                         
   4  11  12        361.33        629.41       232.73 o                         
   5  11  12          2.03        -41.01       260.98 o                         
   6  11  12         32.15       -135.83       255.77 o                         
  -1  12  12       1627.02       2020.36       304.76 o                         
   0  12  12         13.72        331.07       496.83 o                         
   1  12  12       2913.94       2644.64       339.60 o                         
   2  12  12        273.94         81.48       284.99 o                         
 -14   1  13          6.44        231.93       323.25 o                         
 -13   1  13         58.91        109.84       219.53 o                         
 -12   1  13        919.46        917.96       242.05 o                         
 -11   1  13       2885.63       2602.73       248.54 o                         
 -10   1  13       2368.42       1800.46       267.17 o                         
  -9   1  13        735.96        783.93       192.94 o                         
  -8   1  13       4347.50       4120.56       536.87 o                         
  -7   1  13       3190.81       3443.41       477.94 o                         
  -6   1  13       5510.46       5348.84       511.73 o                         
  -5   1  13       4871.48       7002.45       390.45 o
[truncated: 87,805 more chars]
